# Supplementary material for: Global Transcriptional Insights of Pollen-Pistil Interactions Commencing Self-Incompatibility and Fertilization in Tea [Camellia sinensis (L.) O. Kuntze]
Source: Int J Mol Sci. 2019 Jan 28;20(3):539. doi: 10.3390/ijms20030539 (PMC6387076; doi:10.3390/ijms20030539)
Supplement: Supplementary file 1 [file ijms-20-00539-s001.zip]

Archive with 8 entries (8 files):
- Supplementary Information.doc
- Supplementary table 10.xls
- Supplementary table 3.xls
- Supplementary table 4.xls
- Supplementary table 5.xls
- Supplementary table 6.xls
- Supplementary table 7.xls
- Supplementary table 8.xls
