# Supplementary material for: Global Transcriptional Insights of Pollen-Pistil Interactions Commencing Self-Incompatibility and Fertilization in Tea [Camellia sinensis (L.) O. Kuntze]
Source: Int J Mol Sci. 2019 Jan 28;20(3):539. doi: 10.3390/ijms20030539 (PMC6387076; doi:10.3390/ijms20030539)
Supplement: Supplementary file 1 [file ijms-20-00539-s001.zip › Supplementary table 10.xls]

## Sheet: RNA-Seq Validation of DEGs
Original Article
Global transcriptional insights of pollen-pistil interactions commencing self-incompatibility and cross-compatibility in tea (Camellia sinensis (L.) Kuntze)
Romit Seth1,2, Abhishek Bhandawat1, Rajni Parmar1,3, Pradeep Singh1, Sanjay Kumar1, Ram Kumar Sharma1,3*
1Biotechnology Department, CSIR-Institute of Himalayan Bioresource Technology, Palampur, Himachal Pradesh, India, 176061, 2Department of Biotechnology, Guru Nanak Dev University, Amritsar, 143005, India, 3Academy of Scientific and Innovative Research, New Delhi, Indiaachal Pradesh, India, 176061
Supplementary table 10: RNA-Seq validation of DGE with raw Ct values of reciprocal crosses and tissue specific relative expression analysis with significance test.
Raw Ct values
	GAPDH	LLG	FERONIA	ANXUR	CHX23	RALF	BAHD At	COBL10	LTP	SRK	Exo70A1	csRNS	SKIP
SP_S	19.9833	27.1764	30.512	26.9415	29.9212	27.5255	25.4571	26.9183	26.0849	26.2895	21.6337	23.1427	21.4711
SP_S	19.9102	26.9637	30.8669	26.8533	29.9337	27.3598	25.3732	27.7983	26.1423	25.9959	21.7929	23.4015	21.7492
SP_S	19.9434	27.5066	30.5538	26.5016	30.2775	27.7442	25.7045	27.7799	26.3053	26.3372	21.5006	23.4064	21.8723
SP_T	19.919	27.6395	30.6131	27.0937	27.9084	26.5398	23.9941	26.9295	26.1768	26.655	22.1759	23.595	22.5418
SP_T	20.1582	27.5532	31.5812	26.9412	27.1509	26.3552	24.3199	26.5364	26.3549	26.4172	22.1256	23.5581	22.8916
SP_T	19.9629	27.5495	31.1438	26.9298	27.0656	26.4023	24.3808	26.7243	26.1653	26.9533	22.2586	23.6618	22.4805
CP	20.1977	25.8772	29.5006	24.1196	26.1636	24.7642	23.274	24.5595	24.732	28.3349	23.6389	27.2888	23.5129
CP	20.402	25.9911	29.3239	24.262	26.0772	24.9341	23.3609	24.3049	24.7156	28.4505	23.5442	27.0564	23.2178
CP	20.696	25.8615	29.3981	24.2519	26.1808	25.0002	23.3146	24.4148	24.8316	28.0913	23.7985	27.3743	23.558
Up-regulated transcripts in CP
CP vs SP_S							CP vs SP_T
Gene	Type	Expression	Std. Dev.	p-value	Result		Gene	Type	Expression	Std. Dev.	p-value	Result
GAPDH	REF	1	0				GAPDH	REF	1	0
LLG	TRG	3.482	0.676655	0	UP		LLG	TRG	4.093	0.781155	0	UP
FER	TRG	3.403	0.844663	0	UP		FER	TRG	4.287	1.19627	0	UP
ANXUR	TRG	8.187	1.49822	0	UP		ANXUR	TRG	8.775	1.50284	0	UP
CHX23	TRG	20.63	4.86706	0	UP		CHX23	TRG	3.102	1.41047	0.03	UP
RALF	TRG	8.775	1.18934	0.032	UP		RALF	TRG	3.819	0.562917	0.03	UP
BAHD-At	TRG	6.498	1.20262	0.043	UP		BAHD-At	TRG	2.462	0.455529	0.03	UP
COBL10	TRG	11.849	5.43171	0.032	UP		COBL10	TRG	6.35	1.96126	0.018	UP
LTP	TRG	3.819	0.562917	0	UP		LTP	TRG	3.819	0.562917	0	UP
Up-regulated transcripts in SP
SP_S vs CP							SP_T vs CP
Gene	Type	Expression	Std. Dev.	p-value	Result		Gene	Type	Expression	Std. Dev.	p-value	Result
GAPDH	REF	1	0				GAPDH	REF	1	0
SRK	TRG	3.031	0.940504	0	UP		SRK	TRG	2.297	0.982073	0.036	UP
EXO70A1	TRG	2.828	0.497676	0.045	UP		EXO70A1	TRG	2.047	0.321007	0	UP
CSRNS	TRG	11.055	1.6951	0.031	UP		CSRNS	TRG	9.404	1.47571	0.023	UP
SKIP	TRG	2.351	0.505181	0.016	UP		SKIP	TRG	1.32	0.257498	0.044	UP

## Sheet: Reciprocal cross Expression 
Original Article
Global transcriptional insights of pollen-pistil interactions commencing self-incompatibility and cross-compatibility in tea (Camellia sinensis (L.) Kuntze)
Romit Seth1,2, Abhishek Bhandawat1, Rajni Parmar1,3, Pradeep Singh1, Sanjay Kumar1, Ram Kumar Sharma1,3*
1Biotechnology Department, CSIR-Institute of Himalayan Bioresource Technology, Palampur, Himachal Pradesh, India, 176061, 2Department of Biotechnology, Guru Nanak Dev University, Amritsar, 143005, India, 3Academy of Scientific and Innovative Research, New Delhi, Indiaachal Pradesh, India, 176061
Supplementary table 10: RNA-Seq validation of DGE with raw Ct values of reciprocal crosses and tissue specific relative expression analysis with significance test.
Raw Ct values
	GAPDH	LLG	FERONIA	ANXUR	CHX23	RALF	BAHD At	COBL10	LTP	GEX
SP_S	19.9833	27.1764	30.512	26.9415	29.9212	27.5255	25.4571	26.9183	26.0849	26.4886
SP_S	19.9102	26.9637	30.8669	26.8533	29.9337	27.3598	25.3732	27.7983	26.1423	26.5518
SP_S	19.9434	27.5066	30.5538	26.5016	30.2775	27.7442	25.7045	27.7799	26.3053	26.0933
SP_T	19.919	27.6395	30.6131	27.0937	27.9084	26.5398	23.9941	26.9295	26.1768	26.9775
SP_T	20.1582	27.5532	31.5812	26.9412	27.1509	26.3552	24.3199	26.5364	26.3549	27.2903
SP_T	19.9629	27.5495	31.1438	26.9298	27.0656	26.4023	24.3808	26.7243	26.1653	26.8666
CP_SxT	20.1977	24.8772	27.5006	25.1196	28.1636	25.7642	24.274	24.9595	24.732	25.354
CP_SxT	20.402	24.9911	27.3239	25.262	28.0772	25.9341	24.3609	24.8049	24.7156	25.2087
CP_SxT	20.696	24.8615	27.3981	25.2519	28.1808	26.0002	24.3146	24.7148	24.8316	24.9113
CP_TxS	20.0023	24.9622	27.8463	24.5004	24.9264	24.5404	22.0052	23.9589	24.8835	25.8879
CP_TxS	20.1929	24.6197	27.8865	24.2357	24.8653	24.3242	22.5249	24.0638	24.7905	25.9685
CP_TxS	20.2902	24.8035	27.4724	24.2698	24.8371	24.4031	22.6955	24.2154	24.9096	26.2712
SxT vs SP_S							TxS vs SP_T
Gene	Type	Expression	Std. Dev.	p-value	Result		Gene	Type	Expression	Std. Dev.	p-value	Result
GAPDH	REF	1	0				GAPDH	REF	1	0
LLG	TRG	6.925	1.44511	0.012	UP		LLG	TRG	7.643	1.62466	0	UP
FER	TRG	13.205	3.17312	0	UP		FER	TRG	11.52	3.8515	0	UP
ANXUR	TRG	4.114	0.87815	0	UP		ANXUR	TRG	6.971	1.59868	0	UP
CHX23	TRG	5.241	1.06348	0	UP		CHX23	TRG	6.264	2.81631	0.027	UP
RALF	TRG	4.377	0.560607	0	UP		RALF	TRG	4.464	0.920874	0	UP
BAHD-At	TRG	3.207	0.532317	0	UP		BAHD-At	TRG	3.922	0.606218	0	UP
COBL10	TRG	8.93	4.06916	0.022	UP		COBL10	TRG	6.96	1.6772	0	UP
LTP	TRG	3.743	0.540977	0	UP		LTP	TRG	2.867	0.328512	0.015	UP
GEX	TRG	3.263	1.18934	0	UP		GEX	TRG	2.22	0.213042	0.031	UP

## Sheet: Tissue specific relative expres
Original Article
Global transcriptional insights of pollen-pistil interactions commencing self-incompatibility and cross-compatibility in tea (Camellia sinensis (L.) Kuntze)
Romit Seth1,2, Abhishek Bhandawat1, Rajni Parmar1,3, Pradeep Singh1, Sanjay Kumar1, Ram Kumar Sharma1,3*
1Biotechnology Department, CSIR-Institute of Himalayan Bioresource Technology, Palampur, Himachal Pradesh, India, 176061, 2Department of Biotechnology, Guru Nanak Dev University, Amritsar, 143005, India, 3Academy of Scientific and Innovative Research, New Delhi, Indiaachal Pradesh, India, 176061
Supplementary table 10: RNA-Seq validation of DGE with raw Ct values of reciprocal crosses and tissue specific relative expression analysis with significance test.
Raw Ct values
GENE	GAPDH	ANXUR	SRK	CHX23	Exo70A1	RALF	COBL10	csRNS	26s Proteasome	PMEI	LTP	LAT52	RHD	AGP	Cofilin	PGLR	ExoPG	20s	FBL	FBK	SKIP
S_UN_style	19.1938	30.6815	30.3143	31.3386	25.3347	29.9865	29.9089	25.4948	29.6124	30.8308	28.8264	29.6654	29.3087	27.9023	29.7134	30.9918	32.2738	28.6236	29.5924	26.24	26.8699
S_UN_style	19.3044	30.9945	30.2975	31.0731	25.2353	29.939	29.8214	25.4789	29.6229	30.8237	28.6402	29.4098	29.1238	28.028	29.156	30.9129	32.5641	28.5306	29.6381	25.8995	26.5743
S_UN_style	19.2769	30.8981	29.9541	31.5268	25.1836	30.0062	30.1327	25.771	29.3198	31.0093	28.4755	29.438	29.2677	27.8135	29.2766	30.7214	32.3121	28.8544	29.6534	26.4956	26.8433
SP_S_style	18.3909	28.5459	26.75	29.6678	22.6463	28.9365	29.7259	22.0266	27.5004	26.4445	26.645	26.563	26.7901	24.2994	25.8458	27.523	28.185	25.3766	27.2502	23.2392	23.5882
SP_S_style	18.1007	28.589	27.0044	29.9806	22.5149	28.9139	29.7444	21.809	27.2357	26.475	26.7548	26.4446	26.7213	24.5518	26.0889	27.904	28.2579	25.5323	27.4399	23.2606	23.9496
SP_S_style	18.2878	28.1825	26.769	29.8889	22.4786	28.104	29.6151	21.7161	27.2698	26.6125	26.5206	26.4982	26.0327	23.8639	26.1054	28.3792	28.3105	25.2612	27.3577	23.5334	23.7976
T_UN_style	18.1908	30.5295	29.6143	30.3356	25.3348	29.8241	31.0946	25.9325	30.4736	31.5251	27.9173	28.7974	28.3101	28.3359	29.3405	30.2077	31.661	29.2421	28.6274	25.5193	25.6091
T_UN_style	18.314	30.4543	29.9675	30.023	25.6124	30.1822	31.2567	26.2742	30.0986	31.4364	27.508	28.8373	28.3212	27.9545	29.5442	30.357	31.6502	29.6763	28.533	25.4421	25.5314
T_UN_style	18.207	30.7501	29.9752	30.4258	25.1836	30.1613	31.0578	26.1757	29.8803	31.557	27.6095	29.1425	27.8425	28.3244	29.4588	30.4557	31.7739	29.4921	28.8404	25.5715	24.937
SP_T_style	18.5049	28.2301	26.9433	28.3086	22.9614	27.9072	29.7753	22.7155	27.8085	27.4394	25.8458	25.5661	25.5909	25.8803	27.4033	26.9227	27.9688	26.6502	25.8863	23.1525	21.8431
SP_T_style	18.5546	28.2487	26.6471	28.3313	23.98	28.7065	29.0718	22.7138	28.1447	27.639	25.7606	26.9009	25.4677	25.6433	27.5416	26.7797	27.549	26.4785	25.9472	22.7589	22.3234
SP_T_style	18.8607	27.8886	26.9122	28.3774	23.9662	27.7429	29.577	22.5028	28.249	27.6228	25.9514	25.3649	25.6657	26.2158	27.0178	26.6144	27.5274	26.4269	25.9333	24.4653	22.0143
CP_style (SxT)	19.1247	27.1472	28.958	26.9148	25.9377	27.3549	25.6761	24.7602	25.7497	29.3958	24.5875	25.6183	25.8775	24.0498	25.5485	29.5975	30.1237	24.4857	25.5035	23.6853	24.4747
CP_style (SxT)	19.3095	27.6135	28.7163	27.4243	25.9837	27.5027	25.6619	24.1329	25.8026	29.3898	24.8406	25.5956	25.6703	23.7536	25.4359	29.4501	30.299	24.6289	25.7187	23.8013	24.5201
CP_style (SxT)	19.7759	27.3196	29.2914	27.4061	26.129	27.2683	25.6391	24.3703	25.6467	29.7079	24.5026	25.7319	25.6435	23.8229	25.8218	29.5835	30.3592	24.3737	25.9255	23.5046	24.2122
GENE	GAPDH	GEX	LLG	FERONIA	ANXUR	CHX23	RALF	BAHD At	COBL10	csRNS	PMEI	MAPK3	HAP2	PGLR	ExoPG	ECP	NFD
S_UN_ovary	19.6315	24.3138	27.4453	31.2629	30.8977	31.8527	29.1214	26.3202	27.0073	29.7357	29.8775	25.3056	26.5135	30.6639	29.9043	30.2624	24.7093
S_UN_ovary	19.4095	24.8649	26.9942	31.6119	31.0975	32.1526	29.087	26.5963	26.9359	29.2166	30.1804	25.2933	26.6965	30.6767	29.8198	30.0292	24.8935
S_UN_ovary	19.5281	24.4043	27.2841	31.1382	30.8885	32.256	28.6876	26.5286	26.8777	29.8291	30.1092	25.5592	26.3065	30.354	29.9678	30.1568	24.576
SP_S_ovary	19.5757	24.6788	25.2361	29.9216	26.9371	30.1747	27.1144	24.9592	24.1107	26.4763	29.1763	24.1957	26.6357	27.9578	27.1882	29.3944	23.7067
SP_S_ovary	19.7197	24.7683	24.9956	30.2038	27.1176	29.8868	27.0857	25.4845	25.8522	26.094	28.9737	24.4774	26.9923	28.2768	27.2589	29.5308	25.6798
SP_S_ovary	19.599	24.7723	25.6335	29.823	26.8821	30.666	26.9844	25.7021	25.9447	26.5647	28.942	24.3914	26.1066	28.1714	26.9724	29.176	23.6758
T_UN_ovary	19.8057	24.1201	25.4453	30.6899	31.0268	31.0523	30.8538	26.5275	27.4413	30.1024	31.724	25.6228	25.7071	30.268	31.0377	28.8959	25.9235
T_UN_ovary	19.6047	24.5683	25.9942	30.4848	31.4975	31.173	30.7931	26.9504	27.4242	30.128	31.9699	24.9509	26.4411	30.8734	30.9121	28.6517	25.6467
T_UN_ovary	19.6684	24.5969	26.2841	30.6999	31.5386	31.2631	30.305	26.3032	27.3061	30.36	32.0164	25.6644	26.4502	30.7012	30.2839	29.1404	25.4091
SP_T_ovary	19.3331	24.9103	24.6734	29.7698	27.9572	29.5081	27.1725	24.2567	26.0838	27.4744	29.9139	24.1625	25.7192	27.936	28.2768	28.8754	24.9988
SP_T_ovary	19.7618	24.7976	24.2052	29.9686	27.6336	29.9705	26.804	24.3561	26.001	27.4024	29.2441	24.3172	25.5433	27.8523	28.3724	28.7219	24.8474
SP_T_ovary	19.065	24.5784	25.8395	29.9565	27.971	29.7537	27.0618	24.1582	25.8716	27.8207	29.5209	24.3072	25.3434	28.0412	28.4148	28.4829	25.9467
CP_ovary (SxT)	19.2707	22.9225	23.6609	27.4933	31.0919	28.2124	25.6735	23.6504	22.843	30.8174	26.0831	21.8318	23.1029	26.7638	26.6481	27.1942	22.5664
CP_ovary (SxT)	19.4945	22.4312	23.7869	27.2655	30.9105	28.3002	25.3655	24.0257	22.9479	30.9798	26.0384	22.0252	23.288	26.6909	27.0321	26.9958	22.6508
CP_ovary (SxT)	19.6161	22.3281	23.577	27.4537	31.1843	27.9555	25.7321	23.6638	23.1304	31.0783	25.9152	21.9392	23.1206	26.3225	27.0751	27.2791	22.9383
SP_S_Ovary							CP_Ovary							SP_T_Ovary
Gene	Type	Expression	Std. Dev.	p-value	Result		Gene	Type	Expression	Std. Dev.	p-value	Result		Gene	Type	Expression	Std. Dev.	p-value	Result
GAPDH	REF	1	0				GAPDH	REF	1	0				GAPDH	REF	1	0
GEX	TRG	0.851	0.20265	0.311			GEX	TRG	4	1.27594	0	UP		GEX	TRG	0.794	0.187639	0	DOWN
LLG	TRG	3.909	0.879304	0.037	UP		LLG	TRG	11.578	1.70607	0	UP		LLG	TRG	2	1.23495	0.102
FER	TRG	2.579	0.548483	0	UP		FER	TRG	14.929	2.61655	0	UP		FER	TRG	1.625	0.189948	0	UP
ANX	TRG	16	1.87061	0	UP		ANX	TRG	0.933	0.0993042	0.111			ANX	TRG	11.055	3.03109	0.048	UP
CHX23	TRG	3.647	1.07791	0	UP		CHX23	TRG	15.635	2.61078	0	UP		CHX23	TRG	2.701	0.489593	0.066
RALF	TRG	3.732	0.645478	0	UP		RALF	TRG	10.315	2.21067	0	UP		RALF	TRG	12.409	3.27358	0	UP
BAHD At	TRG	2.095	0.570422	0	UP		BAHD At	TRG	6.35	0.901244	0	UP		BAHD At	TRG	4.902	1.2032	0.037	UP
COBL10	TRG	3.124	2.89888	0	UP		COBL10	TRG	15.671	1.62004	0	UP		COBL10	TRG	2.651	0.217084	0	UP
csRNS	TRG	9.318	2.69449	0	UP		csRNS	TRG	0.389	0.0935307	0	DOWN		csRNS	TRG	6.205	1.1599	0	UP
PMEI	TRG	2.047	0.248838	0.028	UP		PMEI	TRG	16.757	1.82385	0.037	UP		PMEI	TRG	5.157	1.34061	0	UP
MAPK3	TRG	2.047	0.277705	0	UP		MAPK3	TRG	11.314	1.56924	0	UP		MAPK3	TRG	2.245	0.567535	0.038	UP
HAP2	TRG	0.955	0.310037	0.81			HAP2	TRG	10.079	1.44857	0	UP		HAP2	TRG	1.625	0.525389	0	UP
PGLR	TRG	5.401	0.859097	0	UP		PGLR	TRG	16	3.7597	0	UP		PGLR	TRG	6.498	1.48725	0	UP
ExoPG	TRG	6.65	0.730348	0.037	UP		ExoPG	TRG	8	1.56231	0	UP		ExoPG	TRG	5.157	1.30366	0	UP
ECP	TRG	1.741	0.24191	0.059			ECP	TRG	8	1.10967	0	UP		ECP	TRG	1.149	0.184752	0.352
NFD	TRG	1.283	0.97399	0.518			NFD	TRG	3.982	0.543864	0	UP		NFD	TRG	1.344	0.565803	0.202
SP_S_STYLE							CP_STYLE							SP_T_STYLE
Gene	Type	Expression	Std. Dev.	p-value	Result		Gene	Type	Expression	Std. Dev.	p-value	Result		Gene	Type	Expression	Std. Dev.	p-value	Result
GAPDH	REF	1	0				GAPDH	REF	1	0				GAPDH	REF	1
ANX	TRG	5.401	0.9151	0	UP		ANX	TRG	11.578	2.09809	0	UP		ANX	TRG	5.657	0.657025	0	UP
SRK	TRG	10.315	1.46416	0	UP		SRK	TRG	2.297	0.506336	0	UP		SRK	TRG	8.378	1.79556	0	UP
CHX23	TRG	2.701	0.397794	0	UP		CHX23	TRG	16.757	3.95312	0	UP		CHX23	TRG	3.732	0.554256	0.068
Exo70A1	TRG	6.498	0.379319	0	UP		Exo70A1	TRG	0.588	0.0404145	0	DOWN		Exo70A1	TRG	3.249	1.43933	0	UP
RALF	TRG	2.52	0.938194	0.043	UP		RALF	TRG	5.924	0.417424	0.031	UP		RALF	TRG	3.909	1.51843	0	UP
COBL10	TRG	1.203	0.131059	0	UP		COBL10	TRG	19.248	2.0952	0	UP		COBL10	TRG	3.175	0.83023	0.054
csRNS	TRG	13.611	2.11657	0	UP		csRNS	TRG	2.245	0.526543	0.061			csRNS	TRG	11.314	1.84637	0	UP
26s	TRG	4.49	0.637395	0	UP		26s	TRG	13.929	1.93239	0	UP		26s	TRG	4.387	0.942236	0.063
PMEI	TRG	20.63	2.00745	0	UP		PMEI	TRG	2.579	0.401258	0	UP		PMEI	TRG	15.635	1.52132	0	UP
LTP	TRG	4	0.554834	0	UP		LTP	TRG	16	2.21876	0	UP		LTP	TRG	3.482	0.603331	0.054
LAT52	TRG	8	1.10967	0	UP		LAT52	TRG	14.588	2.07038	0	UP		LAT52	TRG	7.639	4.12286	0.054
RHD	TRG	6.65	2.37926	0.043	UP		RHD	TRG	11.314	1.2719	0	UP		RHD	TRG	5.789	1.24361	0	UP
AGP	TRG	12.409	3.27242	0.024	UP		AGP	TRG	16.374	1.63044	0	UP		AGP	TRG	4.925	1.08484	0.063
cofilin	TRG	10.556	1.95375	0	UP		cofilin	TRG	14.254	3.27358	0.03	UP		cofilin	TRG	4.387	0.95436	0	UP
PGLR	TRG	7.639	2.55016	0	UP		PGLR	TRG	2.462	0.262117	0	UP		PGLR	TRG	12.126	1.68182	0.037	UP
ExoPG	TRG	17.549	2.13504	0	UP		ExoPG	TRG	4.387	0.594671	0.03	UP		ExoPG	TRG	16.757	3.51606	0	UP
20s	TRG	9.624	1.46301	0.034	UP		20s	TRG	17.959	2.72971	0	UP		20s	TRG	7.639	1.38391	0	UP
FBL	TRG	4.812	0.190526	0	UP		FBL	TRG	15.277	2.25051	0	UP		FBL	TRG	6.65	0.808868	0	UP
FBK	TRG	7.294	1.55019	0	UP		FBK	TRG	5.789	1.18761	0.045	UP		FBK	TRG	4	2.50628	0	UP
SKIP	TRG	8	1.10967	0.02	UP		SKIP	TRG	5.157	0.80194	0.061			SKIP	TRG	9.849	2.88271	0	UP
