# Supplementary material for: Global Transcriptional Insights of Pollen-Pistil Interactions Commencing Self-Incompatibility and Fertilization in Tea [Camellia sinensis (L.) O. Kuntze]
Source: Int J Mol Sci. 2019 Jan 28;20(3):539. doi: 10.3390/ijms20030539 (PMC6387076; doi:10.3390/ijms20030539)
Supplement: Supplementary file 1 [file ijms-20-00539-s001.zip › Supplementary table 3.xls]

## Sheet: Annotation
Original Article
Global transcriptional insights of pollen-pistil interactions commencing self-incompatibility and cross-compatibility in tea (Camellia sinensis (L.) Kuntze)
Romit Seth1,2, Abhishek Bhandawat1, Rajni Parmar1,3, Pradeep Singh1, Sanjay Kumar1, Ram Kumar Sharma1,3*
1Biotechnology Department, CSIR-Institute of Himalayan Bioresource Technology, Palampur, Himachal Pradesh, India, 176061, 2Department of Biotechnology, Guru Nanak Dev University, Amritsar, 143005, India, 3Academy of Scientific and Innovative Research, New Delhi, Indiaachal Pradesh, India, 176061
Supplementary table 3: Annotation of assembled sequences (Transcripts) based on five public databases TAIR, swissprot, nr, KOG (EGGNOG) and Transcription Factors.
Transcripts		Annotation
Transcripts	Transcripts Reference Genome location	TAIR	sp	nr	EGGNOG	TFs	GO
Contig_15107	CSA005546.1 | Sc0000464:356216-365210(+)	AT4G34950.1 | Symbols: | Major facilitator superfamily protein | chr4:16642544-16644759 REVERSE LENGTH=567	sp|F4I9E1|NFD4_ARATH Protein NUCLEAR FUSION DEFECTIVE 4 OS=Arabidopsis thaliana GN=NFD4 PE=3 SV=1	XP_011092895.1 protein NUCLEAR FUSION DEFECTIVE 4-like [Sesamum indicum]	4081.Solyc10g055390.1.1	WRKY	-
Contig_1209	CSA030262.1 | Sc0000151:897555-906636(+)	AT2G27020.1 | Symbols: PAG1 | 20S proteasome alpha subunit G1 | chr2:11528515-11530858 REVERSE LENGTH=249	sp|O24362|PSA3_SPIOL Proteasome subunit alpha type-3 OS=Spinacia oleracea GN=PAG1 PE=2 SV=1	gi|590585276|ref|XP_007015404.1| 20S proteasome alpha subunit G1 [Theobroma cacao] gi|508785767|gb|EOY33023.1| 20S proteasome alpha subunit G1 [Theobroma cacao]	3694.POPTR_0001s23140.1	ERF	GO:0009409 GO:0008233 GO:0006511 GO:0005839
Contig_4128	CSA014817.1 | Sc0001101:488296-495222(+)	AT1G20200.1 | Symbols: EMB2719, HAP15 | PAM domain (PCI/PINT associated module) protein | chr1:7001409-7004154 REVERSE LENGTH=488	sp|P93768|PSMD3_TOBAC Probable 26S proteasome non-ATPase regulatory subunit 3 OS=Nicotiana tabacum GN=21D7 PE=2 SV=1	XP_011088624.1 probable 26S proteasome non-ATPase regulatory subunit 3 [Sesamum indicum]	29760.VIT_03s0038g02590.t01	-	GO:0009793 GO:0006511 GO:0008541
Contig_2428	CSA028964.1 | xfSc0000212:212081-213730(-)	AT2G29380.1 | Symbols: HAI3 | highly ABA-induced PP2C gene 3 | chr2:12608855-12610124 FORWARD LENGTH=362	sp|Q9ZW21|P2C24_ARATH Probable protein phosphatase 2C 24 OS=Arabidopsis thaliana GN=At2g29380 PE=2 SV=1	gb|ETS74601.1| Protein phosphatase 2C [Pestalotiopsis fici W106-1]	4113.PGSC0003DMT400077989	C2H2	GO:0006470 GO:0008287 GO:0004722
Contig_40405	CSA019403.1 | Sc0002814:246525-249131(+)	AT5G28680.1 | Symbols: ANX2 | Malectin/receptor-like protein kinase family protein | chr5:10719437-10722013 REVERSE LENGTH=858	sp|Q3E8W4|ANX2_ARATH Receptor-like protein kinase ANXUR2 OS=Arabidopsis thaliana GN=ANX2 PE=2 SV=1	gi|661879196|emb|CDP17056.1| unnamed protein product [Coffea canephora]	4081.Solyc06g009540.1.1	LBD	GO:0004674 GO:0006468 GO:0012505 GO:0005524
Contig_1948	CSA021002.1 | Sc0000848:166742-168136(+)	AT3G26040.1 | Symbols: | HXXXD-type acyl-transferase family protein | chr3:9519741-9521069 FORWARD LENGTH=442	sp|Q9FI40|BAHD1_ARATH BAHD acyltransferase At5g47980 OS=Arabidopsis thaliana GN=BAHD1 PE=2 SV=1	gi|590595285|ref|XP_007018014.1| HXXXD-type acyl-transferase family protein, putative [Theobroma cacao] gi|508723342|gb|EOY15239.1| HXXXD-type acyl-transferase family protein, putative [Theobroma cacao]	3694.POPTR_0002s01180.1	CAMTA	GO:0005575 GO:0008150 GO:0016747
Contig_3964	CSA008568.1 | xfSc0001707:42269-44737(-)	AT2G31200.1 | Symbols: ADF6, ATADF6 | actin depolymerizing factor 6 | chr2:13294171-13294948 FORWARD LENGTH=146	sp|Q8SAG3|ADF_VITVI Actin-depolymerizing factor OS=Vitis vinifera PE=2 SV=1	gb|ETS79519.1| Cofilin [Pestalotiopsis fici W106-1]	3847.GLYMA03G31960.1	bHLH	GO:0008150 GO:0005622
Contig_50	CSA002342.1 | Sc0000793:627222-627596(-)	AT2G02990.1 | Symbols: RNS1, ATRNS1 | ribonuclease 1 | chr2:873714-874667 FORWARD LENGTH=230	sp|P80196|RNLX_SOLLC Intracellular ribonuclease LX OS=Solanum lycopersicum GN=RNALX PE=1 SV=2	gb|AMQ67305.1| self-incompatibility associated ribonuclease [Camellia sinensis]	3847.GLYMA20G04820.1	-	GO:0009718 GO:0007568 GO:0004521 GO:0009867 GO:0009611 GO:0016036 GO:0005576
Contig_1214	CSA009672.1 | Sc0003688:45690-46178(+)	AT1G50060.1 | Symbols: | CAP (cysteine-rich secretory proteins, Antigen 5, and Pathogenesis-related 1 protein) superfamily protein | chr1:18551186-18552446 FORWARD LENGTH=161	sp|P04284|PR06_SOLLC Pathogenesis-related leaf protein 6 OS=Solanum lycopersicum GN=PR1B1 PE=1 SV=2	gb|AHA56682.1| pathogenesis related protein [Camellia sinensis]	29760.VIT_03s0088g00690.t01	FAR1	GO:0003674 GO:0005576 GO:0008150 GO:0012505
Contig_16238	CSA034871.1 | Sc0000768:579068-580722(+)	AT5G21140.1 | Symbols: emb1379 | embryo defective 1379 | chr5:7187416-7189521 REVERSE LENGTH=312	sp|Q5RAZ5|NSE1_PONAB Non-structural maintenance of chromosomes element 1 homolog OS=Pongo abelii GN=NSMCE1 PE=2 SV=1	gi|698564723|ref|XP_009773061.1| PREDICTED: non-structural maintenance of chromosomes element 1 homolog isoform X1 [Nicotiana sylvestris]	4081.Solyc01g006210.2.1	-	GO:0005575 GO:0009793 GO:0003674
Contig_19636	CSA020051.1 | xfSc0006113:3114-4558(-)	AT5G51190.1 | Symbols: | Integrase-type DNA-binding superfamily protein | chr5:20800708-20801373 REVERSE LENGTH=221	sp|Q40478|ERF5_TOBAC Ethylene-responsive transcription factor 5 OS=Nicotiana tabacum GN=ERF5 PE=2 SV=1	ASL69240.1 ethylene response factor 26 [Diospyros kaki]	3694.POPTR_0003s07850.1	ERF	GO:0003700 GO:0006355 GO:0005634 GO:0010200
Contig_12854	CSA002033.1 | xfSc0000016:92117-93675(+)	AT3G07820.1 | Symbols: | Pectin lyase-like superfamily protein | chr3:2496597-2498028 REVERSE LENGTH=391	sp|P24548|PGLR_OENOR Exopolygalacturonase (Fragment) OS=Oenothera organensis PE=2 SV=1	gb|ETS85421.1| Exopolygalacturonase X [Pestalotiopsis fici W106-1]	29760.VIT_12s0028g01290.t01	GRAS	GO:0005975 GO:0012505 GO:0004650
Contig_6268	CSA008648.1 | xfSc0001017:25904-27151(+)	AT3G61590.2 | Symbols: HWS | Galactose oxidase/kelch repeat superfamily protein | chr3:22792914-22794149 FORWARD LENGTH=411	sp|Q9M310|FBK77_ARATH F-box/kelch-repeat protein At3g61590 OS=Arabidopsis thaliana GN=At3g61590 PE=1 SV=1	XP_021683397.1 F-box/kelch-repeat protein At3g61590-like [Hevea brasiliensis]	29760.VIT_15s0046g01540.t01	LFY	-
Contig_14636	CSA017029.1 | Sc0001291:126637-129170(-)	AT3G51550.1 | Symbols: FER | Malectin/receptor-like protein kinase family protein | chr3:19117877-19120564 REVERSE LENGTH=895	sp|Q9SCZ4|FERON_ARATH Receptor-like protein kinase FERONIA OS=Arabidopsis thaliana GN=FER PE=1 SV=1	sp|Q9SCZ4.1|FERON_ARATH RecName: Full=Receptor-like protein kinase FERONIA; AltName: Full=Protein SIRENE; Flags: Precursor	3847.GLYMA19G04140.1	NAC	GO:0004672 GO:0043680 GO:0009791 GO:0005886 GO:0010483 GO:0046777
Contig_805	CSA024153.1 | Sc0003443:216564-220488(+)	AT4G21980.2 | Symbols: APG8A, ATG8A | Ubiquitin-like superfamily protein | chr4:11655868-11656809 FORWARD LENGTH=137	sp|Q6Z1D5|ATG8C_ORYSJ Autophagy-related protein 8C OS=Oryza sativa subsp. japonica GN=ATG8C PE=2 SV=1	XP_019055575.1 PREDICTED: autophagy-related protein 8C-like isoform X1 [Nelumbo nucifera]	4641.GSMUA_Achr4P21280_001	-	GO:0019786 GO:0019779 GO:0006914 GO:0019776 GO:0005776 GO:0005775
Contig_573	CSA011668.1 | xpSc0055706:21424-26987(-)	AT1G13440.1 | Symbols: GAPC-2, GAPC2 | glyceraldehyde-3-phosphate dehydrogenase C2 | chr1:4608465-4610494 REVERSE LENGTH=338	sp|P25861|G3PC_ANTMA Glyceraldehyde-3-phosphate dehydrogenase, cytosolic OS=Antirrhinum majus GN=GAPC PE=2 SV=1	gb|ETS73317.1| Glyceraldehyde-3-phosphate dehydrogenase [Pestalotiopsis fici W106-1]	4113.PGSC0003DMT400039449	Trihelix	GO:0008943 GO:0005829 GO:0005739 GO:0006979 GO:0006096 GO:0006094
Contig_25245	-	AT5G55490.1 | Symbols: ATGEX1, GEX1 | gamete expressed protein 1 | chr5:22478822-22481071 REVERSE LENGTH=593	sp|Q681K7|GEX1_ARATH Protein GAMETE EXPRESSED 1 OS=Arabidopsis thaliana GN=GEX1 PE=1 SV=1	XP_022002825.1 protein GAMETE EXPRESSED 1-like isoform X1 [Helianthus annuus] OTG03487.1 hypothetical protein HannXRQ_Chr13g0424601 [Helianthus annuus]	3694.POPTR_0017s02270.1	-	GO:0003674 GO:0008150 GO:0005887
Contig_8233	CSA013122.1 | Sc0002256:290719-293257(-)	AT2G14960.1 | Symbols: GH3.1 | Auxin-responsive GH3 family protein | chr2:6451659-6453670 REVERSE LENGTH=590	sp|O82333|GH31_ARATH Probable indole-3-acetic acid-amido synthetase GH3.1 OS=Arabidopsis thaliana GN=GH3.1 PE=2 SV=1	gi|590687104|ref|XP_007042570.1| Auxin-responsive GH3 family protein [Theobroma cacao] gi|508706505|gb|EOX98401.1| Auxin-responsive GH3 family protein [Theobroma cacao]	29760.VIT_03s0091g00310.t01	ERF	GO:0009733 GO:0005575 GO:0003674
Contig_12170	-	AT5G45880.1 | Symbols: | Pollen Ole e 1 allergen and extensin family protein | chr5:18609934-18611066 REVERSE LENGTH=174	sp|P13447|LAT52_SOLLC Anther-specific protein LAT52 OS=Solanum lycopersicum GN=LAT52 PE=2 SV=1	gi|377656755|gb|AFB73931.1| LAT52-like protein [Lycium barbarum]	4113.PGSC0003DMT400054794	-	GO:0003674 GO:0008150 GO:0005615 GO:0012505
Contig_20195	CSA030139.1 | Sc0002373:54310-54747(-)	AT4G28280.2 | Symbols: LLG3 | LORELEI-LIKE-GPI ANCHORED PROTEIN 3 | chr4:14010785-14011487 FORWARD LENGTH=160	sp|B3GS44|LRE_ARATH GPI-anchored protein LORELEI OS=Arabidopsis thaliana GN=LRE PE=2 SV=1	sp|Q9M0I0.1|LLG3_ARATH RecName: Full=GPI-anchored protein LLG2; AltName: Full=LORELEI-like-GPI-anchored protein 2; Flags: Precursor	3694.POPTR_0013s13550.1	-	-
Contig_948	-	AT4G36950.1 | Symbols: MAPKKK21 | mitogen-activated protein kinase kinase kinase 21 | chr4:17422834-17423844 REVERSE LENGTH=336	sp|Q40541|NPK1_TOBAC Mitogen-activated protein kinase kinase kinase NPK1 OS=Nicotiana tabacum GN=NPK1 PE=1 SV=1	gb|AAR87851.1| fertilization-related kinase 2 [Solanum chacoense]	3694.POPTR_0005s18240.1	WRKY	-
Contig_18574	CSA016712.1 | Sc0002135:386013-390854(+)	AT3G45640.1 | Symbols: ATMPK3, MPK3, ATMAPK3 | mitogen-activated protein kinase 3 | chr3:16756918-16758476 FORWARD LENGTH=370	sp|Q39023|MPK3_ARATH Mitogen-activated protein kinase 3 OS=Arabidopsis thaliana GN=MPK3 PE=1 SV=2	gi|669204968|gb|AII16885.1| mitogen activated protein kinase, partial [Camellia sinensis]	4081.Solyc06g005170.2.1	WRKY	GO:0000169 GO:0009738 GO:0010200 GO:0080136 GO:0009617 GO:0009611 GO:0010120 GO:0004707 GO:0005515 GO:0048481 GO:0009409 GO:0006979
Contig_15186	-	AT1G14890.1 | Symbols: | Plant invertase/pectin methylesterase inhibitor superfamily protein | chr1:5137045-5137704 FORWARD LENGTH=219	sp|P17407|21KD_DAUCA 21 kDa protein OS=Daucus carota PE=2 SV=1	gb|AEE81821.1| Plant invertase/pectin methylesterase inhibitor superfamily protein [Arabidopsis thaliana]	29760.VIT_01s0011g05410.t01	-	GO:0046910 GO:0008150 GO:0030599
Contig_1019	CSA032107.1 | Sc0001208:205785-211786(+)	AT4G23500.1 | Symbols: | Pectin lyase-like superfamily protein | chr4:12264640-12267074 FORWARD LENGTH=495	sp|A7PZL3|PGLR_VITVI Probable polygalacturonase OS=Vitis vinifera GN=GSVIVT00026920001 PE=1 SV=1	gi|702323917|ref|XP_010053221.1| PREDICTED: probable polygalacturonase [Eucalyptus grandis] gi|629112523|gb|KCW77483.1| hypothetical protein EUGRSUZ_D01821 [Eucalyptus grandis]	3694.POPTR_0001s09790.1	WRKY	GO:0005618 GO:0005975 GO:0004650
Contig_2267	CSA016596.1 | Sc0001083:399955-401268(+)	AT3G17210.1 | Symbols: ATHS1, HS1 | heat stable protein 1 | chr3:5882318-5882896 FORWARD LENGTH=109	sp|Q9LUV2|POP3_ARATH Probable protein Pop3 OS=Arabidopsis thaliana GN=At3g17210 PE=1 SV=1	gb|AEC11027.1| hypothetical protein, partial [Camellia sinensis]	4113.PGSC0003DMT400069960	-	GO:0050832 GO:0042742
Contig_20446	CSA015625.1 | Sc0004038:60825-64519(-)	AT1G11330.2 | Symbols: | s-locus lectin protein kinase family protein | chr1:3810372-3813416 FORWARD LENGTH=842	sp|Q9ZR08|Y4230_ARATH G-type lectin S-receptor-like serine/threonine-protein kinase At4g03230 OS=Arabidopsis thaliana GN=At4g03230 PE=3 SV=3	emb|CAG28412.1| S-receptor kinase-like protein 1 [Senecio squalidus]	3694.POPTR_0001s01730.1	TALE	-
Contig_25005	CSA017376.1 | Sc0002039:181986-184397(-)	AT5G60900.1 | Symbols: RLK1 | receptor-like protein kinase 1 | chr5:24498467-24501494 REVERSE LENGTH=748	sp|Q7FAZ2|LERK2_ORYSJ G-type lectin S-receptor-like serine/threonine-protein kinase LECRK2 OS=Oryza sativa subsp. japonica GN=LECRK2 PE=3 SV=1	gi|698515321|ref|XP_009802537.1| PREDICTED: G-type lectin S-receptor-like serine/threonine-protein kinase RLK1 [Nicotiana sylvestris]	4081.Solyc01g006530.1.1	S1Fa-like	GO:0016301 GO:0030246
Contig_25144	CSA036326.1 | Sc0000383:637776-643120(+)	AT1G11340.1 | Symbols: | s-locus lectin protein kinase family protein | chr1:3814116-3817420 REVERSE LENGTH=901	sp|Q9ZT07|RKS1_ARATH G-type lectin S-receptor-like serine/threonine-protein kinase RKS1 OS=Arabidopsis thaliana GN=RKS1 PE=3 SV=3	dbj|BAA07577.2| receptor protein kinase SRK12 [Brassica rapa subsp. oleifera]	3694.POPTR_0019s14280.1	MYB_related	GO:0006468 GO:0004674 GO:0005529 GO:0004713 GO:0048544 GO:0005524 GO:0012505
Contig_18631	-	AT4G09320.1 | Symbols: NDPK1 | Nucleoside diphosphate kinase family protein | chr4:5923424-5924366 FORWARD LENGTH=169	sp|Q7Z8P9|NDK_ASPFU Nucleoside diphosphate kinase OS=Neosartorya fumigata (strain ATCC MYA-4609 / Af293 / CBS 101355 / FGSC A1100) GN=ndk1 PE=3 SV=1	gi|729183906|emb|CEJ89760.1| Putative Nucleoside diphosphate kinase [Torrubiella hemipterigena]	5507.FOXG_07677P0	GRAS	GO:0004550 GO:0005777 GO:0005524
Contig_715	CSA035038.1 | Sc0000885:683645-686505(-)	AT4G09320.1 | Symbols: NDPK1 | Nucleoside diphosphate kinase family protein | chr4:5923424-5924366 FORWARD LENGTH=169	sp|Q56E62|NDK1_TOBAC Nucleoside diphosphate kinase 1 OS=Nicotiana tabacum PE=2 SV=1	gi|301507718|gb|ADK77879.1| nucleoside diphosphate kinase [Camellia sinensis]	4081.Solyc01g089970.2.1	GRAS	GO:0004550 GO:0005777 GO:0005524
Contig_7192	CSA033458.1 | Sc0001520:37791-42167(-)	AT4G23900.1 | Symbols: | Nucleoside diphosphate kinase family protein | chr4:12424505-12426318 FORWARD LENGTH=237	sp|Q8LAH8|NDK4_ARATH Nucleoside diphosphate kinase IV, chloroplastic/mitochondrial OS=Arabidopsis thaliana GN=NDK4 PE=1 SV=2	gi|698520931|ref|XP_009757279.1| PREDICTED: nucleoside diphosphate kinase 3-like [Nicotiana sylvestris]	4113.PGSC0003DMT400031997	GRAS	GO:0006228 GO:0005739 GO:0006241 GO:0004550 GO:0005524 GO:0006183
Contig_41125	CSA018863.1 | Sc0001353:67680-71439(+)	AT4G23180.1 | Symbols: CRK10, RLK4 | cysteine-rich RLK (RECEPTOR-like protein kinase) 10 | chr4:12138171-12140780 FORWARD LENGTH=669	sp|Q39086|SD17_ARATH Receptor-like serine/threonine-protein kinase SD1-7 OS=Arabidopsis thaliana GN=SD17 PE=1 SV=1	dbj|BAB40987.1| SRKb [Arabidopsis lyrata]	4113.PGSC0003DMT400039232	bHLH	GO:0004674 GO:0005634 GO:0016020 GO:0009875 GO:0019199 GO:0046777
Contig_1613	CSA005998.1 | Sc0001040:494149-495489(+)	AT1G78850.1 | Symbols: | D-mannose binding lectin protein with Apple-like carbohydrate-binding domain | chr1:29642072-29643397 REVERSE LENGTH=441	sp|Q39688|EP1G_DAUCA Epidermis-specific secreted glycoprotein EP1 OS=Daucus carota GN=EP1 PE=1 SV=1	dbj|BAB79441.1| S receptor kinase 12, partial [Brassica oleracea]	29760.VIT_19s0014g01370.t01	C3H	GO:0048046 GO:0005529 GO:0009505 GO:0005886
Contig_3458	CSA011000.1 | Sc0004599:16168-17451(+)	AT3G06240.1 | Symbols: | F-box family protein | chr3:1887336-1888619 FORWARD LENGTH=427	sp|Q8GXC7|FBK50_ARATH F-box/kelch-repeat protein At3g06240 OS=Arabidopsis thaliana GN=At3g06240 PE=2 SV=1	dbj|BAC65208.1| S locus F-box protein c [Prunus dulcis]	4081.Solyc10g008580.1.1	NAC	GO:0005575 GO:0003674 GO:0008150
Contig_2871	-	AT3G06240.1 | Symbols: | F-box family protein | chr3:1887336-1888619 FORWARD LENGTH=427	sp|Q8GXC7|FBK50_ARATH F-box/kelch-repeat protein At3g06240 OS=Arabidopsis thaliana GN=At3g06240 PE=2 SV=1	dbj|BAC66627.1| F-box [Prunus mume]	4081.Solyc04g063440.1.1	NAC	GO:0005575 GO:0003674 GO:0008150
Contig_10175	-	AT3G06240.1 | Symbols: | F-box family protein | chr3:1887336-1888619 FORWARD LENGTH=427	sp|Q8GXC7|FBK50_ARATH F-box/kelch-repeat protein At3g06240 OS=Arabidopsis thaliana GN=At3g06240 PE=2 SV=1	dbj|BAC66628.1| F-box [Prunus mume]	3694.POPTR_0460s00210.1	NAC	GO:0005575 GO:0003674 GO:0008150
Contig_36253	CSA013766.1 | Sc0000696:662931-667779(+)	AT1G34300.1 | Symbols: | lectin protein kinase family protein | chr1:12503450-12505939 FORWARD LENGTH=829	sp|Q9XID3|Y1343_ARATH G-type lectin S-receptor-like serine/threonine-protein kinase At1g34300 OS=Arabidopsis thaliana GN=At1g34300 PE=2 SV=1	dbj|BAD12263.1| protein kinase [Brassica rapa]	29760.VIT_18s0086g00210.t01	FAR1	GO:0004674 GO:0006468 GO:0005529 GO:0005524 GO:0005886
Contig_31718	CSA020157.1 | Sc0001762:336520-342381(+)	AT5G56460.1 | Symbols: | Protein kinase superfamily protein | chr5:22865509-22867866 FORWARD LENGTH=408	sp|Q9FM85|Y5564_ARATH Probable receptor-like protein kinase At5g56460 OS=Arabidopsis thaliana GN=At5g56460 PE=2 SV=1	dbj|BAD12263.1| protein kinase [Brassica rapa]	3702.AT5G56460.1	WRKY	GO:0004674 GO:0006468 GO:0005524 GO:0005886
Contig_22710	CSA033426.1 | Sc0000084:32519-33088(+)	AT5G18610.2 | Symbols: | Protein kinase superfamily protein | chr5:6192736-6195371 FORWARD LENGTH=513	sp|Q9FE20|PBS1_ARATH Serine/threonine-protein kinase PBS1 OS=Arabidopsis thaliana GN=PBS1 PE=1 SV=1	dbj|BAD12263.1| protein kinase [Brassica rapa]	29760.VIT_05s0020g01770.t01	WRKY	-
Contig_33745	CSA030261.1 | Sc0000151:821933-827269(+)	AT2G02800.2 | Symbols: APK2B | protein kinase 2B | chr2:796889-799250 REVERSE LENGTH=426	sp|O49840|APK2B_ARATH Protein kinase 2B, chloroplastic OS=Arabidopsis thaliana GN=APK2B PE=2 SV=1	dbj|BAD12263.1| protein kinase [Brassica rapa]	29760.VIT_06s0009g01810.t01	HD-ZIP	GO:0005737 GO:0005634 GO:0016301
Contig_38440	CSA022418.1 | Sc0001614:58325-63557(-)	AT2G19410.1 | Symbols: | U-box domain-containing protein kinase family protein | chr2:8404901-8409012 REVERSE LENGTH=801	sp|Q8S8S7|PUB34_ARATH U-box domain-containing protein 34 OS=Arabidopsis thaliana GN=PUB34 PE=3 SV=1	dbj|BAD12263.1| protein kinase [Brassica rapa]	59689.fgenesh1_pm.C_scaffold_3002622	WRKY	GO:0006468 GO:0016567 GO:0000151 GO:0004674 GO:0004842 GO:0005524
Contig_7783	CSA025261.1 | Sc0004998:359-5432(+)	AT2G17220.2 | Symbols: | Protein kinase superfamily protein | chr2:7487866-7489768 REVERSE LENGTH=413	sp|P43293|NAK_ARATH Probable serine/threonine-protein kinase NAK OS=Arabidopsis thaliana GN=NAK PE=1 SV=2	dbj|BAD12263.1| protein kinase [Brassica rapa]	4113.PGSC0003DMT400038068	WRKY	GO:0004674 GO:0006468 GO:0004713 GO:0005524 GO:0009507
Contig_8043	CSA023446.1 | Sc0000360:386405-392095(-)	AT1G14370.1 | Symbols: APK2A, PBL2 | protein kinase 2A | chr1:4915859-4917959 FORWARD LENGTH=426	sp|O49839|APK2A_ARATH Protein kinase 2A, chloroplastic OS=Arabidopsis thaliana GN=APK2A PE=2 SV=1	dbj|BAD12263.1| protein kinase [Brassica rapa]	29760.VIT_01s0026g01880.t01	WRKY	GO:0016301
Contig_22933	CSA010395.1 | Sc0001089:153821-158767(-)	AT5G13160.1 | Symbols: PBS1 | Protein kinase superfamily protein | chr5:4176854-4179682 FORWARD LENGTH=456	sp|Q9FE20|PBS1_ARATH Serine/threonine-protein kinase PBS1 OS=Arabidopsis thaliana GN=PBS1 PE=1 SV=1	dbj|BAD12263.1| protein kinase [Brassica rapa]	3694.POPTR_0001s13420.1	HD-ZIP	GO:0009816 GO:0004674 GO:0046777 GO:0005792
Contig_18888	CSA028809.1 | Sc0002013:273624-276921(+)	AT5G37790.1 | Symbols: | Protein kinase superfamily protein | chr5:15008433-15011025 REVERSE LENGTH=552	sp|Q9FFW5|PERK8_ARATH Proline-rich receptor-like protein kinase PERK8 OS=Arabidopsis thaliana GN=PERK8 PE=1 SV=1	dbj|BAD12263.1| protein kinase [Brassica rapa]	29760.VIT_14s0006g01420.t01	bHLH	GO:0005575 GO:0004674 GO:0006468 GO:0005524
Contig_20163	CSA001271.1 | Sc0000480:69037-76951(+)	AT2G17220.2 | Symbols: | Protein kinase superfamily protein | chr2:7487866-7489768 REVERSE LENGTH=413	sp|Q9LFP7|Y5158_ARATH Probable receptor-like protein kinase At5g15080 OS=Arabidopsis thaliana GN=At5g15080 PE=2 SV=1	dbj|BAD12263.1| protein kinase [Brassica rapa]	4113.PGSC0003DMT400025864	HD-ZIP	GO:0004674 GO:0006468 GO:0004713 GO:0005524 GO:0009507
Contig_19089	CSA026049.1 | Sc0000155:1231469-1239445(-)	AT1G20650.1 | Symbols: | Protein kinase superfamily protein | chr1:7158422-7160022 REVERSE LENGTH=381	sp|Q0WRY5|CDL1_ARATH Serine/threonine-protein kinase CDL1 OS=Arabidopsis thaliana GN=CDL1 PE=1 SV=1	dbj|BAD12263.1| protein kinase [Brassica rapa]	29760.VIT_18s0122g01240.t01	WRKY	GO:0005575 GO:0004674 GO:0006468 GO:0005524
Contig_8783	CSA035778.1 | Sc0000435:422810-424439(+)	AT1G07570.1 | Symbols: APK1A, APK1 | Protein kinase superfamily protein | chr1:2331369-2333210 REVERSE LENGTH=410	sp|Q06548|APK1A_ARATH Protein kinase APK1A, chloroplastic OS=Arabidopsis thaliana GN=APK1A PE=2 SV=1	dbj|BAD12263.1| protein kinase [Brassica rapa]	4113.PGSC0003DMT400071329	HD-ZIP	GO:0004674
Contig_30806	CSA024286.1 | Sc0002190:39336-52051(+)	AT3G20530.1 | Symbols: | Protein kinase superfamily protein | chr3:7166318-7167806 FORWARD LENGTH=386	sp|Q0WRY5|CDL1_ARATH Serine/threonine-protein kinase CDL1 OS=Arabidopsis thaliana GN=CDL1 PE=1 SV=1	dbj|BAD12263.1| protein kinase [Brassica rapa]	3694.POPTR_0001s44740.1	WRKY	GO:0004674 GO:0006468 GO:0004713 GO:0005524
Contig_37893	CSA017866.1 | Sc0003641:75747-84689(+)	AT1G14370.1 | Symbols: APK2A, PBL2 | protein kinase 2A | chr1:4915859-4917959 FORWARD LENGTH=426	sp|O49839|APK2A_ARATH Protein kinase 2A, chloroplastic OS=Arabidopsis thaliana GN=APK2A PE=2 SV=1	dbj|BAD12263.1| protein kinase [Brassica rapa]	3694.POPTR_0009s02580.1	HD-ZIP	GO:0016301
Contig_43106	CSA002921.1 | Sc0003208:82571-86339(-)	AT3G20530.1 | Symbols: | Protein kinase superfamily protein | chr3:7166318-7167806 FORWARD LENGTH=386	sp|Q9FE20|PBS1_ARATH Serine/threonine-protein kinase PBS1 OS=Arabidopsis thaliana GN=PBS1 PE=1 SV=1	dbj|BAD12263.1| protein kinase [Brassica rapa]	3694.POPTR_0001s44740.1	WRKY	GO:0004674 GO:0006468 GO:0004713 GO:0005524
Contig_39728	CSA009884.1 | Sc0000616:637645-640871(+)	AT1G24030.2 | Symbols: | Protein kinase superfamily protein | chr1:8503394-8505195 FORWARD LENGTH=361	sp|P46573|APK1B_ARATH Protein kinase APK1B, chloroplastic OS=Arabidopsis thaliana GN=APK1B PE=2 SV=2	dbj|BAD12263.1| protein kinase [Brassica rapa]	3847.GLYMA01G04080.2	WRKY	GO:0004674 GO:0006468 GO:0004713 GO:0005524
Contig_40630	CSA030751.1 | Sc0001043:601878-607971(+)	AT1G54820.1 | Symbols: | Protein kinase superfamily protein | chr1:20447370-20450761 FORWARD LENGTH=458	sp|Q8RWW0|ALE2_ARATH Receptor-like serine/threonine-protein kinase ALE2 OS=Arabidopsis thaliana GN=ALE2 PE=1 SV=1	dbj|BAD12263.1| protein kinase [Brassica rapa]	3847.GLYMA10G29721.1	HD-ZIP	GO:0004674 GO:0006468 GO:0004713 GO:0005524
Contig_22353	CSA034235.1 | Sc0002200:88826-92537(+)	AT5G56890.1 | Symbols: | Protein kinase superfamily protein | chr5:23010801-23015559 REVERSE LENGTH=1113	sp|Q8RWW0|ALE2_ARATH Receptor-like serine/threonine-protein kinase ALE2 OS=Arabidopsis thaliana GN=ALE2 PE=1 SV=1	dbj|BAD12263.1| protein kinase [Brassica rapa]	29760.VIT_09s0002g02220.t01	WRKY	GO:0004674 GO:0006468 GO:0004713 GO:0005524 GO:0005886
Contig_21513	CSA016988.1 | Sc0001190:356169-357314(+)	AT1G21230.1 | Symbols: WAK5 | wall associated kinase 5 | chr1:7429980-7432346 FORWARD LENGTH=733	sp|Q9LMN7|WAK5_ARATH Wall-associated receptor kinase 5 OS=Arabidopsis thaliana GN=WAK5 PE=2 SV=1	dbj|BAD12263.1| protein kinase [Brassica rapa]	29760.VIT_17s0000g02100.t01	FAR1	GO:0004674 GO:0006468 GO:0005886
Contig_18815	CSA011619.1 | Sc0001420:140424-148306(-)	AT1G79930.2 | Symbols: HSP91 | heat shock protein 91 | chr1:30063924-30067067 REVERSE LENGTH=789	sp|Q9S7C0|HSP7O_ARATH Heat shock 70 kDa protein 14 OS=Arabidopsis thaliana GN=HSP70-14 PE=2 SV=1	gi|527193300|gb|EPS63387.1| hypothetical protein M569_11394, partial [Genlisea aurea]	29760.VIT_09s0002g04680.t01	-	GO:0009408 GO:0005634 GO:0006457 GO:0005524
Contig_20664	CSA034557.1 | Sc0001121:247404-251698(+)	AT4G22710.1 | Symbols: CYP706A2 | cytochrome P450, family 706, subfamily A, polypeptide 2 | chr4:11935038-11936618 FORWARD LENGTH=526	sp|S4UX02|CYPH1_SALMI Ferruginol synthase OS=Salvia miltiorrhiza GN=CYP76AH1 PE=1 SV=1	gi|747108163|ref|XP_011069393.1| PREDICTED: geraniol 8-hydroxylase-like [Sesamum indicum]	3694.POPTR_0003s11380.1	B3	GO:0019825
Contig_13654	CSA034038.1 | Sc0000095:1275721-1278473(+)	AT5G07990.1 | Symbols: TT7, CYP75B1, D501 | Cytochrome P450 superfamily protein | chr5:2560437-2562859 FORWARD LENGTH=513	sp|Q9SBQ9|F3PH_PETHY Flavonoid 3'-monooxygenase OS=Petunia hybrida GN=CYP75B2 PE=2 SV=1	gi|747045761|ref|XP_011095846.1| PREDICTED: flavonoid 3'-monooxygenase-like isoform X2 [Sesamum indicum]	4113.PGSC0003DMT400012312	B3	GO:0019825 GO:0009411 GO:0016711 GO:0009813
Contig_10203	CSA023049.1 | Sc0000556:37922-38416(-)	AT5G07990.1 | Symbols: TT7, CYP75B1, D501 | Cytochrome P450 superfamily protein | chr5:2560437-2562859 FORWARD LENGTH=513	sp|Q9SBQ9|F3PH_PETHY Flavonoid 3'-monooxygenase OS=Petunia hybrida GN=CYP75B2 PE=2 SV=1	gi|831249890|gb|AKM12329.1| flavonoid 3'-hydroxylase 2 [Camellia sinensis]	3694.POPTR_0013s07050.1	B3	GO:0019825 GO:0009411 GO:0016711 GO:0009813
Contig_12789	CSA033803.1 | Sc0000553:788741-794929(-)	AT3G26310.1 | Symbols: CYP71B35 | cytochrome P450, family 71, subfamily B, polypeptide 35 | chr3:9641089-9642779 REVERSE LENGTH=500	sp|Q9LIP5|C71BW_ARATH Cytochrome P450 71B35 OS=Arabidopsis thaliana GN=CYP71B35 PE=2 SV=1	gi|567142212|ref|XP_006395568.1| hypothetical protein EUTSA_v100040361mg, partial [Eutrema salsugineum] gi|557092207|gb|ESQ32854.1| hypothetical protein EUTSA_v100040361mg, partial [Eutrema salsugineum]	3702.AT3G26310.1	GeBP	GO:0019825
Contig_11327	CSA005937.1 | Sc0001006:516989-518679(-)	AT4G27435.1 | Symbols: | Protein of unknown function (DUF1218) | chr4:13723903-13724872 FORWARD LENGTH=173	-	gi|778695977|ref|XP_011654078.1| PREDICTED: uncharacterized protein LOC101208795 [Cucumis sativus] gi|700199990|gb|KGN55148.1| Fiber protein Fb34 [Cucumis sativus]	29760.VIT_19s0014g03190.t01	ERF	GO:0003674 GO:0008150 GO:0012505
Contig_32429	CSA032883.1 | Sc0001044:397635-401279(-)	AT2G37040.1 | Symbols: PAL1, ATPAL1 | PHE ammonia lyase 1 | chr2:15557602-15560237 REVERSE LENGTH=725	sp|P27991|PAL1_SOYBN Phenylalanine ammonia-lyase 1 OS=Glycine max GN=PAL1 PE=3 SV=1	gi|731422607|ref|XP_010662173.1| PREDICTED: phenylalanine ammonia-lyase 1-like [Vitis vinifera]	29760.VIT_16s0039g01320.t01	-	GO:0006952 GO:0045548 GO:0009699 GO:0006979 GO:0009611
Contig_22075	CSA028267.1 | Sc0000537:154120-158296(+)	AT2G22840.1 | Symbols: AtGRF1, GRF1 | growth-regulating factor 1 | chr2:9728841-9731141 FORWARD LENGTH=530	sp|O81001|GRF1_ARATH Growth-regulating factor 1 OS=Arabidopsis thaliana GN=GRF1 PE=1 SV=1	gi|147825148|emb|CAN62265.1| hypothetical protein VITISV_018459 [Vitis vinifera]	29760.VIT_00s0494g00010.t01	GRF	GO:0048366 GO:0005634 GO:0016563
Contig_29647	CSA030518.1 | Sc0000067:1237565-1239518(+)	AT4G09160.1 | Symbols: | SEC14 cytosolic factor family protein / phosphoglyceride transfer family protein | chr4:5839761-5842158 FORWARD LENGTH=668	sp|Q9M0R2|PATL5_ARATH Patellin-5 OS=Arabidopsis thaliana GN=PATL5 PE=1 SV=2	gi|147864826|emb|CAN83643.1| hypothetical protein VITISV_004911 [Vitis vinifera]	29760.VIT_10s0003g05480.t01	-	GO:0005215 GO:0006810 GO:0009507
Contig_10469	CSA010819.1 | Sc0000240:494875-497867(-)	AT3G51670.1 | Symbols: | SEC14 cytosolic factor family protein / phosphoglyceride transfer family protein | chr3:19168912-19170848 FORWARD LENGTH=409	sp|Q9SCU1|PATL6_ARATH Patellin-6 OS=Arabidopsis thaliana GN=PATL6 PE=2 SV=1	gi|225439560|ref|XP_002264479.1| PREDICTED: patellin-6 [Vitis vinifera] gi|731398783|ref|XP_010653377.1| PREDICTED: patellin-6 [Vitis vinifera]	29760.VIT_08s0058g00640.t01	bHLH	GO:0005215 GO:0006810 GO:0005886
Contig_12958	CSA028436.1 | Sc0000198:566683-569302(+)	AT3G51670.1 | Symbols: | SEC14 cytosolic factor family protein / phosphoglyceride transfer family protein | chr3:19168912-19170848 FORWARD LENGTH=409	sp|Q9SCU1|PATL6_ARATH Patellin-6 OS=Arabidopsis thaliana GN=PATL6 PE=2 SV=1	gi|593264908|ref|XP_007134632.1| hypothetical protein PHAVU_010G063300g [Phaseolus vulgaris] gi|561007677|gb|ESW06626.1| hypothetical protein PHAVU_010G063300g [Phaseolus vulgaris]	3847.GLYMA03G05440.1	bHLH	GO:0005215 GO:0006810 GO:0005886
Contig_23257	CSA011671.1 | Sc0000771:575711-582930(-)	AT4G34160.1 | Symbols: CYCD3;1, CYCD3 | CYCLIN D3;1 | chr4:16357903-16359304 FORWARD LENGTH=376	sp|P42753|CCD31_ARATH Cyclin-D3-1 OS=Arabidopsis thaliana GN=CYCD3-1 PE=1 SV=3	gi|89111301|dbj|BAE80325.1| cyclin D3-2 [Camellia sinensis]	29760.VIT_07s0129g01100.t01	MYB_related	GO:0042127 GO:0009744 GO:0009735 GO:0051726 GO:0005634 GO:0009741 GO:0000082 GO:0000080 GO:0016538 GO:0005515
Contig_7032	CSA006959.1 | Sc0000905:603817-605516(+)	AT5G67260.1 | Symbols: CYCD3;2 | CYCLIN D3;2 | chr5:26836313-26837665 FORWARD LENGTH=367	sp|Q9FGQ7|CCD32_ARATH Cyclin-D3-2 OS=Arabidopsis thaliana GN=CYCD3-2 PE=2 SV=1	gi|89111301|dbj|BAE80325.1| cyclin D3-2 [Camellia sinensis]	4113.PGSC0003DMT400064307	G2-like	GO:0042127 GO:0004693 GO:0051726
Contig_4825	CSA034321.1 | Sc0001376:434056-437439(-)	AT1G67370.1 | Symbols: ASY1, ATASY1 | DNA-binding HORMA family protein | chr1:25239347-25243713 REVERSE LENGTH=596	sp|P42753|CCD31_ARATH Cyclin-D3-1 OS=Arabidopsis thaliana GN=CYCD3-1 PE=1 SV=3	gi|731376387|ref|XP_010655866.1| PREDICTED: HORMA domain-containing protein 1 [Vitis vinifera]	3847.GLYMA11G37091.1	-	GO:0051026 GO:0000794 GO:0003677
Contig_9590	CSA006959.1 | Sc0000905:603817-605516(+)	AT4G34160.1 | Symbols: CYCD3;1, CYCD3 | CYCLIN D3;1 | chr4:16357903-16359304 FORWARD LENGTH=376	sp|P42753|CCD31_ARATH Cyclin-D3-1 OS=Arabidopsis thaliana GN=CYCD3-1 PE=1 SV=3	gi|89111301|dbj|BAE80325.1| cyclin D3-2 [Camellia sinensis]	3694.POPTR_0005s18550.1	LBD	GO:0042127 GO:0009744 GO:0009735 GO:0051726 GO:0005634 GO:0009741 GO:0000082 GO:0000080 GO:0016538 GO:0005515
Contig_22121	CSA006959.1 | Sc0000905:603817-605516(+)	AT5G67260.1 | Symbols: CYCD3;2 | CYCLIN D3;2 | chr5:26836313-26837665 FORWARD LENGTH=367	sp|Q9FGQ7|CCD32_ARATH Cyclin-D3-2 OS=Arabidopsis thaliana GN=CYCD3-2 PE=2 SV=1	gi|743923454|ref|XP_011005820.1| PREDICTED: cyclin-D3-3-like [Populus euphratica]	3694.POPTR_0005s18550.1	G2-like	GO:0042127 GO:0004693 GO:0051726
Contig_10464	CSA006959.1 | Sc0000905:603817-605516(+)	AT5G67260.1 | Symbols: CYCD3;2 | CYCLIN D3;2 | chr5:26836313-26837665 FORWARD LENGTH=367	sp|Q9FGQ7|CCD32_ARATH Cyclin-D3-2 OS=Arabidopsis thaliana GN=CYCD3-2 PE=2 SV=1	gi|89111301|dbj|BAE80325.1| cyclin D3-2 [Camellia sinensis]	29760.VIT_07s0129g01100.t01	MYB_related	-
Contig_28362	CSA005721.1 | Sc0002132:350863-351605(+)	AT3G47580.1 | Symbols: | Leucine-rich repeat protein kinase family protein | chr3:17532687-17535810 FORWARD LENGTH=1011	sp|Q9SD62|Y3471_ARATH Putative receptor-like protein kinase At3g47110 OS=Arabidopsis thaliana GN=At3g47110 PE=3 SV=1	dbj|BAE95185.1| S-locus receptor kinase [Brassica oleracea]	3694.POPTR_0008s03400.1	bHLH	GO:0007169 GO:0006468 GO:0012505 GO:0005524 GO:0004674
Contig_30473	CSA029192.1 | Sc0001230:214253-215152(+)	AT5G38280.1 | Symbols: PR5K | PR5-like receptor kinase | chr5:15293325-15295838 REVERSE LENGTH=665	sp|D7SFH9|GPDL2_ARATH Glycerophosphodiester phosphodiesterase protein kinase domain-containing GDPDL2 OS=Arabidopsis thaliana GN=GDPDL2 PE=1 SV=1	dbj|BAE95187.1| S-locus receptor kinase [Brassica oleracea]	29760.VIT_16s0022g01650.t01	-	GO:0004675 GO:0009620
Contig_32581	-	AT3G12240.1 | Symbols: SCPL15 | serine carboxypeptidase-like 15 | chr3:3902436-3904918 REVERSE LENGTH=436	sp|Q9C7D2|SCP15_ARATH Serine carboxypeptidase-like 15 OS=Arabidopsis thaliana GN=SCPL15 PE=2 SV=2	gi|703556822|gb|AIW39897.1| serine carboxypeptidase-like protein [Camellia sinensis]	29760.VIT_03s0088g00260.t01	-	GO:0006508 GO:0004185
Contig_15135	CSA002946.1 | Sc0002281:18034-22583(+)	AT3G60640.1 | Symbols: ATG8G | Ubiquitin-like superfamily protein | chr3:22416118-22416971 FORWARD LENGTH=121	sp|Q9LZZ9|ATG8G_ARATH Autophagy-related protein 8g OS=Arabidopsis thaliana GN=ATG8G PE=2 SV=1	gi|743804830|ref|XP_011017460.1| PREDICTED: autophagy-related protein 8f-like [Populus euphratica]	3694.POPTR_0002s14540.1	-	GO:0008017 GO:0006914
Contig_37851	CSA000768.1 | Sc0002194:232096-233190(-)	AT1G21270.1 | Symbols: WAK2 | wall-associated kinase 2 | chr1:7444997-7447345 FORWARD LENGTH=732	sp|Q9LMP1|WAK2_ARATH Wall-associated receptor kinase 2 OS=Arabidopsis thaliana GN=WAK2 PE=1 SV=1	dbj|BAF91387.1| S-locus receptor kinase (kinase domain), partial [Brassica rapa]	4113.PGSC0003DMT400062059	WRKY	GO:0009992 GO:0006468 GO:0009751 GO:0009826 GO:0009311 GO:0004674 GO:0005886
Contig_8304	-	AT5G25930.1 | Symbols: | Protein kinase family protein with leucine-rich repeat domain | chr5:9050880-9053978 FORWARD LENGTH=1005	sp|P47735|RLK5_ARATH Receptor-like protein kinase 5 OS=Arabidopsis thaliana GN=RLK5 PE=1 SV=1	dbj|BAF91391.1| S-locus receptor kinase (kinase domain), partial [Brassica rapa]	3694.POPTR_0006s25210.1	bHLH	GO:0006468 GO:0016301 GO:0005886
Contig_6890	CSA004732.1 | Sc0001708:378976-380913(-)	AT2G48010.1 | Symbols: RKF3 | receptor-like kinase in in flowers 3 | chr2:19641465-19643318 FORWARD LENGTH=617	sp|P93050|RKF3_ARATH Probable LRR receptor-like serine/threonine-protein kinase RKF3 OS=Arabidopsis thaliana GN=RKF3 PE=2 SV=1	dbj|BAF91391.1| S-locus receptor kinase (kinase domain), partial [Brassica rapa]	4113.PGSC0003DMT400095174	bHLH	GO:0004702
Contig_20015	CSA016146.1 | Sc0000642:780388-784152(+)	AT1G70530.1 | Symbols: CRK3 | cysteine-rich RLK (RECEPTOR-like protein kinase) 3 | chr1:26588750-26591379 REVERSE LENGTH=646	sp|Q9CAL2|CRK3_ARATH cysteine-rich receptor-like protein kinase 3 OS=Arabidopsis thaliana GN=CRK3 PE=2 SV=1	dbj|BAF91391.1| S-locus receptor kinase (kinase domain), partial [Brassica rapa]	4081.Solyc11g011880.1.1	TALE	GO:0005575 GO:0004674 GO:0006468 GO:0005524
Contig_16461	CSA024831.1 | Sc0005640:32064-37552(-)	AT1G15215.1 | Symbols: | BEST Arabidopsis thaliana protein match is: sequence-specific DNA binding transcription factors;sequence-specific DNA binding (TAIR:AT3G18380.1); Has 89 Blast hits to 86 proteins in 16 species: Archae - 0; Bacteria - 0; Metazoa - 0; Fungi - 0; Plants - 89; Viruses - 0; Other Eukaryotes - 0 (source: NCBI BLink). | chr1:5238238-5239741 FORWARD LENGTH=231	sp|Q9XI47|SHH1_ARATH Protein SAWADEE HOMEODOMAIN HOMOLOG 1 OS=Arabidopsis thaliana GN=SHH1 PE=1 SV=1	dbj|BAF91394.1| S-locus receptor kinase, partial [Brassica rapa]	29760.VIT_04s0008g00170.t01	HB-other	GO:0005575 GO:0003674 GO:0008150
Contig_29338	CSA025947.1 | Sc0000944:649945-653636(-)	AT4G32000.2 | Symbols: | Protein kinase superfamily protein | chr4:15474083-15476655 REVERSE LENGTH=419	-	dbj|BAF91398.1| S-locus receptor kinase (kinase domain), partial [Brassica rapa]	3847.GLYMA06G06810.1	-	-
Contig_33733	-	AT1G70530.1 | Symbols: CRK3 | cysteine-rich RLK (RECEPTOR-like protein kinase) 3 | chr1:26588750-26591379 REVERSE LENGTH=646	sp|Q9CAL2|CRK3_ARATH cysteine-rich receptor-like protein kinase 3 OS=Arabidopsis thaliana GN=CRK3 PE=2 SV=1	dbj|BAF91399.1| S-locus receptor kinase (kinase domain), partial [Brassica oleracea]	3847.GLYMA19G13770.1	TALE	GO:0006468 GO:0016301 GO:0005886
Contig_13724	CSA026398.1 | Sc0000489:186248-199530(+)	AT1G53420.1 | Symbols: | Leucine-rich repeat transmembrane protein kinase | chr1:19926626-19931494 REVERSE LENGTH=953	sp|C0LGG7|Y1534_ARATH Probable LRR receptor-like serine/threonine-protein kinase At1g53420 OS=Arabidopsis thaliana GN=At1g53420 PE=2 SV=2	dbj|BAF91404.1| S-locus receptor kinase (kinase domain), partial [Brassica oleracea]	3711.Bra039671.1-P	TALE	GO:0007169 GO:0006468 GO:0012505 GO:0005524 GO:0004674
Contig_47547	-	AT5G25930.1 | Symbols: | Protein kinase family protein with leucine-rich repeat domain | chr5:9050880-9053978 FORWARD LENGTH=1005	sp|P47735|RLK5_ARATH Receptor-like protein kinase 5 OS=Arabidopsis thaliana GN=RLK5 PE=1 SV=1	dbj|BAF91404.1| S-locus receptor kinase (kinase domain), partial [Brassica oleracea]	4113.PGSC0003DMT400000956	MYB_related	GO:0006468 GO:0016301 GO:0005886
Contig_16719	CSA036660.1 | Sc0006270:5997-10037(+)	AT3G24240.1 | Symbols: | Leucine-rich repeat receptor-like protein kinase family protein | chr3:8780551-8784150 FORWARD LENGTH=1141	sp|Q9LHP4|RCH2_ARATH Receptor-like protein kinase 2 OS=Arabidopsis thaliana GN=RCH2 PE=1 SV=1	dbj|BAF91404.1| S-locus receptor kinase (kinase domain), partial [Brassica oleracea]	29760.VIT_18s0001g15720.t01	STAT	GO:0006468 GO:0004674 GO:0012505 GO:0005515 GO:0007169 GO:0005524
Contig_43129	CSA017436.1 | xfSc0000107:305857-309238(+)	AT3G47580.1 | Symbols: | Leucine-rich repeat protein kinase family protein | chr3:17532687-17535810 FORWARD LENGTH=1011	sp|C0LGP4|Y3475_ARATH Probable LRR receptor-like serine/threonine-protein kinase At3g47570 OS=Arabidopsis thaliana GN=At3g47570 PE=2 SV=1	dbj|BAF91404.1| S-locus receptor kinase (kinase domain), partial [Brassica oleracea]	3694.POPTR_0015s04680.1	STAT	GO:0007169 GO:0006468 GO:0012505 GO:0005524 GO:0004674
Contig_9961	-	AT2G41890.1 | Symbols: | curculin-like (mannose-binding) lectin family protein / PAN domain-containing protein | chr2:17478058-17480352 REVERSE LENGTH=764	sp|P93756|SD31_ARATH G-type lectin S-receptor-like serine/threonine-protein kinase SD3-1 OS=Arabidopsis thaliana GN=SD31 PE=3 SV=1	dbj|BAF91411.1| S-locus receptor kinase, partial [Brassica oleracea]	29760.VIT_08s0007g08230.t01	bHLH	GO:0006468 GO:0005529 GO:0012505 GO:0004713 GO:0005524 GO:0048544
Contig_32663	CSA008866.1 | Sc0005547:13446-20944(-)	AT1G16670.1 | Symbols: | Protein kinase superfamily protein | chr1:5697846-5699492 FORWARD LENGTH=390	sp|C0LGH3|Y5614_ARATH Probable LRR receptor-like serine/threonine-protein kinase At1g56140 OS=Arabidopsis thaliana GN=At1g56140 PE=2 SV=2	dbj|BAF91414.1| S-locus receptor kinase (kinase domain), partial [Brassica oleracea]	4081.Solyc07g062620.2.1	TALE	GO:0005575 GO:0004674 GO:0006468 GO:0005524
Contig_19637	CSA036938.1 | Sc0000963:343645-346420(-)	ATCG00500.1 | Symbols: ACCD | acetyl-CoA carboxylase carboxyl transferase subunit beta | chrC:57075-58541 FORWARD LENGTH=488	sp|Q68RZ7|ACCD_PANGI Acetyl-coenzyme A carboxylase carboxyl transferase subunit beta, chloroplastic OS=Panax ginseng GN=accD PE=3 SV=2	gi|166062775|dbj|BAF99734.1| acetyl CoA carboxylase beta subunit [Camellia sinensis]	4081.Solyc01g007340.2.1	-	GO:0006633 GO:0009329 GO:0003989
Contig_19218	-	AT4G12560.2 | Symbols: CPR30 | F-box and associated interaction domains-containing protein | chr4:7441815-7443157 FORWARD LENGTH=413	sp|Q9SU30|CPR30_ARATH F-box protein CPR30 OS=Arabidopsis thaliana GN=CPR30 PE=1 SV=2	dbj|BAJ24857.1| S-locus linked F-box protein type-2, partial [Petunia axillaris subsp. axillaris]	3694.POPTR_0006s01360.1	NAC	GO:0005737 GO:0031348 GO:0005634 GO:0003674
Contig_11532	CSA024301.1 | Sc0001857:122546-123835(-)	AT3G07870.1 | Symbols: | F-box and associated interaction domains-containing protein | chr3:2510871-2512124 FORWARD LENGTH=417	sp|Q9SFC7|FB135_ARATH F-box protein At3g07870 OS=Arabidopsis thaliana GN=At3g07870 PE=2 SV=1	dbj|BAJ24861.1| S-locus linked F-box protein type-3 [Petunia x hybrida]	3694.POPTR_0002s22050.1	GRAS	GO:0005575 GO:0003674 GO:0008150
Contig_25287	-	AT4G12560.2 | Symbols: CPR30 | F-box and associated interaction domains-containing protein | chr4:7441815-7443157 FORWARD LENGTH=413	sp|Q9SU30|CPR30_ARATH F-box protein CPR30 OS=Arabidopsis thaliana GN=CPR30 PE=1 SV=2	dbj|BAJ24868.1| S-locus linked F-box protein type-4 [Petunia axillaris subsp. axillaris]	4113.PGSC0003DMT400055801	-	GO:0005737 GO:0031348 GO:0005634 GO:0003674
Contig_11753	CSA033844.1 | xfSc0001471:50510-51706(-)	AT3G07870.1 | Symbols: | F-box and associated interaction domains-containing protein | chr3:2510871-2512124 FORWARD LENGTH=417	sp|Q9SFC7|FB135_ARATH F-box protein At3g07870 OS=Arabidopsis thaliana GN=At3g07870 PE=2 SV=1	dbj|BAK69456.1| S-locus F-box brothers4-S1 [Pyrus pyrifolia]	4081.Solyc07g044920.1.1	NAC	GO:0005575 GO:0003674 GO:0008150
Contig_17039	-	AT5G60390.3 | Symbols: | GTP binding Elongation factor Tu family protein | chr5:24289226-24290675 FORWARD LENGTH=449	sp|A5DPE3|EF1A_PICGU Elongation factor 1-alpha OS=Meyerozyma guilliermondii (strain ATCC 6260 / CBS 566 / DSM 6381 / JCM 1539 / NBRC 10279 / NRRL Y-324) GN=TEF1 PE=3 SV=2	dbj|BAL60585.1| translation elongation factor 1 alpha, partial [Conoideocrella luteorostrata]	4929.A5DNL8	-	GO:0003746 GO:0005634 GO:0006414 GO:0005516 GO:0005739
Contig_48089	CSA035059.1 | Sc0000417:675473-677805(-)	AT5G15180.1 | Symbols: | Peroxidase superfamily protein | chr5:4930561-4932211 FORWARD LENGTH=329	sp|Q9LXG3|PER56_ARATH Peroxidase 56 OS=Arabidopsis thaliana GN=PER56 PE=2 SV=1	dbj|BAM28753.1| putative peroxidase, partial [Camellia sinensis var. sinensis]	4113.PGSC0003DMT400013503	-	GO:0004601 GO:0009055 GO:0012505 GO:0020037 GO:0006979
Contig_43152	CSA004431.1 | Sc0000023:112576-114267(-)	AT5G42180.1 | Symbols: | Peroxidase superfamily protein | chr5:16852702-16854021 FORWARD LENGTH=317	sp|Q43872|PER64_ARATH Peroxidase 64 OS=Arabidopsis thaliana GN=PER64 PE=1 SV=1	dbj|BAM28753.1| putative peroxidase, partial [Camellia sinensis var. sinensis]	29760.VIT_00s0510g00030.t01	M-type	GO:0006979 GO:0004601 GO:0009505 GO:0020037 GO:0009055
Contig_17135	CSA022146.1 | Sc0001759:261070-262274(+)	AT2G27550.1 | Symbols: ATC | centroradialis | chr2:11773417-11774509 FORWARD LENGTH=175	sp|O82088|SELFP_SOLLC Protein SELF-PRUNING OS=Solanum lycopersicum GN=SP PE=2 SV=1	dbj|BAM83573.1| flowering locus T [Camellia sinensis]	29760.VIT_06s0080g00290.t01	Nin-like	GO:0005575 GO:0008150 GO:0008429
Contig_38831	CSA011343.1 | Sc0000275:991004-992587(+)	AT1G34370.1 | Symbols: STOP1 | C2H2 and C2HC zinc fingers superfamily protein | chr1:12551002-12552501 FORWARD LENGTH=499	sp|Q9C8N5|STOP1_ARATH Protein SENSITIVE TO PROTON RHIZOTOXICITY 1 OS=Arabidopsis thaliana GN=STOP1 PE=2 SV=1	dbj|BAN67815.1| STOP1-like protein [Camellia sinensis]	3694.POPTR_0013s11900.1	C2H2	GO:0010447 GO:0005634 GO:0003700 GO:0045449 GO:0008270 GO:0010044
Contig_35142	CSA007061.1 | Sc0001868:308134-308888(+)	AT5G49150.1 | Symbols: ATGEX2, GEX2 | gamete expressed 2 | chr5:19924760-19928527 FORWARD LENGTH=914	-	dbj|BAO48056.1| gamete expressed 2 protein [Arabidopsis thaliana]	29760.VIT_05s0077g02050.t01	-	-
Contig_26552	-	AT1G22380.1 | Symbols: AtUGT85A3, UGT85A3 | UDP-glucosyl transferase 85A3 | chr1:7900522-7902332 REVERSE LENGTH=488	sp|Q6VAB3|U85A8_STERE UDP-glycosyltransferase 85A8 OS=Stevia rebaudiana GN=UGT85A8 PE=2 SV=1	dbj|BAO51833.1| UDP-glycosyltransferase 85K10 [Camellia sinensis]	29760.VIT_00s0391g00010.t01	-	GO:0003700 GO:0005575 GO:0015020
Contig_26944	CSA000494.1 | Sc0003237:4945-7873(-)	AT1G22340.1 | Symbols: AtUGT85A7, UGT85A7 | UDP-glucosyl transferase 85A7 | chr1:7890464-7892090 REVERSE LENGTH=487	sp|F8WKW1|UGT2_GARJA 7-deoxyloganetin glucosyltransferase OS=Gardenia jasminoides GN=UGT85A24 PE=1 SV=1	dbj|BAO51833.1| UDP-glycosyltransferase 85K10 [Camellia sinensis]	29760.VIT_18s0001g06120.t01	GRAS	GO:0005575 GO:0015020
Contig_24158	CSA012626.1 | Sc0000784:451274-454395(-)	AT1G22370.2 | Symbols: AtUGT85A5, UGT85A5 | UDP-glucosyl transferase 85A5 | chr1:7898116-7899879 REVERSE LENGTH=479	sp|U3U992|UGT8_CATRO 7-deoxyloganetic acid glucosyltransferase OS=Catharanthus roseus GN=UGT709C2 PE=1 SV=1	dbj|BAO51833.1| UDP-glycosyltransferase 85K10 [Camellia sinensis]	29760.VIT_13s0019g03130.t01	-	GO:0015020
Contig_5317	CSA023564.1 | Sc0002989:30206-31132(-)	AT1G22360.1 | Symbols: AtUGT85A2, UGT85A2 | UDP-glucosyl transferase 85A2 | chr1:7895068-7897527 REVERSE LENGTH=481	sp|F8WKW1|UGT2_GARJA 7-deoxyloganetin glucosyltransferase OS=Gardenia jasminoides GN=UGT85A24 PE=1 SV=1	dbj|BAO51833.1| UDP-glycosyltransferase 85K10 [Camellia sinensis]	4081.Solyc04g074380.2.1	HSF	GO:0005575 GO:0015020
Contig_22656	CSA033301.1 | xpSc0053627:64560-67388(-)	AT3G02100.1 | Symbols: | UDP-Glycosyltransferase superfamily protein | chr3:368840-370484 REVERSE LENGTH=464	sp|Q9SGA8|U83A1_ARATH UDP-glycosyltransferase 83A1 OS=Arabidopsis thaliana GN=UGT83A1 PE=2 SV=1	dbj|BAO51833.1| UDP-glycosyltransferase 85K10 [Camellia sinensis]	29760.VIT_14s0068g00450.t01	-	GO:0005575 GO:0008194 GO:0008152
Contig_19275	CSA032960.1 | Sc0000098:957620-960201(-)	AT1G22360.1 | Symbols: AtUGT85A2, UGT85A2 | UDP-glucosyl transferase 85A2 | chr1:7895068-7897527 REVERSE LENGTH=481	sp|F8WKW1|UGT2_GARJA 7-deoxyloganetin glucosyltransferase OS=Gardenia jasminoides GN=UGT85A24 PE=1 SV=1	dbj|BAO51833.1| UDP-glycosyltransferase 85K10 [Camellia sinensis]	3847.GLYMA13G01690.1	bZIP	GO:0005575 GO:0015020
Contig_23020	CSA007394.1 | xfSc0001597:53235-54563(-)	AT5G49690.1 | Symbols: | UDP-Glycosyltransferase superfamily protein | chr5:20189968-20191350 REVERSE LENGTH=460	-	dbj|BAO51835.1| UDP-glycosyltransferase 94P1 [Camellia sinensis]	-	-	-
Contig_48164	CSA021264.1 | xfSc0000083:58753-59358(-)	AT5G65550.1 | Symbols: | UDP-Glycosyltransferase superfamily protein | chr5:26198410-26199810 REVERSE LENGTH=466	sp|Q5NTH0|UGAT_BELPE Cyanidin-3-O-glucoside 2-O-glucuronosyltransferase OS=Bellis perennis GN=UGAT PE=1 SV=1	dbj|BAO51835.1| UDP-glycosyltransferase 94P1 [Camellia sinensis]	29760.VIT_13s0047g01230.t01	-	-
Contig_24288	CSA008751.1 | Sc0003790:192468-193820(-)	AT4G15260.1 | Symbols: | UDP-Glycosyltransferase superfamily protein | chr4:8714065-8715144 FORWARD LENGTH=359	sp|Q5NTH0|UGAT_BELPE Cyanidin-3-O-glucoside 2-O-glucuronosyltransferase OS=Bellis perennis GN=UGAT PE=1 SV=1	dbj|BAO51835.1| UDP-glycosyltransferase 94P1 [Camellia sinensis]	4081.Solyc04g081830.1.1	-	GO:0005575 GO:0008194 GO:0008152
Contig_29443	CSA007394.1 | xfSc0001597:53235-54563(-)	AT5G49690.1 | Symbols: | UDP-Glycosyltransferase superfamily protein | chr5:20189968-20191350 REVERSE LENGTH=460	sp|Q5NTH0|UGAT_BELPE Cyanidin-3-O-glucoside 2-O-glucuronosyltransferase OS=Bellis perennis GN=UGAT PE=1 SV=1	dbj|BAO51835.1| UDP-glycosyltransferase 94P1 [Camellia sinensis]	4081.Solyc11g007370.1.1	-	-
Contig_16364	CSA001290.1 | Sc0001729:439087-443595(+)	AT1G05680.1 | Symbols: UGT74E2 | Uridine diphosphate glycosyltransferase 74E2 | chr1:1703196-1704639 REVERSE LENGTH=453	sp|Q9SYK9|U74E2_ARATH UDP-glycosyltransferase 74E2 OS=Arabidopsis thaliana GN=UGT74E2 PE=1 SV=1	dbj|BAO51836.1| UDP-glycosyltransferase 74Y1 [Camellia sinensis]	29760.VIT_05s0094g01040.t01	-	GO:0005575 GO:0035251 GO:0008152
Contig_38456	CSA001290.1 | Sc0001729:439087-443595(+)	AT1G05675.1 | Symbols: | UDP-Glycosyltransferase superfamily protein | chr1:1701213-1702715 REVERSE LENGTH=453	sp|P0C7P7|U74E1_ARATH UDP-glycosyltransferase 74E1 OS=Arabidopsis thaliana GN=UGT74E1 PE=3 SV=1	dbj|BAO51836.1| UDP-glycosyltransferase 74Y1 [Camellia sinensis]	29760.VIT_05s0094g01000.t01	-	-
Contig_11838	CSA006835.1 | Sc0000927:679989-682218(+)	AT3G02100.1 | Symbols: | UDP-Glycosyltransferase superfamily protein | chr3:368840-370484 REVERSE LENGTH=464	sp|Q9SGA8|U83A1_ARATH UDP-glycosyltransferase 83A1 OS=Arabidopsis thaliana GN=UGT83A1 PE=2 SV=1	dbj|BAO51836.1| UDP-glycosyltransferase 74Y1 [Camellia sinensis]	29760.VIT_17s0000g07060.t01	GRAS	GO:0005575 GO:0008194 GO:0008152
Contig_16718	CSA012817.1 | Sc0001512:463595-468771(-)	AT1G05680.1 | Symbols: UGT74E2 | Uridine diphosphate glycosyltransferase 74E2 | chr1:1703196-1704639 REVERSE LENGTH=453	sp|Q9SYK9|U74E2_ARATH UDP-glycosyltransferase 74E2 OS=Arabidopsis thaliana GN=UGT74E2 PE=1 SV=1	dbj|BAO51836.1| UDP-glycosyltransferase 74Y1 [Camellia sinensis]	4113.PGSC0003DMT400053175	-	GO:0005575 GO:0035251 GO:0008152
Contig_19168	CSA028390.1 | xfSc0000442:37616-39031(-)	AT5G14860.1 | Symbols: | UDP-Glycosyltransferase superfamily protein | chr5:4805887-4807759 FORWARD LENGTH=492	sp|Q9ZVX4|U90A1_ARATH UDP-glycosyltransferase 90A1 OS=Arabidopsis thaliana GN=UGT90A1 PE=2 SV=1	dbj|BAO51836.1| UDP-glycosyltransferase 74Y1 [Camellia sinensis]	29760.VIT_14s0066g01500.t01	-	GO:0005575 GO:0016757 GO:0008152
Contig_16997	CSA024301.1 | Sc0001857:122546-123835(-)	AT3G07870.1 | Symbols: | F-box and associated interaction domains-containing protein | chr3:2510871-2512124 FORWARD LENGTH=417	sp|Q9SFC7|FB135_ARATH F-box protein At3g07870 OS=Arabidopsis thaliana GN=At3g07870 PE=2 SV=1	dbj|BAQ18928.1| S5-locus linked F-box protein type-13 [Petunia x hybrida]	3694.POPTR_0002s22050.1	-	GO:0005575 GO:0003674 GO:0008150
Contig_17605	CSA018203.1 | Sc0001253:139529-140656(+)	AT4G12560.2 | Symbols: CPR30 | F-box and associated interaction domains-containing protein | chr4:7441815-7443157 FORWARD LENGTH=413	sp|Q9SU30|CPR30_ARATH F-box protein CPR30 OS=Arabidopsis thaliana GN=CPR30 PE=1 SV=2	dbj|BAQ18939.1| S7-locus linked F-box protein type-14 [Petunia x hybrida]	3694.POPTR_0006s01360.1	C2H2	GO:0005737 GO:0031348 GO:0005634 GO:0003674
Contig_23507	-	AT3G07870.1 | Symbols: | F-box and associated interaction domains-containing protein | chr3:2510871-2512124 FORWARD LENGTH=417	sp|Q9SFC7|FB135_ARATH F-box protein At3g07870 OS=Arabidopsis thaliana GN=At3g07870 PE=2 SV=1	dbj|BAQ18944.1| S9-locus linked F-box protein type-8 [Petunia x hybrida]	4081.Solyc10g008580.1.1	NAC	GO:0005575 GO:0003674 GO:0008150
Contig_31422	CSA015999.1 | Sc0003400:30566-45787(-)	AT3G06240.1 | Symbols: | F-box family protein | chr3:1887336-1888619 FORWARD LENGTH=427	-	dbj|BAQ18992.1| S19-locus linked F-box protein type-8 A [Petunia axillaris subsp. axillaris]	4081.Solyc10g008580.1.1	NAC	GO:0005575 GO:0003674 GO:0008150
Contig_18600	CSA018205.1 | Sc0001253:148059-148640(+)	AT4G12560.2 | Symbols: CPR30 | F-box and associated interaction domains-containing protein | chr4:7441815-7443157 FORWARD LENGTH=413	sp|Q9SU30|CPR30_ARATH F-box protein CPR30 OS=Arabidopsis thaliana GN=CPR30 PE=1 SV=2	dbj|BAQ18998.1| S19-locus linked F-box protein type-13 [Petunia axillaris subsp. axillaris]	3694.POPTR_0006s01360.1	GRAS	GO:0005737 GO:0031348 GO:0005634 GO:0003674
Contig_28897	-	AT4G12560.2 | Symbols: CPR30 | F-box and associated interaction domains-containing protein | chr4:7441815-7443157 FORWARD LENGTH=413	-	dbj|BAQ19002.1| S19-locus linked F-box protein 2 [Petunia axillaris subsp. axillaris]	4113.PGSC0003DMT400026600	NAC	GO:0005737 GO:0031348 GO:0005634 GO:0003674
Contig_15338	-	AT3G06240.1 | Symbols: | F-box family protein | chr3:1887336-1888619 FORWARD LENGTH=427	sp|Q8GXC7|FBK50_ARATH F-box/kelch-repeat protein At3g06240 OS=Arabidopsis thaliana GN=At3g06240 PE=2 SV=1	dbj|BAQ19022.1| S0m-locus linked F-box protein type-4 [Petunia x hybrida]	3694.POPTR_0011s12180.1	NAC	GO:0005575 GO:0003674 GO:0008150
Contig_15636	CSA009073.1 | Sc0000107:688484-694668(+)	AT3G06240.1 | Symbols: | F-box family protein | chr3:1887336-1888619 FORWARD LENGTH=427	sp|Q8GXC7|FBK50_ARATH F-box/kelch-repeat protein At3g06240 OS=Arabidopsis thaliana GN=At3g06240 PE=2 SV=1	dbj|BAQ19026.1| S0m-locus linked F-box protein type-8 [Petunia x hybrida]	4113.PGSC0003DMT400012000	NAC	GO:0005575 GO:0003674 GO:0008150
Contig_5182	CSA020502.1 | Sc0003604:47367-47732(+)	AT3G06240.1 | Symbols: | F-box family protein | chr3:1887336-1888619 FORWARD LENGTH=427	sp|Q8GXC7|FBK50_ARATH F-box/kelch-repeat protein At3g06240 OS=Arabidopsis thaliana GN=At3g06240 PE=2 SV=1	dbj|BAQ19026.1| S0m-locus linked F-box protein type-8 [Petunia x hybrida]	4113.PGSC0003DMT400055804	NAC	GO:0005575 GO:0003674 GO:0008150
Contig_26642	-	AT3G06240.1 | Symbols: | F-box family protein | chr3:1887336-1888619 FORWARD LENGTH=427	sp|Q8GXC7|FBK50_ARATH F-box/kelch-repeat protein At3g06240 OS=Arabidopsis thaliana GN=At3g06240 PE=2 SV=1	dbj|BAQ19032.1| S0m-locus linked F-box protein type-16 [Petunia x hybrida]	4113.PGSC0003DMT400055800	C2H2	GO:0005575 GO:0003674 GO:0008150
Contig_11157	CSA024302.1 | Sc0001857:152928-154139(-)	AT5G42430.1 | Symbols: | F-box and associated interaction domains-containing protein | chr5:16971312-16972499 REVERSE LENGTH=395	-	dbj|BAQ19038.1| Sm-locus linked F-box protein type-3 [Petunia x hybrida]	-	-	GO:0005575 GO:0003674 GO:0008150
Contig_18628	-	AT3G07870.1 | Symbols: | F-box and associated interaction domains-containing protein | chr3:2510871-2512124 FORWARD LENGTH=417	sp|Q9SFC7|FB135_ARATH F-box protein At3g07870 OS=Arabidopsis thaliana GN=At3g07870 PE=2 SV=1	dbj|BAQ19057.1| SC2-locus linked F-box protein type-8 A [Petunia axillaris subsp. axillaris]	3694.POPTR_0001s01140.1	C2H2	GO:0005575 GO:0003674 GO:0008150
Contig_19790	-	-	-	dbj|BAQ19059.1| SC2-locus linked F-box protein type-9 [Petunia axillaris subsp. axillaris]	4081.Solyc10g008580.1.1	NAC	-
Contig_344	CSA016455.1 | Sc0000038:414943-416150(+)	AT5G49610.1 | Symbols: | F-box family protein | chr5:20131448-20132527 REVERSE LENGTH=359	sp|Q9FGY4|FB341_ARATH F-box protein At5g49610 OS=Arabidopsis thaliana GN=At5g49610 PE=1 SV=1	dbj|BAQ19069.1| S22m-locus linked F-box protein type-4 [Petunia x hybrida]	3694.POPTR_0010s15890.1	NF-YA	GO:0005575 GO:0003674 GO:0008150
Contig_15311	CSA016735.1 | Sc0003908:108501-111647(+)	AT1G61680.2 | Symbols: TPS14 | terpene synthase 14 | chr1:22772455-22774687 REVERSE LENGTH=562	sp|P0CV94|NES1_FRAAN (3S,6E)-nerolidol synthase 1 OS=Fragaria ananassa PE=1 SV=1	dbj|BAU68100.1| linalool synthase [Camellia saluenensis]	29760.VIT_00s0372g00020.t01	bHLH	-
Contig_20222	CSA011719.1 | Sc0003140:352-21810(+)	AT2G04660.1 | Symbols: APC2 | anaphase-promoting complex/cyclosome 2 | chr2:1624933-1629039 FORWARD LENGTH=865	sp|Q8H1U5|APC2_ARATH Anaphase-promoting complex subunit 2 OS=Arabidopsis thaliana GN=APC2 PE=1 SV=1	dbj|BAW00386.1| cullin 1 [Petunia x hybrida]	29760.VIT_01s0026g02730.t01	-	GO:0006511 GO:0004842 GO:0000151
Contig_9678	CSA009270.1 | xfSc0000354:162254-165590(-)	AT4G02570.4 | Symbols: CUL1 | cullin 1 | chr4:1129315-1133435 FORWARD LENGTH=738	sp|Q94AH6|CUL1_ARATH Cullin-1 OS=Arabidopsis thaliana GN=CUL1 PE=1 SV=1	dbj|BAW00386.1| cullin 1 [Petunia x hybrida]	4113.PGSC0003DMT400085888	TCP	-
Contig_21523	CSA030186.1 | Sc0003463:33060-39683(+)	AT4G02570.4 | Symbols: CUL1 | cullin 1 | chr4:1129315-1133435 FORWARD LENGTH=738	sp|Q94AH6|CUL1_ARATH Cullin-1 OS=Arabidopsis thaliana GN=CUL1 PE=1 SV=1	dbj|BAW00387.1| cullin 1 [Petunia x hybrida]	4113.PGSC0003DMT400061802	TCP	-
Contig_30631	-	AT5G27700.1 | Symbols: | Ribosomal protein S21e | chr5:9807541-9808048 REVERSE LENGTH=82	sp|Q4WI01|RS21_ASPFU 40S ribosomal protein S21 OS=Neosartorya fumigata (strain ATCC MYA-4609 / Af293 / CBS 101355 / FGSC A1100) GN=rps21 PE=3 SV=1	gi|915698447|ref|XP_013345635.1| hypothetical protein AUEXF2481DRAFT_2997 [Aureobasidium subglaciale EXF-2481] gi|918800809|ref|XP_013424052.1| 40S ribosomal protein S21 [Aureobasidium namibiae CBS 147.97] gi|662512348|gb|KEQ69923.1| 40S ribosomal protein S21 [Aureobasidium namibiae CBS 147.97] gi|662539857|gb|KEQ97159.1| hypothetical protein AUEXF2481DRAFT_2997 [Aureobasidium subglaciale EXF-248…	535722.XP_003175227.1	-	GO:0003735 GO:0006412 GO:0022627 GO:0042254
Contig_45590	-	AT5G27700.1 | Symbols: | Ribosomal protein S21e | chr5:9807541-9808048 REVERSE LENGTH=82	sp|Q9P844|RS21_CANAX 40S ribosomal protein S21 OS=Candida albicans GN=RPS21 PE=3 SV=1	gi|927379255|ref|XP_013935478.1| 40S ribosomal protein S21 [Ogataea parapolymorpha DL-1] gi|562974078|gb|ESW99806.1| 40S ribosomal protein S21 [Ogataea parapolymorpha DL-1]	322104.XP_001387374.1	-	GO:0003735 GO:0006412 GO:0022627 GO:0042254
Contig_31647	-	AT3G53890.2 | Symbols: | Ribosomal protein S21e | chr3:19955582-19956049 REVERSE LENGTH=82	sp|Q4WI01|RS21_ASPFU 40S ribosomal protein S21 OS=Neosartorya fumigata (strain ATCC MYA-4609 / Af293 / CBS 101355 / FGSC A1100) GN=rps21 PE=3 SV=1	gi|908390314|gb|KND90952.1| 40S ribosomal protein S21, partial [Tolypocladium ophioglossoides CBS 100239]	5022.CBX91280	-	GO:0003735 GO:0006412 GO:0022627 GO:0042254
Contig_31644	-	AT5G27700.1 | Symbols: | Ribosomal protein S21e | chr5:9807541-9808048 REVERSE LENGTH=82	sp|Q4GXP2|RS21_BIPLU 40S ribosomal protein S21 OS=Biphyllus lunatus GN=RpS21 PE=3 SV=1	gi|158284753|ref|XP_307843.4| AGAP009431-PA [Anopheles gambiae str. PEST] gi|157020882|gb|EAA03627.5| AGAP009431-PA [Anopheles gambiae str. PEST]	7165.AGAP009431-PA	-	GO:0003735 GO:0006412 GO:0022627 GO:0042254
Contig_1285	CSA020095.1 | Sc0000255:660013-661833(-)	AT5G27700.1 | Symbols: | Ribosomal protein S21e | chr5:9807541-9808048 REVERSE LENGTH=82	sp|Q3E902|RS212_ARATH 40S ribosomal protein S21-2 OS=Arabidopsis thaliana GN=RPS21C PE=1 SV=2	gi|330318594|gb|AEC10964.1| 40S ribosomal protein s21e [Camellia sinensis]	29760.VIT_14s0060g02110.t01	-	GO:0003735 GO:0006412 GO:0022627 GO:0042254
Contig_29723	-	-	-	gi|460407099|ref|XP_004248994.1| PREDICTED: uncharacterized protein LOC101261671 [Solanum lycopersicum]	3694.POPTR_0107s00200.1	NF-YA	-
Contig_42301	-	-	sp|Q9UR07|TF211_SCHPO Transposon Tf2-11 polyprotein OS=Schizosaccharomyces pombe (strain 972 / ATCC 24843) GN=Tf2-11 PE=3 SV=1	gi|4235644|gb|AAD13304.1| polyprotein [Solanum lycopersicum]	3694.POPTR_0015s07060.1	-	-
Contig_22960	CSA017052.1 | Sc0000219:848020-856143(+)	AT1G64520.1 | Symbols: RPN12a | regulatory particle non-ATPase 12A | chr1:23956459-23958120 FORWARD LENGTH=267	-	gi|604320986|gb|EYU31709.1| hypothetical protein MIMGU_mgv1a024293mg, partial [Erythranthe guttata]	29760.VIT_01s0026g02570.t01	-	-
Contig_29702	CSA028060.1 | Sc0000718:592913-600671(+)	AT5G43330.1 | Symbols: | Lactate/malate dehydrogenase family protein | chr5:17390552-17392449 FORWARD LENGTH=332	sp|Q7LHG5|YI31B_YEAST Transposon Ty3-I Gag-Pol polyprotein OS=Saccharomyces cerevisiae (strain ATCC 204508 / S288c) GN=TY3B-I PE=3 SV=2	gi|590648370|ref|XP_007032149.1| CCHC-type integrase [Theobroma cacao] gi|508711178|gb|EOY03075.1| CCHC-type integrase [Theobroma cacao]	39947.LOC_Os07g43780.1	-	-
Contig_16039	CSA019621.1 | Sc0002520:216632-218931(+)	AT4G23160.1 | Symbols: CRK8 | cysteine-rich RLK (RECEPTOR-like protein kinase) 8 | chr4:12129485-12134086 FORWARD LENGTH=1262	sp|Q7LHG5|YI31B_YEAST Transposon Ty3-I Gag-Pol polyprotein OS=Saccharomyces cerevisiae (strain ATCC 204508 / S288c) GN=TY3B-I PE=3 SV=2	gi|590714517|ref|XP_007049935.1| Gag protease polyprotein [Theobroma cacao] gi|508702196|gb|EOX94092.1| Gag protease polyprotein [Theobroma cacao]	39947.LOC_Os07g16710.1	bZIP	-
Contig_8850	CSA034218.1 | Sc0000778:394639-405864(+)	AT5G52030.1 | Symbols: | TraB family protein | chr5:21128819-21130034 FORWARD LENGTH=258	sp|P0CT43|TF28_SCHPO Transposon Tf2-8 polyprotein OS=Schizosaccharomyces pombe (strain 972 / ATCC 24843) GN=Tf2-8 PE=3 SV=1	gi|590603674|ref|XP_007020066.1| Uncharacterized protein TCM_036439 [Theobroma cacao] gi|508725394|gb|EOY17291.1| Uncharacterized protein TCM_036439 [Theobroma cacao]	39947.LOC_Os08g22660.1	CAMTA	-
Contig_47303	-	-	-	gi|764594808|ref|XP_011465705.1| PREDICTED: uncharacterized protein LOC105351850 [Fragaria vesca subsp. vesca]	29760.VIT_01s0026g02570.t01	-	-
Contig_43602	-	-	-	gi|672134568|ref|XP_008790936.1| PREDICTED: uncharacterized protein LOC103707976 [Phoenix dactylifera]	39947.LOC_Os02g25770.1	TCP	-
Contig_23958	CSA016334.1 | Sc0003675:75744-77912(-)	ATMG00860.1 | Symbols: ORF158 | DNA/RNA polymerases superfamily protein | chrM:235916-236392 FORWARD LENGTH=158	-	gi|147836234|emb|CAN64346.1| hypothetical protein VITISV_017786 [Vitis vinifera]	3694.POPTR_0014s01050.1	-	-
Contig_38415	CSA011850.1 | Sc0006109:22385-27211(-)	ATMG00860.1 | Symbols: ORF158 | DNA/RNA polymerases superfamily protein | chrM:235916-236392 FORWARD LENGTH=158	sp|P04323|POL3_DROME Retrovirus-related Pol polyprotein from transposon 17.6 OS=Drosophila melanogaster GN=pol PE=3 SV=1	gi|747107859|ref|XP_011102243.1| PREDICTED: uncharacterized protein LOC105180264 [Sesamum indicum]	4081.Solyc03g115130.2.1	ARF	GO:0005575 GO:0003674 GO:0008150
Contig_27265	CSA021805.1 | Sc0000636:659258-671042(+)	ATMG00860.1 | Symbols: ORF158 | DNA/RNA polymerases superfamily protein | chrM:235916-236392 FORWARD LENGTH=158	sp|P04323|POL3_DROME Retrovirus-related Pol polyprotein from transposon 17.6 OS=Drosophila melanogaster GN=pol PE=3 SV=1	gi|645280964|ref|XP_008245419.1| PREDICTED: LOW QUALITY PROTEIN: uncharacterized protein LOC103343534, partial [Prunus mume]	39947.LOC_Os06g35000.1	ARF	GO:0005575 GO:0003674 GO:0008150
Contig_23292	CSA020234.1 | Sc0000849:25676-28702(-)	ATMG00860.1 | Symbols: ORF158 | DNA/RNA polymerases superfamily protein | chrM:235916-236392 FORWARD LENGTH=158	sp|P92523|M860_ARATH Uncharacterized mitochondrial protein AtMg00860 OS=Arabidopsis thaliana GN=AtMg00860 PE=4 SV=1	gi|590568795|ref|XP_007010897.1| Retrotransposon protein [Theobroma cacao] gi|508727810|gb|EOY19707.1| Retrotransposon protein [Theobroma cacao]	39946.BGIOSGA038569-PA	ARF	GO:0005575 GO:0003674 GO:0008150
Contig_19498	CSA027394.1 | Sc0000855:210641-216861(+)	ATMG00860.1 | Symbols: ORF158 | DNA/RNA polymerases superfamily protein | chrM:235916-236392 FORWARD LENGTH=158	sp|Q7LHG5|YI31B_YEAST Transposon Ty3-I Gag-Pol polyprotein OS=Saccharomyces cerevisiae (strain ATCC 204508 / S288c) GN=TY3B-I PE=3 SV=2	gi|667481456|gb|AIG55302.1| gag-pol, partial [Camellia sinensis]	39947.LOC_Os08g22660.1	-	-
Contig_22423	CSA018280.1 | Sc0000833:188602-189185(-)	-	sp|P04323|POL3_DROME Retrovirus-related Pol polyprotein from transposon 17.6 OS=Drosophila melanogaster GN=pol PE=3 SV=1	gi|645246040|ref|XP_008229165.1| PREDICTED: LOW QUALITY PROTEIN: uncharacterized protein LOC103328546 [Prunus mume]	39947.LOC_Os01g39530.1	MYB_related	-
Contig_13524	CSA036528.1 | Sc0001609:225371-228959(-)	-	sp|P0CT40|TF29_SCHPO Transposon Tf2-9 polyprotein OS=Schizosaccharomyces pombe (strain 972 / ATCC 24843) GN=Tf2-9 PE=3 SV=1	gi|667481456|gb|AIG55302.1| gag-pol, partial [Camellia sinensis]	39947.LOC_Os10g21350.1	TCP	-
Contig_15425	CSA014075.1 | Sc0001346:92465-102184(+)	ATMG00860.1 | Symbols: ORF158 | DNA/RNA polymerases superfamily protein | chrM:235916-236392 FORWARD LENGTH=158	sp|P04323|POL3_DROME Retrovirus-related Pol polyprotein from transposon 17.6 OS=Drosophila melanogaster GN=pol PE=3 SV=1	gi|28558781|gb|AAO45752.1| pol protein [Cucumis melo subsp. melo]	4081.Solyc08g060910.1.1	ARF	GO:0005575 GO:0003674 GO:0008150
Contig_9029	CSA002842.1 | Sc0000124:566071-566730(+)	ATMG00900.1 | Symbols: CCB256 | cytochrome C biogenesis 256 | chrM:239988-240758 REVERSE LENGTH=256	sp|P92527|CCMC_ARATH Putative cytochrome c biosynthesis ccmC-like mitochondrial protein OS=Arabidopsis thaliana GN=CCMC PE=2 SV=4	gi|388504848|gb|AFK40490.1| unknown [Lotus japonicus]	3702.AT2G07771.2	ARF	-
Contig_31211	CSA024953.1 | Sc0003715:1812-21243(+)	AT4G02620.1 | Symbols: | vacuolar ATPase subunit F family protein | chr4:1149419-1151132 REVERSE LENGTH=128	sp|P04323|POL3_DROME Retrovirus-related Pol polyprotein from transposon 17.6 OS=Drosophila melanogaster GN=pol PE=3 SV=1	gi|147856403|emb|CAN80324.1| hypothetical protein VITISV_015014 [Vitis vinifera]	39946.BGIOSGA038714-PA	TCP	-
Contig_13977	CSA028618.1 | Sc0000081:1043319-1043900(+)	-	-	gi|407731641|gb|AFU25704.1| gag-pol precursor [Castanea mollissima]	39947.LOC_Os08g19440.1	FAR1	-
Contig_37468	-	-	-	gi|823233364|ref|XP_012449319.1| PREDICTED: uncharacterized protein LOC105772546 [Gossypium raimondii]	4113.PGSC0003DMT400036490	B3	-
Contig_29233	-	AT1G24090.1 | Symbols: | RNase H family protein | chr1:8520834-8522737 FORWARD LENGTH=353	-	gi|703154309|ref|XP_010110908.1| Retrovirus-related Pol polyprotein from transposon 17.6 [Morus notabilis] gi|587942312|gb|EXC28861.1| Retrovirus-related Pol polyprotein from transposon 17.6 [Morus notabilis]	39947.LOC_Os06g39180.1	NAC	GO:0008150 GO:0003676 GO:0004523
Contig_7676	CSA006460.1 | Sc0001794:103372-128199(-)	AT3G13690.1 | Symbols: | Protein kinase protein with adenine nucleotide alpha hydrolases-like domain | chr3:4486920-4490011 FORWARD LENGTH=753	sp|Q9LV48|PERK1_ARATH Proline-rich receptor-like protein kinase PERK1 OS=Arabidopsis thaliana GN=PERK1 PE=2 SV=1	gi|147791735|emb|CAN68353.1| hypothetical protein VITISV_022217 [Vitis vinifera]	29760.VIT_00s2733g00010.t01	-	-
Contig_12367	CSA031919.1 | Sc0002317:32070-35200(-)	AT3G01410.2 | Symbols: | Polynucleotidyl transferase, ribonuclease H-like superfamily protein | chr3:153650-155439 REVERSE LENGTH=294	sp|P64956|Y2253_MYCBO Uncharacterized protein Mb2253c OS=Mycobacterium bovis (strain ATCC BAA-935 / AF2122/97) GN=Mb2253c PE=3 SV=1	gi|147769222|emb|CAN71856.1| hypothetical protein VITISV_012967 [Vitis vinifera]	39947.LOC_Os06g36730.1	-	GO:0005575 GO:0008150 GO:0003676 GO:0004523
Contig_21419	CSA028516.1 | xpSc0053498:17901-52067(-)	AT2G20000.1 | Symbols: HBT, CDC27b | CDC27 family protein | chr2:8632324-8636900 REVERSE LENGTH=744	-	gi|922504043|ref|XP_013589163.1| PREDICTED: uncharacterized protein LOC106297475 [Brassica oleracea var. oleracea]	4641.GSMUA_AchrUn_randomP11040_001	-	-
Contig_40334	-	-	sp|P19199|POL_COYMV Polyprotein P3 OS=Commelina yellow mottle virus PE=3 SV=2	gi|223047171|gb|ACM79657.1| ORFIII polyprotein [Banana streak virus]	39947.LOC_Os04g35640.1	WRKY	-
Contig_48086	-	-	sp|P19199|POL_COYMV Polyprotein P3 OS=Commelina yellow mottle virus PE=3 SV=2	gi|113120179|gb|ABI30237.1| polyprotein [Piper yellow mottle virus]	39947.LOC_Os06g04110.1	WRKY	-
Contig_5812	CSA025538.1 | Sc0000347:756269-759965(-)	ATMG00860.1 | Symbols: ORF158 | DNA/RNA polymerases superfamily protein | chrM:235916-236392 FORWARD LENGTH=158	sp|Q99315|YG31B_YEAST Transposon Ty3-G Gag-Pol polyprotein OS=Saccharomyces cerevisiae (strain ATCC 204508 / S288c) GN=TY3B-G PE=1 SV=3	gi|590672387|ref|XP_007038597.1| Retrotransposon, unclassified-like protein [Theobroma cacao] gi|508775842|gb|EOY23098.1| Retrotransposon, unclassified-like protein [Theobroma cacao]	39947.LOC_Os08g16980.1	FAR1	GO:0005575 GO:0003674 GO:0008150
Contig_19296	CSA032527.1 | Sc0002882:97556-107599(-)	ATMG00860.1 | Symbols: ORF158 | DNA/RNA polymerases superfamily protein | chrM:235916-236392 FORWARD LENGTH=158	sp|Q99315|YG31B_YEAST Transposon Ty3-G Gag-Pol polyprotein OS=Saccharomyces cerevisiae (strain ATCC 204508 / S288c) GN=TY3B-G PE=1 SV=3	gi|727474532|ref|XP_010413056.1| PREDICTED: uncharacterized protein LOC104699451 [Camelina sativa]	39946.BGIOSGA039184-PA	FAR1	GO:0005575 GO:0003674 GO:0008150
Contig_27834	CSA014905.1 | Sc0002710:173350-194503(+)	AT5G20900.1 | Symbols: JAZ12, TIFY3B | jasmonate-zim-domain protein 12 | chr5:7090883-7092201 FORWARD LENGTH=187	-	gi|407731642|gb|AFU25705.1| gag-pol precursor [Castanea mollissima]	39947.LOC_Os06g44590.1	FAR1	-
Contig_36526	CSA027260.1 | Sc0000173:967314-969968(+)	AT4G21380.1 | Symbols: ARK3, RK3 | receptor kinase 3 | chr4:11389219-11393090 REVERSE LENGTH=850	sp|O81905|SD18_ARATH Receptor-like serine/threonine-protein kinase SD1-8 OS=Arabidopsis thaliana GN=SD18 PE=1 SV=1	emb|CAG28412.1| S-receptor kinase-like protein 1 [Senecio squalidus]	4081.Solyc08g076060.2.1	-	GO:0004675
Contig_25430	CSA018057.1 | Sc0002775:164293-165968(-)	AT1G70250.1 | Symbols: | receptor serine/threonine kinase, putative | chr1:26452975-26456088 FORWARD LENGTH=799	sp|D7SFH9|GPDL2_ARATH Glycerophosphodiester phosphodiesterase protein kinase domain-containing GDPDL2 OS=Arabidopsis thaliana GN=GDPDL2 PE=1 SV=1	emb|CAG28412.1| S-receptor kinase-like protein 1 [Senecio squalidus]	4641.GSMUA_Achr2P07220_001	bHLH	GO:0004675 GO:0006468 GO:0004713 GO:0005524 GO:0012505
Contig_40145	CSA018863.1 | Sc0001353:67680-71439(+)	AT4G03230.1 | Symbols: | s-locus lectin protein kinase family protein | chr4:1419278-1422828 REVERSE LENGTH=1010	sp|Q9ZR08|Y4230_ARATH G-type lectin S-receptor-like serine/threonine-protein kinase At4g03230 OS=Arabidopsis thaliana GN=At4g03230 PE=3 SV=3	emb|CAG28412.1| S-receptor kinase-like protein 1 [Senecio squalidus]	29760.VIT_03s0017g01500.t01	GRAS	GO:0006468 GO:0005575 GO:0004674 GO:0005529 GO:0004713 GO:0005524 GO:0048544
Contig_28606	CSA020941.1 | Sc0000494:428945-430471(+)	AT4G03230.1 | Symbols: | s-locus lectin protein kinase family protein | chr4:1419278-1422828 REVERSE LENGTH=1010	sp|Q9ZR08|Y4230_ARATH G-type lectin S-receptor-like serine/threonine-protein kinase At4g03230 OS=Arabidopsis thaliana GN=At4g03230 PE=3 SV=3	emb|CAG28412.1| S-receptor kinase-like protein 1 [Senecio squalidus]	3694.POPTR_0019s14210.1	TALE	GO:0006468 GO:0005575 GO:0004674 GO:0005529 GO:0004713 GO:0005524 GO:0048544
Contig_20230	CSA016051.1 | Sc0000068:1245002-1256633(+)	AT4G21390.1 | Symbols: B120 | s-locus lectin protein kinase family protein | chr4:11394458-11397474 REVERSE LENGTH=849	sp|O81906|B120_ARATH G-type lectin S-receptor-like serine/threonine-protein kinase B120 OS=Arabidopsis thaliana GN=B120 PE=2 SV=1	emb|CAG28412.1| S-receptor kinase-like protein 1 [Senecio squalidus]	29760.VIT_19s0014g04190.t01	TALE	GO:0005529 GO:0004672
Contig_16285	CSA033349.1 | xpSc0057597:8204-9886(+)	AT1G11330.2 | Symbols: | s-locus lectin protein kinase family protein | chr1:3810372-3813416 FORWARD LENGTH=842	sp|Q9SXB8|Y1133_ARATH G-type lectin S-receptor-like serine/threonine-protein kinase At1g11330 OS=Arabidopsis thaliana GN=At1g11330 PE=2 SV=3	emb|CAG28412.1| S-receptor kinase-like protein 1 [Senecio squalidus]	4081.Solyc08g076050.2.1	TALE	-
Contig_19645	CSA009286.1 | Sc0002221:69035-72312(-)	AT5G57670.2 | Symbols: | Protein kinase superfamily protein | chr5:23360531-23363694 REVERSE LENGTH=579	sp|Q5XF57|Y5576_ARATH Probable receptor-like serine/threonine-protein kinase At5g57670 OS=Arabidopsis thaliana GN=At5g57670 PE=2 SV=1	emb|CAG28412.1| S-receptor kinase-like protein 1 [Senecio squalidus]	3694.POPTR_0006s18770.1	bHLH	GO:0004674 GO:0006468 GO:0006950 GO:0005524
Contig_34298	CSA031758.1 | Sc0000005:391535-397270(-)	AT4G27300.1 | Symbols: | s-locus lectin protein kinase family protein | chr4:13669308-13672348 REVERSE LENGTH=815	sp|O81833|SD11_ARATH G-type lectin S-receptor-like serine/threonine-protein kinase SD1-1 OS=Arabidopsis thaliana GN=SD11 PE=1 SV=1	emb|CAG28413.1| S-receptor kinase-like protein 2, partial [Senecio squalidus]	3847.GLYMA07G10340.2	TALE	GO:0006468 GO:0004674 GO:0005529 GO:0012505 GO:0005524 GO:0048544
Contig_31485	CSA020134.1 | Sc0002519:188269-210097(-)	AT1G53440.1 | Symbols: | Leucine-rich repeat transmembrane protein kinase | chr1:19945959-19951562 FORWARD LENGTH=1035	sp|C0LGG9|Y5344_ARATH Probable LRR receptor-like serine/threonine-protein kinase At1g53440 OS=Arabidopsis thaliana GN=At1g53440 PE=2 SV=2	emb|CAG28413.1| S-receptor kinase-like protein 2, partial [Senecio squalidus]	29760.VIT_19s0014g00750.t01	ERF	GO:0006468 GO:0016301 GO:0005886
Contig_29956	CSA027957.1 | Sc0000550:455927-460687(-)	AT4G00330.1 | Symbols: CRCK2 | calmodulin-binding receptor-like cytoplasmic kinase 2 | chr4:142787-144427 REVERSE LENGTH=411	sp|Q8VZJ9|CRCK2_ARATH Calmodulin-binding receptor-like cytoplasmic kinase 2 OS=Arabidopsis thaliana GN=CRCK2 PE=2 SV=1	emb|CAG28414.1| S-receptor kinase-like protein 3, partial [Senecio squalidus]	3694.POPTR_0014s08310.1	MYB_related	GO:0016301 GO:0009555
Contig_30397	-	AT3G45640.1 | Symbols: ATMPK3, MPK3, ATMAPK3 | mitogen-activated protein kinase 3 | chr3:16756918-16758476 FORWARD LENGTH=370	sp|Q39023|MPK3_ARATH Mitogen-activated protein kinase 3 OS=Arabidopsis thaliana GN=MPK3 PE=1 SV=2	gi|197312927|gb|ACH63244.1| mitogen activated protein kinase [Rheum australe]	3694.POPTR_0001s27850.1	WRKY	GO:0000169 GO:0009738 GO:0010200 GO:0080136 GO:0009617 GO:0009611 GO:0010120 GO:0004707 GO:0005515 GO:0048481 GO:0009409 GO:0006979
Contig_3664	CSA018283.1 | Sc0000833:490140-491580(+)	AT3G45640.1 | Symbols: ATMPK3, MPK3, ATMAPK3 | mitogen-activated protein kinase 3 | chr3:16756918-16758476 FORWARD LENGTH=370	sp|Q39023|MPK3_ARATH Mitogen-activated protein kinase 3 OS=Arabidopsis thaliana GN=MPK3 PE=1 SV=2	gi|669204968|gb|AII16885.1| mitogen activated protein kinase, partial [Camellia sinensis]	4081.Solyc06g005170.2.1	WRKY	GO:0000169 GO:0009738 GO:0010200 GO:0080136 GO:0009617 GO:0009611 GO:0010120 GO:0004707 GO:0005515 GO:0048481 GO:0009409 GO:0006979
Contig_4217	CSA036518.1 | Sc0003346:90145-91119(+)	AT1G73500.1 | Symbols: ATMKK9, MKK9 | MAP kinase kinase 9 | chr1:27639419-27640351 REVERSE LENGTH=310	sp|Q9FX43|M2K9_ARATH Mitogen-activated protein kinase kinase 9 OS=Arabidopsis thaliana GN=MKK9 PE=1 SV=1	gi|694360170|ref|XP_009360049.1| PREDICTED: mitogen-activated protein kinase kinase 9-like [Pyrus x bretschneideri]	29760.VIT_17s0000g01970.t01	M-type	GO:0009693 GO:0009611 GO:0030295 GO:0010120 GO:0045941 GO:0046777 GO:0009873 GO:0009651 GO:0004708
Contig_18656	CSA005187.1 | Sc0000795:24690-27099(+)	AT5G10270.1 | Symbols: CDKC;1 | cyclin-dependent kinase C;1 | chr5:3221715-3224674 REVERSE LENGTH=505	sp|Q5JK68|CDKC2_ORYSJ Cyclin-dependent kinase C-2 OS=Oryza sativa subsp. japonica GN=CDKC-2 PE=2 SV=1	gi|700198887|gb|KGN54045.1| hypothetical protein Csa_4G269760 [Cucumis sativus]	29760.VIT_06s0009g01800.t01	MYB	GO:0009615 GO:0005829 GO:0016301 GO:0048366
Contig_33746	CSA007876.1 | xpSc0053371:213716-214462(-)	AT5G63610.1 | Symbols: HEN3, CDKE;1, ATCDK8 | cyclin-dependent kinase E;1 | chr5:25463645-25465057 REVERSE LENGTH=470	sp|Q336M2|CDKE1_ORYSJ Cyclin-dependent kinase E-1 OS=Oryza sativa subsp. japonica GN=CDKE-1 PE=2 SV=2	gi|966343966|gb|ALT31545.1| cyclin-dependent kinase 8-like protein, partial [Rehmannia glutinosa]	4081.Solyc12g027870.1.1	WRKY	GO:0005575 GO:0016301
Contig_1590	-	AT3G48750.1 | Symbols: CDKA;1, CDC2AAT, CDK2, CDC2, CDC2A, CDKA1 | cell division control 2 | chr3:18072238-18074296 FORWARD LENGTH=294	sp|P29618|CDKA1_ORYSJ Cyclin-dependent kinase A-1 OS=Oryza sativa subsp. japonica GN=CDKA-1 PE=1 SV=1	gi|115450207|ref|NP_001048704.1| Os03g0108800, partial [Oryza sativa Japonica Group] gi|113547175|dbj|BAF10618.1| Os03g0108800, partial [Oryza sativa Japonica Group]	39946.BGIOSGA011683-PA	MYB	GO:0000910 GO:0008284 GO:0009555 GO:0005829 GO:0009793 GO:0009574 GO:0009409 GO:0042023 GO:0010005 GO:0005515 GO:0004693 GO:0005634
Contig_31467	CSA036676.1 | Sc0002228:21856-24215(-)	AT3G48750.1 | Symbols: CDKA;1, CDC2AAT, CDK2, CDC2, CDC2A, CDKA1 | cell division control 2 | chr3:18072238-18074296 FORWARD LENGTH=294	sp|Q41639|CDC2_VIGAC Cell division control protein 2 homolog OS=Vigna aconitifolia GN=CDC2 PE=2 SV=1	gi|743828574|ref|XP_010933901.1| PREDICTED: cell division control protein 2 homolog A isoform X2 [Elaeis guineensis]	4641.GSMUA_Achr4P04710_001	MYB	GO:0000910 GO:0008284 GO:0009555 GO:0005829 GO:0009793 GO:0009574 GO:0009409 GO:0042023 GO:0010005 GO:0005515 GO:0004693 GO:0005634
Contig_31049	CSA016712.1 | Sc0002135:386013-390854(+)	AT3G45640.1 | Symbols: ATMPK3, MPK3, ATMAPK3 | mitogen-activated protein kinase 3 | chr3:16756918-16758476 FORWARD LENGTH=370	sp|Q39023|MPK3_ARATH Mitogen-activated protein kinase 3 OS=Arabidopsis thaliana GN=MPK3 PE=1 SV=2	gi|52353165|emb|CAH55764.1| Mitogen Activated Protein Kinase [Coffea canephora]	29760.VIT_06s0004g03540.t01	WRKY	GO:0000169 GO:0009738 GO:0010200 GO:0080136 GO:0009617 GO:0009611 GO:0010120 GO:0004707 GO:0005515 GO:0048481 GO:0009409 GO:0006979
Contig_2139	CSA027368.1 | Sc0002956:34618-45109(-)	AT2G43790.1 | Symbols: ATMPK6, MPK6, MAPK6, ATMAPK6 | MAP kinase 6 | chr2:18138477-18140693 FORWARD LENGTH=395	sp|Q06060|MPK_PEA Mitogen-activated protein kinase homolog D5 OS=Pisum sativum PE=2 SV=1	gi|920687870|gb|KOM31853.1| hypothetical protein LR48_Vigan01g140900 [Vigna angularis] gi|965658620|dbj|BAT75039.1| hypothetical protein VIGAN_01283500 [Vigna angularis var. angularis]	3847.GLYMA07G32750.1	WRKY	GO:0005575 GO:0009737 GO:0042542 GO:0080136 GO:0009864 GO:0010120 GO:0004707 GO:0048481 GO:0009409 GO:0009651 GO:0009723
Contig_41993	CSA018760.1 | Sc0000428:479999-490478(-)	AT1G07880.2 | Symbols: ATMPK13 | Protein kinase superfamily protein | chr1:2434193-2435712 REVERSE LENGTH=363	sp|Q40531|NTF6_TOBAC Mitogen-activated protein kinase homolog NTF6 OS=Nicotiana tabacum GN=NTF6 PE=2 SV=1	gi|823229247|ref|XP_012447366.1| PREDICTED: mitogen-activated protein kinase homolog NTF6 [Gossypium raimondii] gi|763789033|gb|KJB56029.1| hypothetical protein B456_009G103800 [Gossypium raimondii]	59689.Al_scaffold_0001_737	WRKY	GO:0004707 GO:0007165
Contig_12093	CSA016217.1 | Sc0000413:744017-747609(+)	AT1G67580.2 | Symbols: | Protein kinase superfamily protein | chr1:25327727-25330965 REVERSE LENGTH=752	sp|Q7XUF4|CDKG2_ORYSJ Cyclin-dependent kinase G-2 OS=Oryza sativa subsp. japonica GN=CDKG-2 PE=2 SV=2	gi|590695868|ref|XP_007045011.1| Kinase superfamily protein isoform 3 [Theobroma cacao] gi|508708946|gb|EOY00843.1| Kinase superfamily protein isoform 3 [Theobroma cacao]	3694.POPTR_0010s06700.1	MYB	GO:0004674 GO:0006468 GO:0005829 GO:0005524
Contig_40025	CSA006399.1 | Sc0003880:178987-182599(+)	AT3G48750.1 | Symbols: CDKA;1, CDC2AAT, CDK2, CDC2, CDC2A, CDKA1 | cell division control 2 | chr3:18072238-18074296 FORWARD LENGTH=294	sp|P24100|CDKA1_ARATH Cyclin-dependent kinase A-1 OS=Arabidopsis thaliana GN=CDKA-1 PE=1 SV=1	gi|902177472|gb|KNA08965.1| hypothetical protein SOVF_157980 [Spinacia oleracea]	4641.GSMUA_Achr4P04700_001	-	GO:0000910 GO:0008284 GO:0009555 GO:0005829 GO:0009793 GO:0009574 GO:0009409 GO:0042023 GO:0010005 GO:0005515 GO:0004693 GO:0005634
Contig_37495	CSA006771.1 | Sc0000787:43173-46254(+)	AT5G28080.1 | Symbols: WNK9 | Protein kinase superfamily protein | chr5:10090217-10091679 REVERSE LENGTH=406	sp|A2YMV6|WNK1_ORYSI Probable serine/threonine-protein kinase WNK1 OS=Oryza sativa subsp. indica GN=WNK1 PE=2 SV=2	gi|298204901|emb|CBI34208.3| unnamed protein product [Vitis vinifera]	4577.GRMZM2G034779_P01	MIKC	GO:0005575 GO:0006468 GO:0004672
Contig_18901	CSA010353.1 | Sc0000367:551948-558551(+)	AT4G13020.4 | Symbols: MHK | Protein kinase superfamily protein | chr4:7603947-7606732 FORWARD LENGTH=405	sp|P43294|MHK_ARATH Serine/threonine-protein kinase MHK OS=Arabidopsis thaliana GN=MHK PE=2 SV=2	gi|720085218|ref|XP_010243454.1| PREDICTED: serine/threonine-protein kinase MHK isoform X1 [Nelumbo nucifera]	4113.PGSC0003DMT400051979	WRKY	GO:0016301
Contig_32537	CSA012020.1 | xpSc0055538:8196-19086(-)	AT3G50000.1 | Symbols: CKA2, ATCKA2 | casein kinase II, alpha chain 2 | chr3:18534487-18536743 FORWARD LENGTH=403	sp|P28523|CSK2A_MAIZE Casein kinase II subunit alpha OS=Zea mays GN=ACK2 PE=1 SV=1	gi|629088512|gb|KCW54765.1| hypothetical protein EUGRSUZ_I00713 [Eucalyptus grandis]	3694.POPTR_0007s09950.1	WRKY	GO:0016301
Contig_27278	CSA032109.1 | Sc0001208:212222-212813(-)	AT4G01370.1 | Symbols: ATMPK4, MPK4 | MAP kinase 4 | chr4:567219-568889 FORWARD LENGTH=376	sp|Q40353|MMK2_MEDSA Mitogen-activated protein kinase homolog MMK2 OS=Medicago sativa GN=MMK2 PE=2 SV=1	gi|848879630|ref|XP_012840207.1| PREDICTED: mitogen-activated protein kinase homolog MMK2 [Erythranthe guttata] gi|604329947|gb|EYU35104.1| hypothetical protein MIMGU_mgv1a008501mg [Erythranthe guttata]	29760.VIT_02s0025g00270.t01	WRKY	GO:0005737 GO:0009868 GO:0009737 GO:0042539 GO:0016310 GO:0005634 GO:0004707 GO:0009620 GO:0006972 GO:0009862 GO:0009409
Contig_8868	CSA028489.1 | Sc0004200:75671-80952(+)	AT5G09650.1 | Symbols: AtPPa6, PPa6 | pyrophosphorylase 6 | chr5:2991331-2993117 REVERSE LENGTH=300	sp|Q9LXC9|IPYR6_ARATH Soluble inorganic pyrophosphatase 6, chloroplastic OS=Arabidopsis thaliana GN=PPA6 PE=1 SV=1	gi|747081471|ref|XP_011088008.1| PREDICTED: soluble inorganic pyrophosphatase 1, chloroplastic-like [Sesamum indicum]	4081.Solyc01g106430.2.1	MYB_related	GO:0009570 GO:0016020 GO:0008152 GO:0004427
Contig_25354	CSA035887.1 | Sc0000406:827062-828206(-)	AT5G64200.2 | Symbols: ATSC35, SC35, At-SC35 | ortholog of human splicing factor SC35 | chr5:25681849-25683553 REVERSE LENGTH=303	sp|Q9FMG4|SC35_ARATH Serine/arginine-rich splicing factor SC35 OS=Arabidopsis thaliana GN=SC35 PE=1 SV=1	gi|661895244|emb|CDP01049.1| unnamed protein product [Coffea canephora]	29760.VIT_12s0142g00110.t01	G2-like	GO:0016607 GO:0005829 GO:0003723 GO:0000398
Contig_24271	CSA034753.1 | Sc0000163:906501-912329(+)	AT4G10110.1 | Symbols: | RNA-binding (RRM/RBD/RNP motifs) family protein | chr4:6309606-6310809 REVERSE LENGTH=173	sp|Q09442|SF3B4_CAEEL Splicing factor 3B subunit 4 OS=Caenorhabditis elegans GN=sap-49 PE=1 SV=2	gi|590646638|ref|XP_007031678.1| RNA recognition motif-containing protein isoform 2, partial [Theobroma cacao] gi|508710707|gb|EOY02604.1| RNA recognition motif-containing protein isoform 2, partial [Theobroma cacao]	29760.VIT_18s0089g00220.t01	-	GO:0005575 GO:0008150 GO:0003723 GO:0000166
Contig_1703	CSA021050.1 | Sc0000075:31930-33593(-)	AT3G02050.1 | Symbols: KUP3, ATKUP3, ATKT4 | K+ uptake transporter 3 | chr3:350815-354135 FORWARD LENGTH=789	sp|Q9LD18|POT4_ARATH Potassium transporter 4 OS=Arabidopsis thaliana GN=POT4 PE=1 SV=2	gi|590648032|ref|XP_007032063.1| K+ uptake transporter 3 isoform 1 [Theobroma cacao] gi|590648035|ref|XP_007032064.1| K+ uptake transporter 3 isoform 1 [Theobroma cacao] gi|508711092|gb|EOY02989.1| K+ uptake transporter 3 isoform 1 [Theobroma cacao] gi|508711093|gb|EOY02990.1| K+ uptake transporter 3 isoform 1 [Theobroma cacao]	3694.POPTR_0014s14180.1	NF-X1	GO:0006813 GO:0015079 GO:0009605
Contig_28768	CSA020416.1 | Sc0001182:388632-396123(+)	AT1G60650.2 | Symbols: | RNA-binding (RRM/RBD/RNP motifs) family protein with retrovirus zinc finger-like domain | chr1:22340089-22342148 FORWARD LENGTH=292	sp|O22703|RZ1B_ARATH Glycine-rich RNA-binding protein RZ1B OS=Arabidopsis thaliana GN=RZ1B PE=2 SV=1	gi|297739973|emb|CBI30155.3| unnamed protein product [Vitis vinifera]	29760.VIT_08s0007g04870.t01	B3	GO:0005575 GO:0003723 GO:0008150 GO:0008270 GO:0000166
Contig_7969	CSA023704.1 | Sc0000133:729774-736050(-)	AT2G37220.1 | Symbols: | RNA-binding (RRM/RBD/RNP motifs) family protein | chr2:15634980-15636331 REVERSE LENGTH=289	sp|Q9ZUU4|CP29B_ARATH RNA-binding protein CP29B, chloroplastic OS=Arabidopsis thaliana GN=CP29B PE=1 SV=1	gi|567872363|ref|XP_006428771.1| hypothetical protein CICLE_v10012331mg [Citrus clementina] gi|568855826|ref|XP_006481497.1| PREDICTED: ribonucleoprotein At2g37220, chloroplastic-like [Citrus sinensis] gi|557530828|gb|ESR42011.1| hypothetical protein CICLE_v10012331mg [Citrus clementina]	29760.VIT_08s0040g01760.t01	G2-like	GO:0009535 GO:0009941 GO:0009737 GO:0009570 GO:0010319 GO:0008266 GO:0009409 GO:0045087
Contig_10287	CSA029626.1 | xpSc0058751:1989-2210(-)	AT4G14300.1 | Symbols: | RNA-binding (RRM/RBD/RNP motifs) family protein | chr4:8231179-8232785 FORWARD LENGTH=411	sp|Q8W034|RNP1_ARATH Heterogeneous nuclear ribonucleoprotein 1 OS=Arabidopsis thaliana GN=RNP1 PE=1 SV=1	gi|743829831|ref|XP_010934253.1| PREDICTED: heterogeneous nuclear ribonucleoprotein 1-like [Elaeis guineensis]	3694.POPTR_0008s17030.1	G2-like	GO:0005575 GO:0008150 GO:0003723 GO:0000166
Contig_23529	CSA012384.1 | Sc0001285:550576-554247(+)	AT3G52660.2 | Symbols: | RNA-binding (RRM/RBD/RNP motifs) family protein | chr3:19522598-19524735 FORWARD LENGTH=471	sp|Q7TP47|HNRPQ_RAT Heterogeneous nuclear ribonucleoprotein Q OS=Rattus norvegicus GN=Syncrip PE=2 SV=1	gi|747062668|ref|XP_011077857.1| PREDICTED: heterogeneous nuclear ribonucleoprotein R-like [Sesamum indicum] gi|747062670|ref|XP_011077858.1| PREDICTED: heterogeneous nuclear ribonucleoprotein R-like [Sesamum indicum]	3694.POPTR_0006s22890.1	bZIP	GO:0005575 GO:0008150 GO:0003723 GO:0000166
Contig_20667	CSA023298.1 | Sc0000329:502040-504146(-)	AT4G24770.1 | Symbols: RBP31, ATRBP31, CP31, ATRBP33 | 31-kDa RNA binding protein | chr4:12766223-12767952 REVERSE LENGTH=329	sp|P19683|ROC4_NICSY 31 kDa ribonucleoprotein, chloroplastic OS=Nicotiana sylvestris PE=1 SV=1	gi|225456840|ref|XP_002278832.1| PREDICTED: 28 kDa ribonucleoprotein, chloroplastic [Vitis vinifera]	29760.VIT_17s0000g09680.t01	G2-like	GO:0008266 GO:0045087 GO:0009507 GO:0006396 GO:0009451
Contig_37899	-	AT5G06210.1 | Symbols: | RNA binding (RRM/RBD/RNP motifs) family protein | chr5:1878497-1879515 FORWARD LENGTH=146	sp|Q9FGS0|CP31B_ARATH RNA-binding protein CP31B, chloroplastic OS=Arabidopsis thaliana GN=CP31B PE=1 SV=1	gi|818361762|gb|KKQ42533.1| RNP-1 like protein RNA-binding protein [Microgenomates bacterium GW2011_GWC1_37_8] gi|818407555|gb|KKQ85649.1| RNP-1 like protein RNA-binding protein [Microgenomates (Woesebacteria) bacterium GW2011_GWB1_38_8]	13037.EHJ66166	-	GO:0008150 GO:0003723 GO:0000166
Contig_9588	CSA032694.1 | xpSc0053770:94025-94481(-)	AT1G73530.1 | Symbols: | RNA-binding (RRM/RBD/RNP motifs) family protein | chr1:27643801-27645386 REVERSE LENGTH=181	sp|Q28IQ9|CIRBP_XENTR Cold-inducible RNA-binding protein OS=Xenopus tropicalis GN=cirbp PE=2 SV=1	gi|645270248|ref|XP_008240373.1| PREDICTED: glycine-rich RNA-binding protein 3, mitochondrial [Prunus mume]	4641.GSMUA_Achr5P15860_001	G2-like	GO:0009507 GO:0008150 GO:0003723 GO:0000166
Contig_23972	CSA000688.1 | Sc0002418:238940-243429(+)	AT2G44710.1 | Symbols: | RNA-binding (RRM/RBD/RNP motifs) family protein | chr2:18432902-18436629 FORWARD LENGTH=809	sp|Q5R5P4|RBM47_PONAB RNA-binding protein 47 OS=Pongo abelii GN=RBM47 PE=2 SV=2	gi|37359248|gb|AAN77868.1| putative heterogeneous nuclear ribonucleoprotein [Vitis vinifera]	29760.VIT_15s0021g01160.t01	bZIP	GO:0003723 GO:0000166
Contig_12435	CSA002782.1 | Sc0002760:39497-49343(+)	AT4G35785.1 | Symbols: | RNA-binding (RRM/RBD/RNP motifs) family protein | chr4:16953211-16955127 REVERSE LENGTH=238	sp|Q84TH4|SR45A_ARATH Serine/arginine-rich splicing factor SR45a OS=Arabidopsis thaliana GN=SR45A PE=1 SV=1	gi|743824382|ref|XP_011022229.1| PREDICTED: serine/arginine-rich splicing factor SR45a [Populus euphratica]	3694.POPTR_0005s10780.1	G2-like	GO:0030529 GO:0008150 GO:0009507 GO:0003676 GO:0000166
Contig_7889	CSA002579.1 | Sc0000889:294190-296600(-)	AT3G52150.2 | Symbols: | RNA-binding (RRM/RBD/RNP motifs) family protein | chr3:19342074-19343090 FORWARD LENGTH=253	sp|P82277|RRP2_SPIOL 30S ribosomal protein 2, chloroplastic OS=Spinacia oleracea GN=PSRP2 PE=1 SV=1	gi|747044090|ref|XP_011087201.1| PREDICTED: 30S ribosomal protein 2, chloroplastic [Sesamum indicum]	3694.POPTR_0009s07030.1	G2-like	GO:0003723 GO:0000166
Contig_12491	CSA013255.1 | Sc0000250:44619-49000(-)	AT4G14300.1 | Symbols: | RNA-binding (RRM/RBD/RNP motifs) family protein | chr4:8231179-8232785 FORWARD LENGTH=411	sp|Q8W034|RNP1_ARATH Heterogeneous nuclear ribonucleoprotein 1 OS=Arabidopsis thaliana GN=RNP1 PE=1 SV=1	gi|296083709|emb|CBI23698.3| unnamed protein product [Vitis vinifera]	29760.VIT_05s0049g01660.t01	G2-like	GO:0005575 GO:0008150 GO:0003723 GO:0000166
Contig_48528	CSA007620.1 | Sc0001702:302414-302818(+)	AT1G04645.1 | Symbols: | Plant self-incompatibility protein S1 family | chr1:1293853-1294239 REVERSE LENGTH=128	sp|O81465|PUM15_ARATH Pumilio homolog 15 OS=Arabidopsis thaliana GN=APUM15 PE=3 SV=1	gi|147769830|emb|CAN61277.1| hypothetical protein VITISV_002607 [Vitis vinifera]	4081.Solyc11g071900.1.1	NF-YA	GO:0003674 GO:0008150 GO:0012505
Contig_34765	-	AT3G24255.1 | Symbols: | RNA-directed DNA polymerase (reverse transcriptase)-related family protein | chr3:8789471-8793208 FORWARD LENGTH=746	sp|P0C2F6|RNHX1_ARATH Putative ribonuclease H protein At1g65750 OS=Arabidopsis thaliana GN=At1g65750 PE=3 SV=1	gi|147860154|emb|CAN78730.1| hypothetical protein VITISV_020014 [Vitis vinifera]	29760.VIT_07s0141g00250.t01	CAMTA	GO:0005575 GO:0003674 GO:0008150
Contig_47302	-	-	-	gi|697185141|ref|XP_009601594.1| PREDICTED: uncharacterized protein LOC104096858 [Nicotiana tomentosiformis]	4113.PGSC0003DMT400025236	CAMTA	-
Contig_34966	CSA017035.1 | Sc0001291:538928-540149(+)	AT5G21930.3 | Symbols: PAA2 | P-type ATPase of Arabidopsis 2 | chr5:7243129-7248721 FORWARD LENGTH=860	sp|B9DFX7|HMA8_ARATH Copper-transporting ATPase PAA2, chloroplastic OS=Arabidopsis thaliana GN=PAA2 PE=2 SV=1	gi|147799470|emb|CAN70608.1| hypothetical protein VITISV_040198 [Vitis vinifera]	29760.VIT_15s0048g01650.t01	CAMTA	-
Contig_47588	-	ATMG01250.1 | Symbols: ORF102 | RNA-directed DNA polymerase (reverse transcriptase) | chrM:310514-310882 FORWARD LENGTH=122	sp|P92555|M1250_ARATH Uncharacterized mitochondrial protein AtMg01250 OS=Arabidopsis thaliana GN=AtMg01250 PE=4 SV=1	gi|125598072|gb|EAZ37852.1| hypothetical protein OsJ_22198 [Oryza sativa Japonica Group]	39947.LOC_Os02g01825.1	bZIP	GO:0005575
Contig_43902	-	ATMG01250.1 | Symbols: ORF102 | RNA-directed DNA polymerase (reverse transcriptase) | chrM:310514-310882 FORWARD LENGTH=122	sp|P92555|M1250_ARATH Uncharacterized mitochondrial protein AtMg01250 OS=Arabidopsis thaliana GN=AtMg01250 PE=4 SV=1	gi|595884538|ref|XP_007212995.1| hypothetical protein PRUPE_ppa022768mg, partial [Prunus persica] gi|462408860|gb|EMJ14194.1| hypothetical protein PRUPE_ppa022768mg, partial [Prunus persica]	39947.LOC_Os09g37320.1	bZIP	GO:0005575
Contig_29569	-	ATMG01250.1 | Symbols: ORF102 | RNA-directed DNA polymerase (reverse transcriptase) | chrM:310514-310882 FORWARD LENGTH=122	sp|P11369|LORF2_MOUSE LINE-1 retrotransposable element ORF2 protein OS=Mus musculus GN=Pol PE=1 SV=2	gi|222612692|gb|EEE50824.1| hypothetical protein OsJ_31232 [Oryza sativa Japonica Group]	39947.LOC_Os12g29700.1	bZIP	GO:0005575
Contig_19903	-	ATMG01250.1 | Symbols: ORF102 | RNA-directed DNA polymerase (reverse transcriptase) | chrM:310514-310882 FORWARD LENGTH=122	sp|P92555|M1250_ARATH Uncharacterized mitochondrial protein AtMg01250 OS=Arabidopsis thaliana GN=AtMg01250 PE=4 SV=1	gi|124359209|gb|ABN05720.1| RNA-directed DNA polymerase (Reverse transcriptase) [Medicago truncatula]	3694.POPTR_0003s01910.1	bHLH	GO:0005575
Contig_648	CSA016076.1 | Sc0004762:42193-46106(+)	AT2G37040.1 | Symbols: PAL1, ATPAL1 | PHE ammonia lyase 1 | chr2:15557602-15560237 REVERSE LENGTH=725	sp|P45726|PALY_CAMSI Phenylalanine ammonia-lyase OS=Camellia sinensis GN=PAL PE=2 SV=1	emb|CBC83457.1| unnamed protein product [Camellia sinensis]	29760.VIT_16s0039g01170.t01	-	GO:0006952 GO:0045548 GO:0009699 GO:0006979 GO:0009611
Contig_403	CSA032883.1 | Sc0001044:397635-401279(-)	AT3G53260.1 | Symbols: PAL2, ATPAL2 | phenylalanine ammonia-lyase 2 | chr3:19744256-19746619 REVERSE LENGTH=717	sp|P45731|PAL1_POPKI Phenylalanine ammonia-lyase G1 OS=Populus kitakamiensis GN=PALG1 PE=3 SV=1	emb|CBC83457.1| unnamed protein product [Camellia sinensis]	3694.POPTR_0008s03810.1	-	GO:0006952 GO:0045548 GO:0009699 GO:0006979 GO:0009611
Contig_24429	CSA035105.1 | xfSc0025548:423-890(+)	AT5G59720.1 | Symbols: HSP18.2 | heat shock protein 18.2 | chr5:24062632-24063117 FORWARD LENGTH=161	sp|P19037|HS181_ARATH 18.1 kDa class I heat shock protein OS=Arabidopsis thaliana GN=HSP18.1 PE=1 SV=1	emb|CBM39311.1| unnamed protein product [Camellia sinensis]	3694.POPTR_0008s06260.1	NF-YB	GO:0005575 GO:0009644 GO:0010286 GO:0042542
Contig_405	-	AT3G46230.1 | Symbols: ATHSP17.4, HSP17.4 | heat shock protein 17.4 | chr3:16984263-16984733 REVERSE LENGTH=156	sp|P27880|HSP12_MEDSA 18.2 kDa class I heat shock protein OS=Medicago sativa GN=HSP18.2 PE=2 SV=1	emb|CBM39311.1| unnamed protein product [Camellia sinensis]	29760.VIT_13s0019g03170.t01	HSF	GO:0005575 GO:0009408
Contig_19267	CSA031869.1 | Sc0000138:1272070-1273026(+)	AT5G54660.1 | Symbols: | HSP20-like chaperones superfamily protein | chr5:22203950-22204986 FORWARD LENGTH=192	sp|Q9FIT9|HS217_ARATH 21.7 kDa class VI heat shock protein OS=Arabidopsis thaliana GN=HSP21.7 PE=2 SV=1	emb|CBM39311.1| unnamed protein product [Camellia sinensis]	29760.VIT_19s0014g05050.t01	NF-YB	GO:0005575 GO:0003674 GO:0008150
Contig_27081	CSA016657.1 | Sc0000096:110064-110880(+)	AT5G54660.1 | Symbols: | HSP20-like chaperones superfamily protein | chr5:22203950-22204986 FORWARD LENGTH=192	sp|Q9FIT9|HS217_ARATH 21.7 kDa class VI heat shock protein OS=Arabidopsis thaliana GN=HSP21.7 PE=2 SV=1	emb|CBM39311.1| unnamed protein product [Camellia sinensis]	29760.VIT_19s0014g05050.t01	NF-YB	GO:0005575 GO:0003674 GO:0008150
Contig_34241	-	AT4G27670.1 | Symbols: HSP21 | heat shock protein 21 | chr4:13819048-13819895 REVERSE LENGTH=227	sp|P30222|HS22C_PETHY Small heat shock protein, chloroplastic OS=Petunia hybrida GN=HSP22 PE=2 SV=1	emb|CBM39311.1| unnamed protein product [Camellia sinensis]	29760.VIT_16s0098g01060.t01	MYB_related	GO:0009408 GO:0009644 GO:0042542 GO:0009507
Contig_7861	-	AT4G10250.1 | Symbols: ATHSP22.0 | HSP20-like chaperones superfamily protein | chr4:6370537-6371124 FORWARD LENGTH=195	sp|P19244|HSP41_PEA 22.7 kDa class IV heat shock protein OS=Pisum sativum GN=HSP22.7 PE=2 SV=1	emb|CBM39311.1| unnamed protein product [Camellia sinensis]	29760.VIT_12s0035g01910.t01	MYB	GO:0009408 GO:0003674
Contig_21707	CSA033155.1 | xfSc0000681:119142-120327(+)	AT4G21870.1 | Symbols: | HSP20-like chaperones superfamily protein | chr4:11603756-11604285 REVERSE LENGTH=134	sp|O49710|HS154_ARATH 15.4 kDa class V heat shock protein OS=Arabidopsis thaliana GN=HSP15.4 PE=2 SV=1	emb|CBM39311.1| unnamed protein product [Camellia sinensis]	29760.VIT_00s0707g00010.t01	NF-YB	GO:0005575 GO:0009408
Contig_32910	CSA011817.1 | Sc0002165:235811-237316(+)	AT4G27670.1 | Symbols: HSP21 | heat shock protein 21 | chr4:13819048-13819895 REVERSE LENGTH=227	sp|P09886|HS21C_PEA Small heat shock protein, chloroplastic OS=Pisum sativum GN=HSP21 PE=2 SV=1	emb|CBM39311.1| unnamed protein product [Camellia sinensis]	3694.POPTR_0010s06320.1	MYB	GO:0009408 GO:0009644 GO:0042542 GO:0009507
Contig_29316	CSA001908.1 | xpSc0057508:430-909(-)	AT1G53540.1 | Symbols: | HSP20-like chaperones superfamily protein | chr1:19980510-19980983 FORWARD LENGTH=157	sp|P13853|HS17C_ARATH 17.6 kDa class I heat shock protein 3 OS=Arabidopsis thaliana GN=HSP17.6C PE=2 SV=2	emb|CBM39311.1| unnamed protein product [Camellia sinensis]	3702.AT1G53540.1	HSF	GO:0005575 GO:0009408
Contig_1176	CSA019322.1 | xfSc0000337:93471-94322(+)	AT5G37670.1 | Symbols: | HSP20-like chaperones superfamily protein | chr5:14969035-14969448 FORWARD LENGTH=137	sp|Q9FHQ3|HS157_ARATH 15.7 kDa heat shock protein, peroxisomal OS=Arabidopsis thaliana GN=HSP15.7 PE=2 SV=1	emb|CBM39311.1| unnamed protein product [Camellia sinensis]	4113.PGSC0003DMT400060736	MYB_related	GO:0009408 GO:0003674
Contig_9627	-	AT3G07870.1 | Symbols: | F-box and associated interaction domains-containing protein | chr3:2510871-2512124 FORWARD LENGTH=417	sp|Q9SFC7|FB135_ARATH F-box protein At3g07870 OS=Arabidopsis thaliana GN=At3g07870 PE=2 SV=1	emb|CCH26215.2| S-Locus F-box 3-S34 [Pyrus x bretschneideri]	4081.Solyc07g047640.2.1	C2H2	GO:0005575 GO:0003674 GO:0008150
Contig_12944	CSA018083.1 | Sc0001528:181623-186645(-)	AT1G08450.1 | Symbols: CRT3, PSL1, EBS2, AtCRT3 | calreticulin 3 | chr1:2668008-2671800 REVERSE LENGTH=424	sp|O04153|CALR3_ARATH Calreticulin-3 OS=Arabidopsis thaliana GN=CRT3 PE=1 SV=2	emb|CDJ26237.1| calreticulin [Petunia x hybrida]	3847.GLYMA12G05460.3	-	GO:0005509
Contig_4582	CSA010844.1 | Sc0004901:79395-83639(+)	AT1G08450.1 | Symbols: CRT3, PSL1, EBS2, AtCRT3 | calreticulin 3 | chr1:2668008-2671800 REVERSE LENGTH=424	sp|O04153|CALR3_ARATH Calreticulin-3 OS=Arabidopsis thaliana GN=CRT3 PE=1 SV=2	emb|CDJ26237.1| calreticulin [Petunia x hybrida]	3847.GLYMA18G47931.1	-	GO:0005509
Contig_18337	CSA006845.1 | Sc0002880:107116-111356(-)	AT4G12560.2 | Symbols: CPR30 | F-box and associated interaction domains-containing protein | chr4:7441815-7443157 FORWARD LENGTH=413	sp|Q9SU30|CPR30_ARATH F-box protein CPR30 OS=Arabidopsis thaliana GN=CPR30 PE=1 SV=2	gi|848871858|ref|XP_012836492.1| PREDICTED: putative F-box only protein 15 isoform X3 [Erythranthe guttata]	3847.GLYMA15G10840.1	NF-YC	GO:0005737 GO:0031348 GO:0005634 GO:0003674
Contig_9116	-	AT3G07870.1 | Symbols: | F-box and associated interaction domains-containing protein | chr3:2510871-2512124 FORWARD LENGTH=417	sp|Q9SFC7|FB135_ARATH F-box protein At3g07870 OS=Arabidopsis thaliana GN=At3g07870 PE=2 SV=1	gi|661893101|emb|CDP02910.1| unnamed protein product [Coffea canephora]	4113.PGSC0003DMT400023788	NAC	GO:0005575 GO:0003674 GO:0008150
Contig_6267	CSA005506.1 | Sc0001723:82496-83713(-)	AT3G61590.2 | Symbols: HWS | Galactose oxidase/kelch repeat superfamily protein | chr3:22792914-22794149 FORWARD LENGTH=411	sp|Q9M310|FBK77_ARATH F-box/kelch-repeat protein At3g61590 OS=Arabidopsis thaliana GN=At3g61590 PE=1 SV=1	gi|567904840|ref|XP_006444908.1| hypothetical protein CICLE_v10020418mg [Citrus clementina] gi|567904842|ref|XP_006444909.1| hypothetical protein CICLE_v10020418mg [Citrus clementina] gi|567904844|ref|XP_006444910.1| hypothetical protein CICLE_v10020418mg [Citrus clementina] gi|568876290|ref|XP_006491214.1| PREDICTED: F-box/kelch-repeat protein At3g61590-like isoform X1 [Citrus sinensis] gi|56887…	29760.VIT_15s0046g01540.t01	LFY	-
Contig_12301	CSA028023.1 | Sc0004195:11306-21669(-)	AT5G12080.3 | Symbols: MSL10, ATMSL10 | mechanosensitive channel of small conductance-like 10 | chr5:3898182-3900923 REVERSE LENGTH=734	sp|Q9LYG9|MSL10_ARATH Mechanosensitive ion channel protein 10 OS=Arabidopsis thaliana GN=MSL10 PE=1 SV=1	gi|719999600|ref|XP_010255772.1| PREDICTED: mechanosensitive ion channel protein 10 isoform X1 [Nelumbo nucifera]	3694.POPTR_0013s07010.1	-	GO:0050982 GO:0008381 GO:0005886
Contig_25111	CSA011886.1 | Sc0005877:35835-39954(-)	AT5G12080.3 | Symbols: MSL10, ATMSL10 | mechanosensitive channel of small conductance-like 10 | chr5:3898182-3900923 REVERSE LENGTH=734	sp|Q9LYG9|MSL10_ARATH Mechanosensitive ion channel protein 10 OS=Arabidopsis thaliana GN=MSL10 PE=1 SV=1	gi|661882861|emb|CDP13452.1| unnamed protein product [Coffea canephora]	4081.Solyc08g061980.2.1	-	GO:0050982 GO:0008381 GO:0005886
Contig_38271	-	-	-	gi|399920227|gb|AFP55574.1| non-ltr retroelement reverse transcriptase [Rosa rugosa]	39947.LOC_Os12g29700.1	E2F/DP	-
Contig_37634	CSA027608.1 | xfSc0000607:116238-117635(+)	AT1G43760.1 | Symbols: | DNAse I-like superfamily protein | chr1:16528880-16531065 REVERSE LENGTH=626	-	gi|694324346|ref|XP_009353199.1| PREDICTED: uncharacterized protein LOC103944460 [Pyrus x bretschneideri]	39947.LOC_Os02g18730.1	bZIP	GO:0005575 GO:0003674 GO:0008150
Contig_37841	CSA036681.1 | Sc0002417:269917-274444(+)	AT5G55250.2 | Symbols: IAMT1 | IAA carboxylmethyltransferase 1 | chr5:22407589-22410291 REVERSE LENGTH=348	sp|Q9FLN8|IAMT1_ARATH Indole-3-acetate O-methyltransferase 1 OS=Arabidopsis thaliana GN=IAMT1 PE=1 SV=1	gi|743908167|ref|XP_011047532.1| PREDICTED: indole-3-acetate O-methyltransferase 1 [Populus euphratica]	3694.POPTR_0001s36950.1	MYB_related	GO:0005575 GO:0008757 GO:0009944 GO:0051749
Contig_6093	CSA016144.1 | Sc0000642:538387-539641(+)	AT3G21950.1 | Symbols: | S-adenosyl-L-methionine-dependent methyltransferases superfamily protein | chr3:7734396-7736201 FORWARD LENGTH=368	sp|Q9SPV4|SAMT_CLABR Salicylate carboxymethyltransferase OS=Clarkia breweri GN=SAMT PE=1 SV=1	gi|402768957|gb|AFQ98271.1| salicylic acid carboxyl methltransferase [Camellia sinensis]	3694.POPTR_0019s03920.1	MYB_related	GO:0005575 GO:0008168 GO:0046686
Contig_4197	CSA010991.1 | xpSc0053776:111760-115823(-)	AT1G19640.1 | Symbols: JMT | jasmonic acid carboxyl methyltransferase | chr1:6789166-6791708 REVERSE LENGTH=389	sp|Q9SPV4|SAMT_CLABR Salicylate carboxymethyltransferase OS=Clarkia breweri GN=SAMT PE=1 SV=1	gi|440550959|gb|AGC11863.1| salicylic acid carboxyl methyltransferase [Camellia japonica]	29760.VIT_04s0023g02240.t01	MYB_related	GO:0005737 GO:0009695 GO:0009867 GO:0009611 GO:0030795
Contig_13085	CSA005886.1 | Sc0002044:44487-52625(-)	AT3G06170.1 | Symbols: | Serinc-domain containing serine and sphingolipid biosynthesis protein | chr3:1867520-1869738 FORWARD LENGTH=409	sp|A7S4N4|SERIC_NEMVE Probable serine incorporator OS=Nematostella vectensis GN=serinc PE=3 SV=1	gi|703125945|ref|XP_010103434.1| putative serine incorporator [Morus notabilis] gi|587907853|gb|EXB95837.1| putative serine incorporator [Morus notabilis]	29760.VIT_05s0020g02600.t01	-	GO:0016020 GO:0012505
Contig_24476	CSA013322.1 | Sc0004284:96562-100134(-)	AT2G33205.1 | Symbols: | Serinc-domain containing serine and sphingolipid biosynthesis protein | chr2:14070987-14073211 REVERSE LENGTH=422	sp|Q5R533|SERC3_PONAB Serine incorporator 3 OS=Pongo abelii GN=SERINC3 PE=2 SV=1	gi|565347814|ref|XP_006340916.1| PREDICTED: probable serine incorporator [Solanum tuberosum]	4113.PGSC0003DMT400030269	-	GO:0003674 GO:0016020 GO:0008150
Contig_14806	CSA001513.1 | Sc0000420:157739-204750(+)	AT1G76410.1 | Symbols: ATL8 | RING/U-box superfamily protein | chr1:28668915-28669472 FORWARD LENGTH=185	sp|Q8LC69|ATL8_ARATH RING-H2 finger protein ATL8 OS=Arabidopsis thaliana GN=ATL8 PE=2 SV=2	gi|596229910|ref|XP_007224276.1| hypothetical protein PRUPE_ppa019060mg [Prunus persica] gi|462421212|gb|EMJ25475.1| hypothetical protein PRUPE_ppa019060mg [Prunus persica]	3711.Bra012251.1-P	TCP	GO:0008270 GO:0005515
Contig_24057	-	AT5G15820.1 | Symbols: | RING/U-box superfamily protein | chr5:5161787-5162833 FORWARD LENGTH=348	sp|Q8LPN7|RNG1L_ARATH E3 ubiquitin-protein ligase RING1-like OS=Arabidopsis thaliana GN=At3g19950 PE=1 SV=1	gi|747102052|ref|XP_011099174.1| PREDICTED: E3 ubiquitin-protein ligase CIP8-like [Sesamum indicum]	3847.GLYMA13G06960.1	MYB_related	GO:0008270 GO:0005515
Contig_24264	CSA003673.1 | Sc0005221:87095-93114(-)	AT3G55530.1 | Symbols: SDIR1 | RING/U-box superfamily protein | chr3:20595300-20597188 REVERSE LENGTH=273	sp|Q9M2S6|SDIR1_ARATH E3 ubiquitin-protein ligase SDIR1 OS=Arabidopsis thaliana GN=SDIR1 PE=1 SV=1	gi|224104393|ref|XP_002313422.1| zinc finger family protein [Populus trichocarpa] gi|222849830|gb|EEE87377.1| zinc finger family protein [Populus trichocarpa]	3694.POPTR_0009s03960.1	TCP	GO:0043231 GO:0005515 GO:0005792 GO:0008270 GO:0009414 GO:0009651 GO:0009789 GO:0004842
Contig_26318	CSA012895.1 | Sc0000280:422620-423012(-)	AT5G02750.1 | Symbols: | RING/U-box superfamily protein | chr5:620101-620952 FORWARD LENGTH=283	sp|Q8GXF8|SHGR9_ARATH E3 ubiquitin-protein ligase SGR9, amyloplastic OS=Arabidopsis thaliana GN=SGR9 PE=1 SV=1	gi|595840869|ref|XP_007208103.1| hypothetical protein PRUPE_ppa001024mg [Prunus persica] gi|462403745|gb|EMJ09302.1| hypothetical protein PRUPE_ppa001024mg [Prunus persica]	3694.POPTR_0016s08350.1	bZIP	GO:0008270 GO:0005515
Contig_6688	CSA020988.1 | xfSc0000749:96221-97081(-)	AT2G40830.3 | Symbols: RHC1A | RING-H2 finger C1A | chr2:17043642-17044628 FORWARD LENGTH=328	sp|Q8LPN7|RNG1L_ARATH E3 ubiquitin-protein ligase RING1-like OS=Arabidopsis thaliana GN=At3g19950 PE=1 SV=1	gi|568856863|ref|XP_006481992.1| PREDICTED: E3 ubiquitin-protein ligase RING1-like isoform X1 [Citrus sinensis] gi|568856865|ref|XP_006481993.1| PREDICTED: E3 ubiquitin-protein ligase RING1-like isoform X2 [Citrus sinensis] gi|568856867|ref|XP_006481994.1| PREDICTED: E3 ubiquitin-protein ligase RING1-like isoform X3 [Citrus sinensis]	3694.POPTR_0016s02910.1	bHLH	GO:0008270 GO:0005515
Contig_20937	CSA019876.1 | xfSc0000388:29813-30542(+)	AT5G08139.1 | Symbols: | RING/U-box superfamily protein | chr5:2616487-2617617 FORWARD LENGTH=376	sp|Q9Y252|RNF6_HUMAN E3 ubiquitin-protein ligase RNF6 OS=Homo sapiens GN=RNF6 PE=1 SV=1	gi|225432770|ref|XP_002283255.1| PREDICTED: RING-H2 finger protein ATL33 [Vitis vinifera]	29760.VIT_05s0020g04000.t01	-	GO:0005575 GO:0008150 GO:0008270 GO:0005515
Contig_1435	CSA023179.1 | xfSc0003133:12794-13939(-)	AT3G46620.1 | Symbols: | zinc finger (C3HC4-type RING finger) family protein | chr3:17178837-17180024 REVERSE LENGTH=395	sp|Q8LPN7|RNG1L_ARATH E3 ubiquitin-protein ligase RING1-like OS=Arabidopsis thaliana GN=At3g19950 PE=1 SV=1	gi|225434879|ref|XP_002283212.1| PREDICTED: E3 ubiquitin-protein ligase RING1 [Vitis vinifera]	29760.VIT_06s0004g05090.t01	bHLH	GO:0010200 GO:0005515 GO:0008270
Contig_30486	-	AT5G54990.1 | Symbols: | RING/U-box superfamily protein | chr5:22317505-22318185 FORWARD LENGTH=226	sp|Q06554|IRC20_YEAST Uncharacterized ATP-dependent helicase IRC20 OS=Saccharomyces cerevisiae (strain ATCC 204508 / S288c) GN=IRC20 PE=1 SV=1	gi|697136815|ref|XP_009622494.1| PREDICTED: E3 ubiquitin-protein ligase RNF6-like [Nicotiana tomentosiformis]	164328.Phyra72860	bHLH	GO:0008270 GO:0005515
Contig_6300	CSA009484.1 | Sc0006067:28589-31093(+)	AT1G17970.1 | Symbols: | RING/U-box superfamily protein | chr1:6185032-6187202 FORWARD LENGTH=368	sp|Q9ZQF9|MBR1_ARATH E3 ubiquitin-protein ligase MBR1 OS=Arabidopsis thaliana GN=MBR1 PE=1 SV=1	gi|698502285|ref|XP_009796804.1| PREDICTED: uncharacterized protein LOC104243322 [Nicotiana sylvestris]	29760.VIT_17s0000g03210.t01	MYB_related	GO:0008270 GO:0005515
Contig_15710	-	AT5G15820.1 | Symbols: | RING/U-box superfamily protein | chr5:5161787-5162833 FORWARD LENGTH=348	sp|Q8LPN7|RNG1L_ARATH E3 ubiquitin-protein ligase RING1-like OS=Arabidopsis thaliana GN=At3g19950 PE=1 SV=1	gi|955356246|ref|XP_014620754.1| PREDICTED: E3 ubiquitin-protein ligase CIP8-like [Glycine max] gi|955356248|ref|XP_014620755.1| PREDICTED: E3 ubiquitin-protein ligase CIP8-like [Glycine max] gi|947069422|gb|KRH18313.1| hypothetical protein GLYMA_13G050800 [Glycine max]	3847.GLYMA13G06960.1	-	GO:0008270 GO:0005515
Contig_20082	-	AT3G58720.1 | Symbols: | RING/U-box superfamily protein | chr3:21716920-21717892 REVERSE LENGTH=238	sp|Q8LPN7|RNG1L_ARATH E3 ubiquitin-protein ligase RING1-like OS=Arabidopsis thaliana GN=At3g19950 PE=1 SV=1	gi|590692552|ref|XP_007044087.1| RING/U-box superfamily protein, putative [Theobroma cacao] gi|508708022|gb|EOX99918.1| RING/U-box superfamily protein, putative [Theobroma cacao]	3694.POPTR_0014s13550.1	bHLH	GO:0008270 GO:0005515
Contig_35154	CSA014515.1 | xpSc0057663:1341-4950(+)	AT3G47990.1 | Symbols: SIS3 | SUGAR-INSENSITIVE 3 | chr3:17713367-17716051 REVERSE LENGTH=358	sp|Q8GYT9|SIS3_ARATH E3 ubiquitin-protein ligase SIS3 OS=Arabidopsis thaliana GN=SIS3 PE=2 SV=2	gi|590663350|ref|XP_007036191.1| Sugar-insensitive 3 isoform 2 [Theobroma cacao] gi|508773436|gb|EOY20692.1| Sugar-insensitive 3 isoform 2 [Theobroma cacao]	3847.GLYMA05G02130.2	HB-other	GO:0008270 GO:0005515 GO:0012505
Contig_7923	CSA010966.1 | Sc0000760:480527-482052(-)	AT4G35840.1 | Symbols: | RING/U-box superfamily protein | chr4:16981083-16982266 FORWARD LENGTH=236	sp|Q8GT75|NIP1_ARATH NEP1-interacting protein 1 OS=Arabidopsis thaliana GN=NIP1 PE=1 SV=2	gi|703163289|ref|XP_010113290.1| NEP1-interacting protein 2 [Morus notabilis] gi|587949095|gb|EXC35297.1| NEP1-interacting protein 2 [Morus notabilis]	3694.POPTR_0005s11000.1	TCP	GO:0008270 GO:0005515
Contig_27610	-	AT5G53110.1 | Symbols: | RING/U-box superfamily protein | chr5:21529022-21533008 FORWARD LENGTH=382	sp|Q9FL42|ATL69_ARATH Putative RING-H2 finger protein ATL69 OS=Arabidopsis thaliana GN=ATL69 PE=3 SV=1	gi|595861377|ref|XP_007211321.1| hypothetical protein PRUPE_ppa019102m2g, partial [Prunus persica] gi|462407056|gb|EMJ12520.1| hypothetical protein PRUPE_ppa019102m2g, partial [Prunus persica]	3694.POPTR_0001s10610.1	TCP	GO:0003674 GO:0008150 GO:0012505
Contig_12589	CSA011394.1 | xfSc0001024:21592-22254(-)	AT1G26800.1 | Symbols: | RING/U-box superfamily protein | chr1:9285576-9286190 REVERSE LENGTH=204	sp|P0CH30|RING1_GOSHI E3 ubiquitin-protein ligase RING1 OS=Gossypium hirsutum GN=RING1 PE=1 SV=1	gi|661893799|emb|CDP02240.1| unnamed protein product [Coffea canephora]	3694.POPTR_0008s08690.1	BES1	GO:0008270 GO:0005515
Contig_23526	-	AT4G35840.1 | Symbols: | RING/U-box superfamily protein | chr4:16981083-16982266 FORWARD LENGTH=236	sp|Q8GT75|NIP1_ARATH NEP1-interacting protein 1 OS=Arabidopsis thaliana GN=NIP1 PE=1 SV=2	gi|743824479|ref|XP_011022257.1| PREDICTED: NEP1-interacting protein 1 [Populus euphratica]	3694.POPTR_0005s11000.1	bHLH	GO:0008270 GO:0005515
Contig_36125	CSA001257.1 | Sc0003131:237167-242958(+)	AT3G62000.1 | Symbols: | S-adenosyl-L-methionine-dependent methyltransferases superfamily protein | chr3:22959441-22961180 REVERSE LENGTH=278	sp|Q9XGP7|OMT15_ORYSJ Tricin synthase 1 OS=Oryza sativa subsp. japonica GN=ROMT-15 PE=1 SV=1	gi|747070385|ref|XP_011082012.1| PREDICTED: caffeoyl-CoA O-methyltransferase-like [Sesamum indicum]	3711.Bra007649.1-P	-	GO:0005829 GO:0008171
Contig_26242	CSA032960.1 | Sc0000098:957620-960201(-)	AT1G22360.2 | Symbols: AtUGT85A2, UGT85A2 | UDP-glucosyl transferase 85A2 | chr1:7895068-7897527 REVERSE LENGTH=469	sp|F8WKW1|UGT2_GARJA 7-deoxyloganetin glucosyltransferase OS=Gardenia jasminoides GN=UGT85A24 PE=1 SV=1	gi|225459253|ref|XP_002285771.1| PREDICTED: 7-deoxyloganetin glucosyltransferase [Vitis vinifera]	29760.VIT_18s0001g06090.t01	-	GO:0005575 GO:0015020
Contig_22309	CSA002261.1 | Sc0000870:110624-113098(+)	AT1G22380.1 | Symbols: AtUGT85A3, UGT85A3 | UDP-glucosyl transferase 85A3 | chr1:7900522-7902332 REVERSE LENGTH=488	sp|F8WKW1|UGT2_GARJA 7-deoxyloganetin glucosyltransferase OS=Gardenia jasminoides GN=UGT85A24 PE=1 SV=1	gi|675272226|gb|AIL51400.1| glycosyltransferase [Actinidia deliciosa]	29760.VIT_18s0001g06120.t01	GRAS	GO:0003700 GO:0005575 GO:0015020
Contig_39843	CSA014524.1 | Sc0000318:511854-518637(+)	AT3G53150.1 | Symbols: UGT73D1 | UDP-glucosyl transferase 73D1 | chr3:19697736-19699259 REVERSE LENGTH=507	sp|Q9SCP6|U73D1_ARATH UDP-glycosyltransferase 73D1 OS=Arabidopsis thaliana GN=UGT73D1 PE=3 SV=1	gi|697154502|ref|XP_009631488.1| PREDICTED: UDP-glycosyltransferase 73D1 [Nicotiana tomentosiformis]	4113.PGSC0003DMT400022170	WRKY	GO:0008194
Contig_3033	CSA026963.1 | Sc0001982:276239-277681(+)	AT4G34131.1 | Symbols: UGT73B3 | UDP-glucosyl transferase 73B3 | chr4:16343268-16344713 REVERSE LENGTH=481	sp|Q9AT54|SCGT_TOBAC Scopoletin glucosyltransferase OS=Nicotiana tabacum GN=TOGT1 PE=1 SV=1	gi|586941111|dbj|BAO51837.1| UDP-glycosyltransferase 73A17 [Camellia sinensis]	3694.POPTR_0009s10180.1	HSF	GO:0080043 GO:0010294 GO:0051707
Contig_13828	-	AT2G36780.1 | Symbols: | UDP-Glycosyltransferase superfamily protein | chr2:15417618-15419108 REVERSE LENGTH=496	sp|Q6VAA9|U73E1_STERE UDP-glycosyltransferase 73E1 OS=Stevia rebaudiana GN=UGT73E1 PE=2 SV=1	gi|225441120|ref|XP_002265216.1| PREDICTED: UDP-glycosyltransferase 73C2 isoform X1 [Vitis vinifera]	29760.VIT_08s0007g04610.t01	-	GO:0005575 GO:0008194 GO:0008152
Contig_15465	-	AT1G07260.1 | Symbols: UGT71C3 | UDP-glucosyl transferase 71C3 | chr1:2227748-2229178 REVERSE LENGTH=476	sp|Q9LML7|U71C3_ARATH UDP-glycosyltransferase 71C3 OS=Arabidopsis thaliana GN=UGT71C3 PE=2 SV=1	gi|674956696|emb|CDX76764.1| BnaC08g33500D [Brassica napus]	3711.Bra007812.1-P	-	GO:0005575 GO:0080043
Contig_27186	CSA028390.1 | xfSc0000442:37616-39031(-)	AT2G16890.1 | Symbols: | UDP-Glycosyltransferase superfamily protein | chr2:7316938-7317876 FORWARD LENGTH=312	sp|Q9ZVX4|U90A1_ARATH UDP-glycosyltransferase 90A1 OS=Arabidopsis thaliana GN=UGT90A1 PE=2 SV=1	gi|731419180|ref|XP_010660933.1| PREDICTED: UDP-glycosyltransferase 90A1-like isoform X1 [Vitis vinifera]	29760.VIT_14s0066g01480.t01	-	GO:0016758 GO:0008194 GO:0012505 GO:0008152
Contig_5974	CSA009939.1 | xfSc0000060:32102-42754(+)	AT2G31790.1 | Symbols: | UDP-Glycosyltransferase superfamily protein | chr2:13518269-13520167 FORWARD LENGTH=457	sp|Q9ZSK5|ZOG_PHALU Zeatin O-glucosyltransferase OS=Phaseolus lunatus GN=ZOG1 PE=2 SV=1	gi|565383636|ref|XP_006358040.1| PREDICTED: zeatin O-xylosyltransferase-like [Solanum tuberosum]	4113.PGSC0003DMT400088269	-	GO:0005575 GO:0008194 GO:0008152
Contig_43962	CSA034808.1 | Sc0001646:36845-37189(-)	AT2G36800.1 | Symbols: DOGT1, UGT73C5 | don-glucosyltransferase 1 | chr2:15423493-15424980 REVERSE LENGTH=495	sp|Q9ZQ94|U73C5_ARATH UDP-glycosyltransferase 73C5 OS=Arabidopsis thaliana GN=UGT73C5 PE=2 SV=1	gi|590639048|ref|XP_007029562.1| UDP-glycosyltransferase 73C5 [Theobroma cacao] gi|508718167|gb|EOY10064.1| UDP-glycosyltransferase 73C5 [Theobroma cacao]	3694.POPTR_0012s04600.1	-	GO:0050502 GO:0050403 GO:0016131 GO:0080044 GO:0080046
Contig_15267	CSA031099.1 | xpSc0053609:165591-167902(+)	AT2G02990.1 | Symbols: RNS1, ATRNS1 | ribonuclease 1 | chr2:873714-874667 FORWARD LENGTH=230	sp|P80022|RNLE_SOLLC Extracellular ribonuclease LE OS=Solanum lycopersicum PE=1 SV=2	gi|532754|gb|AAA21135.1| RNase NE [Nicotiana alata]	3847.GLYMA02G12010.1	-	GO:0009718 GO:0007568 GO:0004521 GO:0009867 GO:0009611 GO:0016036 GO:0005576
Contig_460	CSA032863.1 | Sc0004837:30501-31962(-)	AT5G10860.1 | Symbols: | Cystathionine beta-synthase (CBS) family protein | chr5:3429173-3430142 REVERSE LENGTH=206	sp|Q9LEV3|CBSX3_ARATH CBS domain-containing protein CBSX3, mitochondrial OS=Arabidopsis thaliana GN=CBSX3 PE=1 SV=1	gi|568820965|ref|XP_006464969.1| PREDICTED: CBS domain-containing protein CBSX3, mitochondrial-like [Citrus sinensis] gi|641828049|gb|KDO47214.1| hypothetical protein CISIN_1g028667mg [Citrus sinensis]	3694.POPTR_0013s15730.1	bHLH	GO:0009651 GO:0005739
Contig_410	CSA024718.1 | Sc0006172:36197-37679(+)	AT5G13930.1 | Symbols: CHS, TT4, ATCHS | Chalcone and stilbene synthase family protein | chr5:4488762-4490035 FORWARD LENGTH=395	sp|P48386|CHS1_CAMSI Chalcone synthase 1 OS=Camellia sinensis GN=CHS1 PE=2 SV=1	gi|46242821|gb|AAS83522.1| chalcone synthase 1 [Camellia sinensis var. sinensis]	29760.VIT_05s0136g00260.t01	-	GO:0009629 GO:0005783 GO:0009753 GO:0009715 GO:0005634 GO:0016210 GO:0009611 GO:0009705 GO:0009926 GO:0010224 GO:0006979 GO:0031540
Contig_4443	CSA022894.1 | Sc0000314:92697-94187(-)	AT1G68530.1 | Symbols: CUT1, POP1, CER6, G2, KCS6 | 3-ketoacyl-CoA synthase 6 | chr1:25712881-25714733 REVERSE LENGTH=497	sp|Q9XF43|KCS6_ARATH 3-ketoacyl-CoA synthase 6 OS=Arabidopsis thaliana GN=CUT1 PE=1 SV=1	gi|970012033|ref|XP_015066949.1| PREDICTED: 3-ketoacyl-CoA synthase 6-like [Solanum pennellii]	4081.Solyc02g063140.2.1	-	GO:0009826 GO:0042335 GO:0005783 GO:0010025 GO:0009416 GO:0000038 GO:0009409
Contig_412	CSA024718.1 | Sc0006172:36197-37679(+)	AT5G13930.1 | Symbols: CHS, TT4, ATCHS | Chalcone and stilbene synthase family protein | chr5:4488762-4490035 FORWARD LENGTH=395	sp|P48386|CHS1_CAMSI Chalcone synthase 1 OS=Camellia sinensis GN=CHS1 PE=2 SV=1	gi|283945448|dbj|BAI66465.1| chalcone synthase [Camellia japonica] gi|325551313|gb|ADZ28512.1| chalcone synthase [Camellia nitidissima]	29760.VIT_05s0136g00260.t01	-	GO:0009629 GO:0005783 GO:0009753 GO:0009715 GO:0005634 GO:0016210 GO:0009611 GO:0009705 GO:0009926 GO:0010224 GO:0006979 GO:0031540
Contig_2930	CSA034926.1 | Sc0004373:36094-38321(+)	AT5G43760.1 | Symbols: KCS20 | 3-ketoacyl-CoA synthase 20 | chr5:17585903-17588486 FORWARD LENGTH=529	sp|Q9FG87|KCS20_ARATH 3-ketoacyl-CoA synthase 20 OS=Arabidopsis thaliana GN=KCS20 PE=2 SV=1	gi|225432862|ref|XP_002283935.1| PREDICTED: 3-ketoacyl-CoA synthase 11 [Vitis vinifera]	29760.VIT_05s0020g04540.t01	-	GO:0009922 GO:0009409 GO:0009416
Contig_48206	CSA027283.1 | xpSc0057299:3313-4302(+)	AT5G13930.1 | Symbols: CHS, TT4, ATCHS | Chalcone and stilbene synthase family protein | chr5:4488762-4490035 FORWARD LENGTH=395	sp|P48386|CHS1_CAMSI Chalcone synthase 1 OS=Camellia sinensis GN=CHS1 PE=2 SV=1	gi|28565123|gb|AAO43480.1| chalcone synthase [Camellia fascicularis]	29760.VIT_05s0136g00260.t01	-	GO:0009629 GO:0005783 GO:0009753 GO:0009715 GO:0005634 GO:0016210 GO:0009611 GO:0009705 GO:0009926 GO:0010224 GO:0006979 GO:0031540
Contig_19823	CSA006235.1 | Sc0003215:63708-64517(+)	AT3G26760.1 | Symbols: | NAD(P)-binding Rossmann-fold superfamily protein | chr3:9843639-9844899 FORWARD LENGTH=300	sp|Q9SCU0|SDR2A_ARATH Short-chain dehydrogenase reductase 2a OS=Arabidopsis thaliana GN=SDR2a PE=3 SV=1	gi|567909273|ref|XP_006446950.1| hypothetical protein CICLE_v10016101mg [Citrus clementina] gi|557549561|gb|ESR60190.1| hypothetical protein CICLE_v10016101mg [Citrus clementina]	29760.VIT_14s0068g01210.t01	bHLH	GO:0005488 GO:0008152 GO:0016491
Contig_21854	CSA030078.1 | Sc0000554:261870-262366(+)	AT4G05530.1 | Symbols: IBR1, SDRA | indole-3-butyric acid response 1 | chr4:2816462-2818074 FORWARD LENGTH=254	sp|H9BFQ2|TPRL3_ERYCB Tropinone reductase-like 3 OS=Erythroxylum coca PE=2 SV=1	gi|720044986|ref|XP_010270064.1| PREDICTED: tropinone reductase-like 3 isoform X2 [Nelumbo nucifera]	3694.POPTR_0011s00810.1	bHLH	GO:0005777 GO:0080024 GO:0080026 GO:0016491
Contig_32802	-	AT5G50130.2 | Symbols: | NAD(P)-binding Rossmann-fold superfamily protein | chr5:20390066-20392874 FORWARD LENGTH=277	sp|Q6RVV4|TIC32_PEA Short-chain dehydrogenase TIC 32, chloroplastic OS=Pisum sativum GN=TIC32 PE=1 SV=1	gi|697093364|ref|XP_009597884.1| PREDICTED: short-chain dehydrogenase TIC 32, chloroplastic [Nicotiana tomentosiformis]	29760.VIT_17s0000g08920.t01	C2H2	GO:0005575 GO:0005488 GO:0008152 GO:0016491
Contig_24504	CSA008681.1 | xfSc0005979:282-4684(+)	AT3G01980.4 | Symbols: | NAD(P)-binding Rossmann-fold superfamily protein | chr3:327747-328833 REVERSE LENGTH=266	sp|Q9LBG2|LVR_LEIAQ Levodione reductase OS=Leifsonia aquatica GN=lvr PE=1 SV=1	gi|747101549|ref|XP_011098909.1| PREDICTED: peroxisomal trans-2-enoyl-CoA reductase [Sesamum indicum]	29760.VIT_14s0068g01760.t01	bHLH	GO:0005488 GO:0008152 GO:0016491
Contig_10103	CSA031538.1 | xfSc0000172:28651-29534(+)	AT4G03140.1 | Symbols: | NAD(P)-binding Rossmann-fold superfamily protein | chr4:1392191-1393662 FORWARD LENGTH=343	sp|Q94KL7|SILD_FORIN Secoisolariciresinol dehydrogenase (Fragment) OS=Forsythia intermedia PE=1 SV=1	gi|645258643|ref|XP_008234979.1| PREDICTED: secoisolariciresinol dehydrogenase isoform X1 [Prunus mume]	3847.GLYMA03G36670.2	bHLH	GO:0005575 GO:0005488 GO:0008152 GO:0016491
Contig_10827	CSA029904.1 | Sc0004176:104660-104869(-)	AT3G55310.1 | Symbols: | NAD(P)-binding Rossmann-fold superfamily protein | chr3:20505873-20506958 FORWARD LENGTH=279	sp|Q49WS9|Y1627_STAS1 Uncharacterized oxidoreductase SSP1627 OS=Staphylococcus saprophyticus subsp. saprophyticus (strain ATCC 15305 / DSM 20229) GN=SSP1627 PE=3 SV=1	gi|661890142|emb|CDP06201.1| unnamed protein product [Coffea canephora]	4081.Solyc10g080900.1.1	-	GO:0016020 GO:0005488 GO:0008152 GO:0016491
Contig_3649	-	AT1G52340.1 | Symbols: ABA2, SIS4, GIN1, SDR1, ISI4, SRE1, ATABA2, ATSDR1 | NAD(P)-binding Rossmann-fold superfamily protein | chr1:19489997-19491527 REVERSE LENGTH=285	sp|Q94KL7|SILD_FORIN Secoisolariciresinol dehydrogenase (Fragment) OS=Forsythia intermedia PE=1 SV=1	gi|330318664|gb|AEC10992.1| alcohol dehydrogenase [Camellia sinensis]	3694.POPTR_0004s21020.1	bHLH	GO:0006561 GO:0005829 GO:0010301 GO:0010182 GO:0009414 GO:0010115 GO:0009408
Contig_20276	-	AT3G59710.1 | Symbols: | NAD(P)-binding Rossmann-fold superfamily protein | chr3:22055220-22057156 REVERSE LENGTH=302	sp|Q9M2E2|SDR1_ARATH (+)-neomenthol dehydrogenase OS=Arabidopsis thaliana GN=SDR1 PE=1 SV=1	gi|731391315|ref|XP_010650717.1| PREDICTED: (+)-neomenthol dehydrogenase isoform X1 [Vitis vinifera]	29760.VIT_05s0094g00770.t01	NAC	GO:0016491 GO:0005488 GO:0008152 GO:0012505
Contig_275	CSA006806.1 | Sc0002122:355048-356251(+)	AT3G51680.1 | Symbols: | NAD(P)-binding Rossmann-fold superfamily protein | chr3:19173622-19174667 REVERSE LENGTH=303	sp|Q9SCU0|SDR2A_ARATH Short-chain dehydrogenase reductase 2a OS=Arabidopsis thaliana GN=SDR2a PE=3 SV=1	gi|590627768|ref|XP_007026536.1| NAD(P)-binding Rossmann-fold superfamily protein [Theobroma cacao] gi|508715141|gb|EOY07038.1| NAD(P)-binding Rossmann-fold superfamily protein [Theobroma cacao]	29760.VIT_08s0058g00790.t01	bHLH	GO:0005575 GO:0005488 GO:0008152 GO:0016491
Contig_13607	CSA010984.1 | Sc0002538:285835-286577(+)	ATCG00670.1 | Symbols: CLPP1, PCLPP | plastid-encoded CLP P | chrC:69910-71882 REVERSE LENGTH=196	sp|A0A360|CLPP_COFAR ATP-dependent Clp protease proteolytic subunit OS=Coffea arabica GN=clpP PE=3 SV=1	gi|944542108|ref|YP_009176028.1| clp protease proteolytic subunit (chloroplast) [Ficus racemosa] gi|937500965|gb|ALI30724.1| clp protease proteolytic subunit (chloroplast) [Ficus racemosa]	3702.ATCG00670.1	-	GO:0009535 GO:0009840 GO:0006508 GO:0008236
Contig_39223	CSA009801.1 | Sc0001048:468949-470936(+)	AT2G30830.1 | Symbols: | 2-oxoglutarate (2OG) and Fe(II)-dependent oxygenase superfamily protein | chr2:13132707-13134284 REVERSE LENGTH=358	sp|Q9SKK4|GSL_ARATH Probable 2-oxoacid dependent dioxygenase OS=Arabidopsis thaliana GN=GSL-OH PE=2 SV=1	gi|590659261|ref|XP_007035079.1| 2-oxoglutarate and Fe(II)-dependent oxygenase superfamily protein, putative isoform 5 [Theobroma cacao] gi|508714108|gb|EOY06005.1| 2-oxoglutarate and Fe(II)-dependent oxygenase superfamily protein, putative isoform 5 [Theobroma cacao]	29760.VIT_05s0049g00430.t01	-	GO:0005575 GO:0009815 GO:0008150
Contig_11654	CSA009801.1 | Sc0001048:468949-470936(+)	AT1G06620.1 | Symbols: | 2-oxoglutarate (2OG) and Fe(II)-dependent oxygenase superfamily protein | chr1:2025618-2027094 FORWARD LENGTH=365	sp|Q84MB3|ACCH1_ARATH 1-aminocyclopropane-1-carboxylate oxidase homolog 1 OS=Arabidopsis thaliana GN=At1g06620 PE=2 SV=1	gi|697112744|ref|XP_009610251.1| PREDICTED: deacetoxyvindoline 4-hydroxylase-like [Nicotiana tomentosiformis]	4081.Solyc09g089790.2.1	B3	GO:0005575 GO:0008150 GO:0010302
Contig_76	CSA000417.1 | xfSc0000760:95398-96766(-)	AT5G24530.1 | Symbols: DMR6 | 2-oxoglutarate (2OG) and Fe(II)-dependent oxygenase superfamily protein | chr5:8378964-8383154 FORWARD LENGTH=341	sp|P24397|HY6H_HYONI Hyoscyamine 6-dioxygenase OS=Hyoscyamus niger GN=H6H PE=1 SV=1	gi|566258939|ref|XP_006389039.1| hypothetical protein POPTR_0056s00260g [Populus trichocarpa] gi|550311630|gb|ERP47953.1| hypothetical protein POPTR_0056s00260g [Populus trichocarpa]	3694.POPTR_0056s00260.1	STAT	GO:0016706 GO:0009620 GO:0009617 GO:0009813 GO:0005575
Contig_18666	CSA035762.1 | Sc0005932:37663-41482(-)	AT2G36690.1 | Symbols: | 2-oxoglutarate (2OG) and Fe(II)-dependent oxygenase superfamily protein | chr2:15379930-15381987 FORWARD LENGTH=366	sp|Q9C899|F6H2_ARATH Feruloyl CoA ortho-hydroxylase 2 OS=Arabidopsis thaliana GN=F6'H2 PE=1 SV=1	gi|720036351|ref|XP_010267325.1| PREDICTED: flavonol synthase/flavanone 3-hydroxylase-like isoform X2 [Nelumbo nucifera]	3694.POPTR_0010s23790.1	-	GO:0016706 GO:0005575 GO:0009058
Contig_13616	CSA028325.1 | Sc0004415:27720-28033(-)	AT3G19010.3 | Symbols: | 2-oxoglutarate (2OG) and Fe(II)-dependent oxygenase superfamily protein | chr3:6556306-6557862 REVERSE LENGTH=319	sp|P24397|HY6H_HYONI Hyoscyamine 6-dioxygenase OS=Hyoscyamus niger GN=H6H PE=1 SV=1	gi|731358896|ref|XP_010690995.1| PREDICTED: feruloyl CoA ortho-hydroxylase 2-like [Beta vulgaris subsp. vulgaris] gi|870848258|gb|KMT00547.1| hypothetical protein BVRB_9g218460 [Beta vulgaris subsp. vulgaris]	3847.GLYMA02G15400.1	-	-
Contig_20378	CSA028327.1 | Sc0004415:30535-31390(-)	AT3G19000.2 | Symbols: | 2-oxoglutarate (2OG) and Fe(II)-dependent oxygenase superfamily protein | chr3:6554004-6554987 REVERSE LENGTH=278	sp|Q39224|SRG1_ARATH Protein SRG1 OS=Arabidopsis thaliana GN=SRG1 PE=2 SV=1	gi|731383469|ref|XP_010647792.1| PREDICTED: flavonol synthase/flavanone 3-hydroxylase isoform X2 [Vitis vinifera]	29760.VIT_03s0063g01260.t01	B3	GO:0016706 GO:0005575 GO:0008150
Contig_19354	CSA012870.1 | Sc0000804:540878-547664(+)	AT1G17020.1 | Symbols: SRG1, ATSRG1 | senescence-related gene 1 | chr1:5820258-5821741 FORWARD LENGTH=358	sp|Q39224|SRG1_ARATH Protein SRG1 OS=Arabidopsis thaliana GN=SRG1 PE=2 SV=1	gi|297734657|emb|CBI16708.3| unnamed protein product [Vitis vinifera]	29760.VIT_15s0021g00960.t01	B3	GO:0016706 GO:0005575 GO:0010260 GO:0016682 GO:0009813
Contig_11364	CSA001151.1 | Sc0000635:746833-748778(-)	AT3G19010.3 | Symbols: | 2-oxoglutarate (2OG) and Fe(II)-dependent oxygenase superfamily protein | chr3:6556306-6557862 REVERSE LENGTH=319	sp|Q3I409|G3O23_WHEAT Gibberellin 3-beta-dioxygenase 2-3 OS=Triticum aestivum GN=GA3ox2-3 PE=2 SV=1	gi|566166673|ref|XP_006384465.1| hypothetical protein POPTR_0004s15330g [Populus trichocarpa] gi|550341083|gb|ERP62262.1| hypothetical protein POPTR_0004s15330g [Populus trichocarpa]	3694.POPTR_0004s15330.1	-	-
Contig_7364	CSA026568.1 | Sc0001945:229328-232213(+)	AT3G19000.2 | Symbols: | 2-oxoglutarate (2OG) and Fe(II)-dependent oxygenase superfamily protein | chr3:6554004-6554987 REVERSE LENGTH=278	sp|Q84MB3|ACCH1_ARATH 1-aminocyclopropane-1-carboxylate oxidase homolog 1 OS=Arabidopsis thaliana GN=At1g06620 PE=2 SV=1	gi|590686271|ref|XP_007042329.1| 2-oxoglutarate and Fe(II)-dependent oxygenase superfamily protein [Theobroma cacao] gi|508706264|gb|EOX98160.1| 2-oxoglutarate and Fe(II)-dependent oxygenase superfamily protein [Theobroma cacao]	29760.VIT_03s0063g01260.t01	B3	GO:0016706 GO:0005575 GO:0008150
Contig_3814	CSA002357.1 | Sc0001825:282348-285183(-)	AT1G14130.1 | Symbols: | 2-oxoglutarate (2OG) and Fe(II)-dependent oxygenase superfamily protein | chr1:4836041-4837040 REVERSE LENGTH=308	sp|Q7XKU5|DAO_ORYSJ 2-oxoglutarate-dependent dioxygenase DAO OS=Oryza sativa subsp. japonica GN=DAO PE=2 SV=2	gi|225431637|ref|XP_002263124.1| PREDICTED: 2-oxoglutarate-dependent dioxygenase DAO-like [Vitis vinifera]	29760.VIT_04s0044g02010.t01	B3	GO:0016706 GO:0005634 GO:0008150
Contig_37842	CSA001400.1 | Sc0000641:356874-359374(+)	AT1G52800.1 | Symbols: | 2-oxoglutarate (2OG) and Fe(II)-dependent oxygenase superfamily protein | chr1:19664044-19665362 FORWARD LENGTH=314	sp|Q945B4|AOP3L_ARATH 2-oxoglutarate-dependent dioxygenase AOP3 OS=Arabidopsis thaliana GN=AOP3 PE=2 SV=1	gi|661898122|emb|CDO98089.1| unnamed protein product [Coffea canephora]	4081.Solyc06g067860.2.1	-	GO:0005575 GO:0016491
Contig_21921	CSA023268.1 | Sc0001067:140971-143443(-)	AT5G24530.1 | Symbols: DMR6 | 2-oxoglutarate (2OG) and Fe(II)-dependent oxygenase superfamily protein | chr5:8378964-8383154 FORWARD LENGTH=341	sp|P24397|HY6H_HYONI Hyoscyamine 6-dioxygenase OS=Hyoscyamus niger GN=H6H PE=1 SV=1	gi|747072771|ref|XP_011083313.1| PREDICTED: hyoscyamine 6-dioxygenase-like [Sesamum indicum]	3694.POPTR_0002s04070.1	-	GO:0016706 GO:0009620 GO:0009617 GO:0009813 GO:0005575
Contig_28012	CSA005158.1 | Sc0004698:2430-2980(-)	AT5G24530.1 | Symbols: DMR6 | 2-oxoglutarate (2OG) and Fe(II)-dependent oxygenase superfamily protein | chr5:8378964-8383154 FORWARD LENGTH=341	sp|Q9C899|F6H2_ARATH Feruloyl CoA ortho-hydroxylase 2 OS=Arabidopsis thaliana GN=F6'H2 PE=1 SV=1	gi|566205215|ref|XP_006374077.1| hypothetical protein POPTR_0015s00500g, partial [Populus trichocarpa] gi|550321666|gb|ERP51874.1| hypothetical protein POPTR_0015s00500g, partial [Populus trichocarpa]	3694.POPTR_0015s00500.1	B3	GO:0016706 GO:0009620 GO:0009617 GO:0009813 GO:0005575
Contig_9951	CSA020057.1 | Sc0001372:161362-163758(+)	AT1G06620.1 | Symbols: | 2-oxoglutarate (2OG) and Fe(II)-dependent oxygenase superfamily protein | chr1:2025618-2027094 FORWARD LENGTH=365	sp|Q84MB3|ACCH1_ARATH 1-aminocyclopropane-1-carboxylate oxidase homolog 1 OS=Arabidopsis thaliana GN=At1g06620 PE=2 SV=1	gi|147807864|emb|CAN66433.1| hypothetical protein VITISV_027452 [Vitis vinifera]	29760.VIT_05s0049g00310.t01	B3	GO:0005575 GO:0008150 GO:0010302
Contig_364	CSA012876.1 | Sc0003145:45546-48053(-)	AT1G05010.1 | Symbols: EFE, ACO4, EAT1 | ethylene-forming enzyme | chr1:1431419-1432695 REVERSE LENGTH=323	sp|Q8S932|ACCO_DIOKA 1-aminocyclopropane-1-carboxylate oxidase OS=Diospyros kaki GN=DK-ACO1 PE=2 SV=1	gi|113202132|gb|ABI33224.1| ACC oxidase [Camellia sinensis] gi|869133005|gb|AKP06510.1| 1-aminocyclopropane-1-carboxylic acid oxidase [Camellia azalea]	29760.VIT_12s0059g01380.t01	B3	GO:0009620 GO:0009815 GO:0009693
Contig_6773	CSA031137.1 | Sc0002959:224476-229247(-)	AT3G21420.1 | Symbols: | 2-oxoglutarate (2OG) and Fe(II)-dependent oxygenase superfamily protein | chr3:7541579-7543221 FORWARD LENGTH=364	sp|A2Z1W9|ACCO1_ORYSI 1-aminocyclopropane-1-carboxylate oxidase 1 OS=Oryza sativa subsp. indica GN=ACO1 PE=2 SV=1	gi|470111949|ref|XP_004292202.1| PREDICTED: hyoscyamine 6-dioxygenase-like isoform X2 [Fragaria vesca subsp. vesca]	29760.VIT_07s0005g03130.t01	-	GO:0005575 GO:0008152 GO:0016491
Contig_3152	CSA031137.1 | Sc0002959:224476-229247(-)	AT5G24530.1 | Symbols: DMR6 | 2-oxoglutarate (2OG) and Fe(II)-dependent oxygenase superfamily protein | chr5:8378964-8383154 FORWARD LENGTH=341	sp|P24397|HY6H_HYONI Hyoscyamine 6-dioxygenase OS=Hyoscyamus niger GN=H6H PE=1 SV=1	gi|747072769|ref|XP_011083312.1| PREDICTED: hyoscyamine 6-dioxygenase-like [Sesamum indicum]	29760.VIT_07s0005g03150.t01	B3	GO:0016706 GO:0009620 GO:0009617 GO:0009813 GO:0005575
Contig_40258	CSA006950.1 | Sc0001573:344082-355960(+)	AT5G08640.2 | Symbols: FLS1 | flavonol synthase 1 | chr5:2804009-2805175 FORWARD LENGTH=336	sp|Q07512|FLS_PETHY Flavonol synthase/flavanone 3-hydroxylase OS=Petunia hybrida GN=FL PE=2 SV=1	gi|325551321|gb|ADZ28516.1| flavonol synthase [Camellia nitidissima]	4113.PGSC0003DMT400036565	B3	-
Contig_6579	CSA012514.1 | Sc0003024:151708-163180(+)	AT1G52800.1 | Symbols: | 2-oxoglutarate (2OG) and Fe(II)-dependent oxygenase superfamily protein | chr1:19664044-19665362 FORWARD LENGTH=314	sp|Q945B6|AOP1L_ARATH Probable 2-oxoglutarate-dependent dioxygenase AOP1.2 OS=Arabidopsis thaliana GN=AOP1.2 PE=2 SV=1	gi|568822183|ref|XP_006465516.1| PREDICTED: 2-oxoglutarate-dependent dioxygenase AOP2-like [Citrus sinensis] gi|568885537|ref|XP_006495319.1| PREDICTED: 2-oxoglutarate-dependent dioxygenase AOP2-like [Citrus sinensis]	3694.POPTR_0001s17670.1	B3	GO:0005575 GO:0016491
Contig_8772	CSA002818.1 | Sc0000468:6679-7260(+)	AT2G44800.1 | Symbols: | 2-oxoglutarate (2OG) and Fe(II)-dependent oxygenase superfamily protein | chr2:18467004-18468551 FORWARD LENGTH=357	sp|D4N502|DIOX3_PAPSO Codeine O-demethylase OS=Papaver somniferum GN=CODM PE=1 SV=1	gi|720010192|ref|XP_010259167.1| PREDICTED: codeine O-demethylase-like [Nelumbo nucifera]	29760.VIT_16s0013g00740.t01	B3	GO:0016706 GO:0005575 GO:0008150
Contig_11547	CSA018770.1 | Sc0000707:70381-72762(-)	AT4G10490.1 | Symbols: | 2-oxoglutarate (2OG) and Fe(II)-dependent oxygenase superfamily protein | chr4:6483900-6485179 FORWARD LENGTH=348	sp|P24397|HY6H_HYONI Hyoscyamine 6-dioxygenase OS=Hyoscyamus niger GN=H6H PE=1 SV=1	gi|698522372|ref|XP_009758006.1| PREDICTED: hyoscyamine 6-dioxygenase-like [Nicotiana sylvestris]	4081.Solyc09g066310.2.1	B3	GO:0016706 GO:0005575 GO:0019748
Contig_2946	CSA004930.1 | Sc0002295:259255-263702(+)	AT3G51240.1 | Symbols: F3H, TT6, F3'H | flavanone 3-hydroxylase | chr3:19025409-19026658 FORWARD LENGTH=358	sp|Q06942|FL3H_MALDO Naringenin,2-oxoglutarate 3-dioxygenase OS=Malus domestica PE=2 SV=1	gi|49861114|gb|AAT68774.1| flavanone 3-hydroxylase [Camellia sinensis]	29760.VIT_04s0023g03370.t01	B3	GO:0005575 GO:0010224 GO:0009813 GO:0045486
Contig_918	CSA003707.1 | Sc0001479:393596-399370(+)	AT5G08640.2 | Symbols: FLS1 | flavonol synthase 1 | chr5:2804009-2805175 FORWARD LENGTH=336	sp|Q9ZWQ9|FLS_CITUN Flavonol synthase/flavanone 3-hydroxylase OS=Citrus unshiu GN=FLS PE=1 SV=1	gi|76786311|gb|ABA54917.1| flavonol synthase [Camellia sinensis]	29760.VIT_18s0001g03430.t01	B3	-
Contig_36448	-	AT1G14130.1 | Symbols: | 2-oxoglutarate (2OG) and Fe(II)-dependent oxygenase superfamily protein | chr1:4836041-4837040 REVERSE LENGTH=308	sp|Q7XKU5|DAO_ORYSJ 2-oxoglutarate-dependent dioxygenase DAO OS=Oryza sativa subsp. japonica GN=DAO PE=2 SV=2	gi|747100075|ref|XP_011098110.1| PREDICTED: 2-oxoglutarate-dependent dioxygenase DAO-like [Sesamum indicum]	29760.VIT_04s0044g02010.t01	B3	GO:0016706 GO:0005634 GO:0008150
Contig_28189	CSA023027.1 | Sc0001955:319528-333710(+)	AT1G64790.2 | Symbols: ILA | ILITYHIA | chr1:24065232-24083403 REVERSE LENGTH=2696	-	gi|641833478|gb|KDO52491.1| hypothetical protein CISIN_1g000049mg [Citrus sinensis]	29760.VIT_04s0043g00570.t01	-	-
Contig_41411	-	AT1G64790.1 | Symbols: ILA | ILITYHIA | chr1:24065232-24081908 REVERSE LENGTH=2610	-	gi|240254318|ref|NP_176659.6| protein ILITHYIA [Arabidopsis thaliana] gi|332196168|gb|AEE34289.1| protein ILITYHIA [Arabidopsis thaliana]	3702.AT1G64790.2	-	GO:0005829 GO:0016020 GO:0005634 GO:0005488
Contig_42688	-	AT5G39950.1 | Symbols: ATTRX2, ATH2, ATTRXH2, TRXH2, TRX2 | thioredoxin 2 | chr5:15990885-15991881 REVERSE LENGTH=133	sp|Q9V429|THIO2_DROME Thioredoxin-2 OS=Drosophila melanogaster GN=Trx-2 PE=1 SV=2	gb|AAD49230.1|AF159385_1 thioredoxin-like protein [Hordeum bulbosum]	34740.HMEL015667-PA	-	GO:0005829 GO:0016671 GO:0000103
Contig_2621	CSA031871.1 | Sc0000138:1309555-1311489(+)	AT1G11530.1 | Symbols: ATCXXS1, CXXS1 | C-terminal cysteine residue is changed to a serine 1 | chr1:3874518-3875311 FORWARD LENGTH=118	sp|Q8LDI5|CXXS1_ARATH Thioredoxin-like protein CXXS1 OS=Arabidopsis thaliana GN=CXXS1 PE=2 SV=2	gb|AAD49230.1|AF159385_1 thioredoxin-like protein [Hordeum bulbosum]	29760.VIT_19s0014g05090.t01	bHLH	GO:0080058 GO:0005829 GO:0003756 GO:0006467
Contig_30104	CSA001703.1 | Sc0002878:51834-52447(-)	AT1G19730.1 | Symbols: ATTRX4, ATH4 | Thioredoxin superfamily protein | chr1:6823163-6824020 REVERSE LENGTH=119	sp|Q39362|TRXH2_BRANA Thioredoxin H-type 2 OS=Brassica napus GN=THL-2 PE=2 SV=1	gb|AAD49232.1|AF159387_1 thioredoxin-like protein [Lolium perenne]	4113.PGSC0003DMT400045450	-	GO:0005829 GO:0016671
Contig_26233	CSA004148.1 | Sc0002618:19061-22346(-)	AT4G29670.1 | Symbols: ACHT2 | atypical CYS HIS rich thioredoxin 2 | chr4:14535772-14537108 REVERSE LENGTH=235	sp|Q8LCT3|TRL22_ARATH Thioredoxin-like 2-2, chloroplastic OS=Arabidopsis thaliana GN=At4g29670 PE=2 SV=2	gb|AAD49232.1|AF159387_1 thioredoxin-like protein [Lolium perenne]	29760.VIT_11s0016g02310.t01	-	GO:0016671 GO:0009507
Contig_2807	CSA020895.1 | Sc0000189:959987-960992(-)	AT5G39950.1 | Symbols: ATTRX2, ATH2, ATTRXH2, TRXH2, TRX2 | thioredoxin 2 | chr5:15990885-15991881 REVERSE LENGTH=133	sp|Q38879|TRXH2_ARATH Thioredoxin H2 OS=Arabidopsis thaliana GN=TRX2 PE=2 SV=2	gb|AAD49232.1|AF159387_1 thioredoxin-like protein [Lolium perenne]	29760.VIT_01s0026g01460.t01	bHLH	GO:0005829 GO:0016671 GO:0000103
Contig_9010	CSA022775.1 | Sc0001502:440768-444406(+)	AT3G51030.1 | Symbols: ATTRX1, ATTRX H1, TRX1 | thioredoxin H-type 1 | chr3:18951123-18951955 REVERSE LENGTH=114	sp|Q43636|TRXH_RICCO Thioredoxin H-type OS=Ricinus communis PE=3 SV=1	gb|AAD49232.1|AF159387_1 thioredoxin-like protein [Lolium perenne]	3711.Bra036839.1-P	bHLH	GO:0005829 GO:0016671
Contig_8689	CSA027871.1 | Sc0003280:165264-165658(-)	AT3G51030.1 | Symbols: ATTRX1, ATTRX H1, TRX1 | thioredoxin H-type 1 | chr3:18951123-18951955 REVERSE LENGTH=114	sp|P29448|TRXH1_ARATH Thioredoxin H1 OS=Arabidopsis thaliana GN=TRX1 PE=1 SV=1	gb|AAD49232.1|AF159387_1 thioredoxin-like protein [Lolium perenne]	59689.fgenesh2_kg.5__1447__AT3G51030.1	bHLH	GO:0005829 GO:0016671
Contig_18595	CSA002256.1 | Sc0001071:534134-538352(-)	AT5G39950.1 | Symbols: ATTRX2, ATH2, ATTRXH2, TRXH2, TRX2 | thioredoxin 2 | chr5:15990885-15991881 REVERSE LENGTH=133	sp|Q38879|TRXH2_ARATH Thioredoxin H2 OS=Arabidopsis thaliana GN=TRX2 PE=2 SV=2	gb|AAD49232.1|AF159387_1 thioredoxin-like protein [Lolium perenne]	4081.Solyc05g006830.2.1	bHLH	GO:0005829 GO:0016671 GO:0000103
Contig_25075	CSA004772.1 | Sc0002124:129337-130032(+)	AT5G39950.1 | Symbols: ATTRX2, ATH2, ATTRXH2, TRXH2, TRX2 | thioredoxin 2 | chr5:15990885-15991881 REVERSE LENGTH=133	sp|Q38879|TRXH2_ARATH Thioredoxin H2 OS=Arabidopsis thaliana GN=TRX2 PE=2 SV=2	gb|AAD49234.1|AF159389_1 thioredoxin-like protein [Phalaris coerulescens]	3694.POPTR_0017s11310.1	bHLH	GO:0005829 GO:0016671 GO:0000103
Contig_39131	CSA007800.1 | Sc0000441:457669-463143(+)	AT3G15360.1 | Symbols: ATHM4, TRX-M4, ATM4 | thioredoxin M-type 4 | chr3:5188448-5189457 FORWARD LENGTH=193	sp|P48384|TRXM_PEA Thioredoxin M-type, chloroplastic OS=Pisum sativum PE=2 SV=1	gb|AAD49234.1|AF159389_1 thioredoxin-like protein [Phalaris coerulescens]	3847.GLYMA04G42080.1	MYB_related	GO:0008047 GO:0043085 GO:0006979
Contig_39455	CSA011054.1 | xpSc0053576:129943-130293(-)	AT3G15360.1 | Symbols: ATHM4, TRX-M4, ATM4 | thioredoxin M-type 4 | chr3:5188448-5189457 FORWARD LENGTH=193	sp|P48384|TRXM_PEA Thioredoxin M-type, chloroplastic OS=Pisum sativum PE=2 SV=1	gb|AAD49234.1|AF159389_1 thioredoxin-like protein [Phalaris coerulescens]	29760.VIT_18s0001g15310.t01	MYB_related	GO:0008047 GO:0043085 GO:0006979
Contig_33437	CSA008351.1 | Sc0001611:362547-365678(-)	AT3G08710.2 | Symbols: ATH9, TRX H9, TH9 | thioredoxin H-type 9 | chr3:2645590-2646304 FORWARD LENGTH=140	sp|Q9C9Y6|TRXH9_ARATH Thioredoxin H9 OS=Arabidopsis thaliana GN=TRX9 PE=1 SV=1	gb|AAD49234.1|AF159389_1 thioredoxin-like protein [Phalaris coerulescens]	29760.VIT_08s0040g00020.t01	bHLH	GO:0005829 GO:0005634
Contig_11505	CSA036134.1 | Sc0002963:109217-109534(-)	AT3G54820.1 | Symbols: PIP2D, PIP2;5 | plasma membrane intrinsic protein 2;5 | chr3:20302117-20303738 FORWARD LENGTH=286	sp|Q9SV31|PIP25_ARATH Probable aquaporin PIP2-5 OS=Arabidopsis thaliana GN=PIP2-5 PE=1 SV=1	gi|444300810|gb|AGD98714.1| aquaporin protein 11 [Camellia sinensis]	3694.POPTR_0006s12980.1	ERF	GO:0015250 GO:0016020 GO:0006810
Contig_21059	CSA036133.1 | Sc0002963:107655-107888(-)	AT2G37170.1 | Symbols: PIP2B, PIP2;2 | plasma membrane intrinsic protein 2 | chr2:15613624-15614791 REVERSE LENGTH=285	sp|P43287|PIP22_ARATH Aquaporin PIP2-2 OS=Arabidopsis thaliana GN=PIP2-2 PE=1 SV=2	gi|444300810|gb|AGD98714.1| aquaporin protein 11 [Camellia sinensis]	3847.GLYMA16G27148.1	-	GO:0015250 GO:0006833 GO:0009414 GO:0005886
Contig_7098	CSA015673.1 | Sc0001897:188530-190687(+)	AT2G36830.1 | Symbols: GAMMA-TIP, TIP1;1, GAMMA-TIP1 | gamma tonoplast intrinsic protein | chr2:15445490-15446336 FORWARD LENGTH=251	sp|P25818|TIP11_ARATH Aquaporin TIP1-1 OS=Arabidopsis thaliana GN=TIP1-1 PE=1 SV=1	gi|359719816|gb|AEV54106.1| putative tonoplast intrinsic protein 1.8 [Populus deltoides x Populus x canadensis]	3694.POPTR_0004s22600.1	-	GO:0015250 GO:0006810 GO:0009740 GO:0009705
Contig_2278	CSA015939.1 | Sc0000575:453128-455143(-)	AT2G37170.1 | Symbols: PIP2B, PIP2;2 | plasma membrane intrinsic protein 2 | chr2:15613624-15614791 REVERSE LENGTH=285	sp|Q9ATM6|PIP24_MAIZE Aquaporin PIP2-4 OS=Zea mays GN=PIP2-4 PE=1 SV=1	gi|255557012|ref|XP_002519539.1| Aquaporin PIP2.2, putative [Ricinus communis] gi|223541402|gb|EEF42953.1| Aquaporin PIP2.2, putative [Ricinus communis]	3694.POPTR_0006s12980.1	ERF	GO:0015250 GO:0006833 GO:0009414 GO:0005886
Contig_8262	CSA020058.1 | Sc0001372:486989-493020(+)	AT3G54820.1 | Symbols: PIP2D, PIP2;5 | plasma membrane intrinsic protein 2;5 | chr3:20302117-20303738 FORWARD LENGTH=286	sp|Q9SV31|PIP25_ARATH Probable aquaporin PIP2-5 OS=Arabidopsis thaliana GN=PIP2-5 PE=1 SV=1	gi|459021428|gb|AGG39693.1| aquaporin protein AQU15 [Camellia sinensis] gi|459021505|gb|AGG39694.1| aquaporin protein AQU16 [Camellia sinensis]	3694.POPTR_0008s03950.1	ERF	GO:0015250 GO:0016020 GO:0006810
Contig_5851	CSA018029.1 | Sc0005810:3402-5193(-)	AT4G35100.2 | Symbols: PIP3 | plasma membrane intrinsic protein 3 | chr4:16708672-16709958 FORWARD LENGTH=280	sp|P93004|PIP27_ARATH Aquaporin PIP2-7 OS=Arabidopsis thaliana GN=PIP2-7 PE=1 SV=2	gi|729468976|ref|XP_010526891.1| PREDICTED: probable aquaporin PIP2-8 [Tarenaya hassleriana]	3702.AT4G35100.1	ERF	-
Contig_47984	CSA017501.1 | Sc0000346:400737-403660(+)	AT2G39010.1 | Symbols: PIP2E, PIP2;6 | plasma membrane intrinsic protein 2E | chr2:16291564-16293746 FORWARD LENGTH=289	sp|Q84RL7|PIP21_MAIZE Aquaporin PIP2-1 OS=Zea mays GN=PIP2-1 PE=1 SV=2	gi|255578852|ref|XP_002530280.1| Aquaporin PIP2.1, putative [Ricinus communis] gi|223530178|gb|EEF32087.1| Aquaporin PIP2.1, putative [Ricinus communis]	4513.MLOC_54419.3	-	GO:0015250 GO:0016020 GO:0009624 GO:0006810
Contig_15598	CSA019537.1 | xfSc0001763:37822-41982(-)	AT1G55910.1 | Symbols: ZIP11 | zinc transporter 11 precursor | chr1:20906161-20907225 FORWARD LENGTH=326	sp|Q852F6|ZIP2_ORYSJ Zinc transporter 2 OS=Oryza sativa subsp. japonica GN=ZIP2 PE=2 SV=1	gi|747095318|ref|XP_011095529.1| PREDICTED: zinc transporter 11 isoform X2 [Sesamum indicum]	4081.Solyc07g065380.2.1	-	GO:0006812 GO:0046873
Contig_34773	CSA003672.1 | Sc0005221:70082-77476(-)	AT5G59520.1 | Symbols: ZIP2 | ZRT/IRT-like protein 2 | chr5:23991447-23992762 REVERSE LENGTH=353	sp|Q94DG6|ZIP1_ORYSJ Zinc transporter 1 OS=Oryza sativa subsp. japonica GN=ZIP1 PE=1 SV=1	gi|802563615|ref|XP_012066988.1| PREDICTED: zinc transporter 2 [Jatropha curcas] gi|643735702|gb|KDP42230.1| hypothetical protein JCGZ_02960 [Jatropha curcas]	29760.VIT_06s0004g05070.t01	-	GO:0005375 GO:0006829 GO:0016757 GO:0005385
Contig_19412	CSA003672.1 | Sc0005221:70082-77476(-)	AT5G59520.1 | Symbols: ZIP2 | ZRT/IRT-like protein 2 | chr5:23991447-23992762 REVERSE LENGTH=353	sp|Q94DG6|ZIP1_ORYSJ Zinc transporter 1 OS=Oryza sativa subsp. japonica GN=ZIP1 PE=1 SV=1	gi|567864448|ref|XP_006424873.1| hypothetical protein CICLE_v10030012mg [Citrus clementina] gi|557526807|gb|ESR38113.1| hypothetical protein CICLE_v10030012mg [Citrus clementina]	29760.VIT_06s0004g05070.t01	-	GO:0005375 GO:0006829 GO:0016757 GO:0005385
Contig_43444	CSA027875.1 | xpSc0053340:357-5934(-)	AT1G71692.1 | Symbols: AGL12, XAL1 | AGAMOUS-like 12 | chr1:26952903-26954939 REVERSE LENGTH=211	sp|Q38841|AGL12_ARATH Agamous-like MADS-box protein AGL12 OS=Arabidopsis thaliana GN=AGL12 PE=2 SV=2	gi|225460235|ref|XP_002278239.1| PREDICTED: agamous-like MADS-box protein AGL12 [Vitis vinifera] gi|296089407|emb|CBI39226.3| unnamed protein product [Vitis vinifera]	29760.VIT_18s0041g02140.t01	MIKC	GO:0003700 GO:0048364 GO:0010228
Contig_29530	CSA014408.1 | xfSc0000381:37915-39862(-)	AT4G22950.1 | Symbols: AGL19, GL19 | AGAMOUS-like 19 | chr4:12023946-12027421 REVERSE LENGTH=219	sp|O82743|AGL19_ARATH Agamous-like MADS-box protein AGL19 OS=Arabidopsis thaliana GN=AGL19 PE=1 SV=1	gi|961553542|gb|ALS54681.1| SOC1 [Camellia sinensis]	4113.PGSC0003DMT400058560	MIKC	GO:0048510 GO:0003700 GO:0005634 GO:0010048 GO:0006355
Contig_29595	CSA034451.1 | Sc0005128:73802-76132(-)	AT2G19130.1 | Symbols: | s-locus lectin protein kinase family protein | chr2:8293789-8296275 FORWARD LENGTH=828	sp|P17801|KPRO_MAIZE Putative receptor protein kinase ZmPK1 OS=Zea mays GN=PK1 PE=2 SV=2	gb|AAK19319.2| S-receptor kinase, partial [Arabidopsis lyrata]	29760.VIT_18s0001g09750.t01	-	GO:0006468 GO:0004674 GO:0005529 GO:0012505 GO:0005524 GO:0048544
Contig_13968	CSA002280.1 | Sc0000898:471515-472255(-)	AT3G58100.1 | Symbols: PDCB5 | plasmodesmata callose-binding protein 5 | chr3:21515397-21516329 REVERSE LENGTH=180	sp|Q9M2K6|PDCB5_ARATH PLASMODESMATA CALLOSE-BINDING PROTEIN 5 OS=Arabidopsis thaliana GN=PDCB5 PE=1 SV=2	gb|AAK85402.2| beta-1,3-glucanase [Camellia sinensis]	29760.VIT_12s0028g02540.t01	ERF	GO:0080087 GO:0008150 GO:0009506 GO:0031225
Contig_8314	CSA020343.1 | Sc0000706:601619-602998(+)	AT5G24318.1 | Symbols: | O-Glycosyl hydrolases family 17 protein | chr5:8282285-8283956 REVERSE LENGTH=458	sp|Q9ZU91|E133_ARATH Glucan endo-1,3-beta-glucosidase 3 OS=Arabidopsis thaliana GN=At2g01630 PE=1 SV=2	gb|AAK85402.2| beta-1,3-glucanase [Camellia sinensis]	3694.POPTR_0002s00860.1	ERF	GO:0043169 GO:0005975 GO:0012505 GO:0004553
Contig_3356	CSA014284.1 | Sc0004307:3969-11085(-)	AT4G34480.1 | Symbols: | O-Glycosyl hydrolases family 17 protein | chr4:16481147-16483988 REVERSE LENGTH=504	sp|Q94G86|ALL9_OLEEU Glucan endo-1,3-beta-D-glucosidase OS=Olea europaea GN=OLE9 PE=1 SV=1	gb|AAK85402.2| beta-1,3-glucanase [Camellia sinensis]	3694.POPTR_0004s16120.1	BES1	GO:0043169 GO:0005975 GO:0012505 GO:0004553
Contig_18402	CSA012882.1 | Sc0000280:15460-18659(+)	AT1G64760.2 | Symbols: | O-Glycosyl hydrolases family 17 protein | chr1:24054220-24056194 REVERSE LENGTH=481	sp|Q6NKW9|E138_ARATH Glucan endo-1,3-beta-glucosidase 8 OS=Arabidopsis thaliana GN=At1g64760 PE=1 SV=2	gb|AAK85402.2| beta-1,3-glucanase [Camellia sinensis]	29760.VIT_08s0007g07560.t01	ERF	GO:0043169 GO:0031225 GO:0005975 GO:0004553
Contig_37497	-	AT5G64790.1 | Symbols: | O-Glycosyl hydrolases family 17 protein | chr5:25902713-25904559 FORWARD LENGTH=485	sp|Q6NKW9|E138_ARATH Glucan endo-1,3-beta-glucosidase 8 OS=Arabidopsis thaliana GN=At1g64760 PE=1 SV=2	gb|AAK85402.2| beta-1,3-glucanase [Camellia sinensis]	4113.PGSC0003DMT400054019	-	GO:0043169 GO:0031225 GO:0005975 GO:0004553
Contig_35478	CSA015096.1 | Sc0000598:303679-304997(-)	AT5G35740.1 | Symbols: | Carbohydrate-binding X8 domain superfamily protein | chr5:13910572-13911095 REVERSE LENGTH=119	sp|Q94CD8|E134_ARATH Glucan endo-1,3-beta-glucosidase 4 OS=Arabidopsis thaliana GN=At3g13560 PE=1 SV=1	gb|AAK85402.2| beta-1,3-glucanase [Camellia sinensis]	3694.POPTR_0014s16250.1	ERF	GO:0003674 GO:0008150 GO:0012505
Contig_16072	CSA036771.1 | Sc0000587:321532-322036(-)	AT1G78520.1 | Symbols: | Carbohydrate-binding X8 domain superfamily protein | chr1:29537976-29538656 REVERSE LENGTH=115	sp|Q94G86|ALL9_OLEEU Glucan endo-1,3-beta-D-glucosidase OS=Olea europaea GN=OLE9 PE=1 SV=1	gb|AAK85402.2| beta-1,3-glucanase [Camellia sinensis]	29760.VIT_19s0014g00090.t01	ERF	GO:0003674 GO:0008150 GO:0012505
Contig_17700	CSA025370.1 | Sc0000762:700159-701596(-)	AT5G67460.1 | Symbols: | O-Glycosyl hydrolases family 17 protein | chr5:26921984-26923274 REVERSE LENGTH=380	sp|O65399|E131_ARATH Glucan endo-1,3-beta-glucosidase 1 OS=Arabidopsis thaliana GN=At1g11820 PE=1 SV=3	gb|AAK85402.2| beta-1,3-glucanase [Camellia sinensis]	3847.GLYMA11G05230.1	ERF	GO:0043169 GO:0005975 GO:0012505 GO:0004553
Contig_48191	-	AT2G43670.1 | Symbols: | Carbohydrate-binding X8 domain superfamily protein | chr2:18105145-18105874 FORWARD LENGTH=121	sp|P52409|E13B_WHEAT Glucan endo-1,3-beta-glucosidase OS=Triticum aestivum GN=GLC1 PE=2 SV=1	gb|AAK85402.2| beta-1,3-glucanase [Camellia sinensis]	59689.fgenesh2_kg.4__2540__AT2G43670.1	ERF	GO:0003674 GO:0008150 GO:0012505
Contig_1704	CSA035793.1 | xfSc0000984:29489-32659(-)	ATMG01190.1 | Symbols: ATP1 | ATP synthase subunit 1 | chrM:302166-303689 REVERSE LENGTH=507	sp|P0C522|ATPAM_ORYSJ ATP synthase subunit alpha, mitochondrial OS=Oryza sativa subsp. japonica GN=ATPA PE=1 SV=1	gb|AAM12464.1| ATP synthase alpha subunit, partial (mitochondrion) [Camellia sinensis]	4555.Si020734m	-	GO:0006979 GO:0005739
Contig_7054	CSA035565.1 | xpSc0053468:52623-54034(-)	ATMG00520.1 | Symbols: MATR | Intron maturase, type II family protein | chrM:144294-146312 REVERSE LENGTH=672	sp|P0A3U1|LTRA_LACLM Group II intron-encoded protein LtrA OS=Lactococcus lactis subsp. cremoris (strain MG1363) GN=ltrA PE=1 SV=1	gb|AAM18453.1| maturase, partial (mitochondrion) [Camellia sinensis]	3702.ATMG00520.1	MYB	GO:0005575
Contig_14887	CSA005212.1 | xfSc0000640:98476-99855(+)	AT1G66180.1 | Symbols: | Eukaryotic aspartyl protease family protein | chr1:24647221-24648513 FORWARD LENGTH=430	sp|Q9LZL3|PCS1L_ARATH Aspartic proteinase PCS1 OS=Arabidopsis thaliana GN=PCS1 PE=2 SV=1	gi|823147058|ref|XP_012473440.1| PREDICTED: aspartic proteinase PCS1 [Gossypium raimondii] gi|763755136|gb|KJB22467.1| hypothetical protein B456_004G048800 [Gossypium raimondii]	3694.POPTR_0017s02710.1	SRS	GO:0006508 GO:0004190 GO:0012505
Contig_14691	CSA019535.1 | xfSc0001763:22650-23729(+)	AT2G39710.1 | Symbols: | Eukaryotic aspartyl protease family protein | chr2:16562051-16563379 REVERSE LENGTH=442	sp|Q9LZL3|PCS1L_ARATH Aspartic proteinase PCS1 OS=Arabidopsis thaliana GN=PCS1 PE=2 SV=1	gi|595999949|ref|XP_007218036.1| hypothetical protein PRUPE_ppa006030mg [Prunus persica] gi|462414498|gb|EMJ19235.1| hypothetical protein PRUPE_ppa006030mg [Prunus persica]	29760.VIT_13s0019g01980.t01	SRS	GO:0006508 GO:0004190
Contig_19476	-	AT1G05840.1 | Symbols: | Eukaryotic aspartyl protease family protein | chr1:1762843-1766150 REVERSE LENGTH=485	sp|Q9S9K4|ASPL2_ARATH Aspartic proteinase-like protein 2 OS=Arabidopsis thaliana GN=At1g65240 PE=1 SV=2	gi|747055160|ref|XP_011073816.1| PREDICTED: aspartic proteinase-like protein 2 [Sesamum indicum]	4081.Solyc09g098340.2.1	C2H2	GO:0006508 GO:0004190 GO:0031225
Contig_22614	CSA015194.1 | Sc0000046:1648174-1650349(+)	AT1G79720.1 | Symbols: | Eukaryotic aspartyl protease family protein | chr1:29997259-29998951 REVERSE LENGTH=484	sp|Q9LHE3|ASPG2_ARATH Protein ASPARTIC PROTEASE IN GUARD CELL 2 OS=Arabidopsis thaliana GN=ASPG2 PE=2 SV=1	gi|764605682|ref|XP_004303222.2| PREDICTED: protein ASPARTIC PROTEASE IN GUARD CELL 2 [Fragaria vesca subsp. vesca]	29760.VIT_09s0018g01670.t01	SRS	GO:0048046 GO:0006508 GO:0004190
Contig_5983	CSA001699.1 | Sc0003707:118842-120149(-)	AT1G03220.1 | Symbols: | Eukaryotic aspartyl protease family protein | chr1:787143-788444 FORWARD LENGTH=433	sp|P13917|7SB1_SOYBN Basic 7S globulin OS=Glycine max GN=BG PE=1 SV=2	gi|255552241|ref|XP_002517165.1| basic 7S globulin 2 precursor small subunit, putative [Ricinus communis] gi|223543800|gb|EEF45328.1| basic 7S globulin 2 precursor small subunit, putative [Ricinus communis]	29760.VIT_07s0104g00180.t01	SRS	GO:0009651 GO:0004190 GO:0009505 GO:0005886
Contig_2509	CSA025477.1 | Sc0002185:345681-347012(+)	AT2G03200.1 | Symbols: | Eukaryotic aspartyl protease family protein | chr2:966506-967891 REVERSE LENGTH=461	sp|Q766C3|NEP1_NEPGR Aspartic proteinase nepenthesin-1 OS=Nepenthes gracilis GN=nep1 PE=1 SV=1	gi|661891692|emb|CDP04617.1| unnamed protein product [Coffea canephora]	3694.POPTR_0019s01600.1	SRS	GO:0006508 GO:0004190 GO:0012505
Contig_5754	CSA026113.1 | Sc0003111:159478-160812(-)	AT1G09750.1 | Symbols: | Eukaryotic aspartyl protease family protein | chr1:3157541-3158960 FORWARD LENGTH=449	sp|Q9LS40|ASPG1_ARATH Protein ASPARTIC PROTEASE IN GUARD CELL 1 OS=Arabidopsis thaliana GN=ASPG1 PE=1 SV=1	gi|747088479|ref|XP_011091829.1| PREDICTED: aspartic proteinase nepenthesin-1 [Sesamum indicum]	29760.VIT_18s0001g07340.t01	SRS	GO:0048046 GO:0006508 GO:0004190 GO:0009505
Contig_14068	CSA035565.1 | xpSc0053468:52623-54034(-)	ATMG00520.1 | Symbols: MATR | Intron maturase, type II family protein | chrM:144294-146312 REVERSE LENGTH=672	sp|P0A3U1|LTRA_LACLM Group II intron-encoded protein LtrA OS=Lactococcus lactis subsp. cremoris (strain MG1363) GN=ltrA PE=1 SV=1	gb|AAO63598.1| maturase, partial (mitochondrion) [Camellia henryana var. trichocarpa]	4081.Solyc11g056270.1.1	-	GO:0005575
Contig_1397	CSA003937.1 | Sc0000332:762165-763164(-)	ATMG00520.1 | Symbols: MATR | Intron maturase, type II family protein | chrM:144294-146312 REVERSE LENGTH=672	-	gb|AAQ08758.1| maturase, partial (mitochondrion) [Camellia sp. YJB-2002]	29760.VIT_00s0332g00010.t01	-	GO:0005575
Contig_18469	CSA000928.1 | Sc0000006:2527845-2535330(+)	AT5G51830.1 | Symbols: | pfkB-like carbohydrate kinase family protein | chr5:21069709-21071450 FORWARD LENGTH=343	sp|Q9FLH8|SCRK7_ARATH Probable fructokinase-7 OS=Arabidopsis thaliana GN=At5g51830 PE=1 SV=1	gi|183604848|gb|ACC64524.1| fructokinase [Dimocarpus longan]	29760.VIT_15s0048g01260.t01	MIKC	GO:0005575 GO:0046686 GO:0004747
Contig_10658	CSA020765.1 | Sc0000405:99234-105980(+)	AT1G69200.1 | Symbols: FLN2 | fructokinase-like 2 | chr1:26016018-26018365 FORWARD LENGTH=616	sp|F4I0K2|SCKL2_ARATH Fructokinase-like 2, chloroplastic OS=Arabidopsis thaliana GN=FLN2 PE=1 SV=2	gb|AAQ10000.1| putative fructokinase 2 [Petunia integrifolia subsp. inflata]	29760.VIT_01s0011g00240.t01	MIKC	GO:0016301 GO:0009295
Contig_10645	CSA025251.1 | Sc0003006:253776-254308(+)	AT3G03590.1 | Symbols: | SWIB/MDM2 domain superfamily protein | chr3:865341-866669 REVERSE LENGTH=143	sp|Q05024|TRI1_YEAST Protein TRI1 OS=Saccharomyces cerevisiae (strain ATCC 204508 / S288c) GN=TRI1 PE=1 SV=1	gi|823194676|ref|XP_012492396.1| PREDICTED: upstream activation factor subunit spp27-like [Gossypium raimondii] gi|763776796|gb|KJB43919.1| hypothetical protein B456_007G250300 [Gossypium raimondii] gi|763776797|gb|KJB43920.1| hypothetical protein B456_007G250300 [Gossypium raimondii]	29760.VIT_15s0024g00650.t01	C3H	GO:0008150 GO:0003674 GO:0009507
Contig_3215	CSA031125.1 | Sc0004391:69804-70959(-)	AT1G07660.2 | Symbols: | Histone superfamily protein | chr1:2369212-2369523 FORWARD LENGTH=86	sp|P69152|H4_TETTS Histone H4 OS=Tetrahymena thermophila (strain SB210) GN=HHF1 PE=1 SV=2	gi|747108398|ref|XP_011069522.1| PREDICTED: histone H4-like, partial [Sesamum indicum]	4641.GSMUA_Achr3P13890_001	CO-like	GO:0006334 GO:0003677
Contig_9770	CSA016161.1 | xfSc0000459:33004-35566(-)	AT3G28180.1 | Symbols: ATCSLC04, CSLC04, ATCSLC4, CSLC4 | Cellulose-synthase-like C4 | chr3:10506110-10509067 FORWARD LENGTH=673	sp|Q9LJP4|CSLC4_ARATH Xyloglucan glycosyltransferase 4 OS=Arabidopsis thaliana GN=CSLC4 PE=1 SV=1	gi|255552680|ref|XP_002517383.1| transferase, transferring glycosyl groups, putative [Ricinus communis] gi|223543394|gb|EEF44925.1| transferase, transferring glycosyl groups, putative [Ricinus communis]	29760.VIT_14s0066g01730.t01	MYB_related	GO:0016759 GO:0008150
Contig_33077	CSA013248.1 | xfSc0000066:328864-330289(+)	AT5G22740.1 | Symbols: ATCSLA02, CSLA02, ATCSLA2, CSLA2 | cellulose synthase-like A02 | chr5:7555379-7559866 REVERSE LENGTH=534	sp|Q9FNI7|CSLA2_ARATH Glucomannan 4-beta-mannosyltransferase 2 OS=Arabidopsis thaliana GN=CSLA2 PE=2 SV=1	gi|593198889|ref|XP_007132379.1| hypothetical protein PHAVU_011G089900g [Phaseolus vulgaris] gi|561005379|gb|ESW04373.1| hypothetical protein PHAVU_011G089900g [Phaseolus vulgaris]	3847.GLYMA11G19490.1	-	GO:0005575 GO:0051753 GO:0008150
Contig_24249	CSA016161.1 | xfSc0000459:33004-35566(-)	AT3G28180.1 | Symbols: ATCSLC04, CSLC04, ATCSLC4, CSLC4 | Cellulose-synthase-like C4 | chr3:10506110-10509067 FORWARD LENGTH=673	sp|Q7PC69|CSLC3_ORYSJ Probable xyloglucan glycosyltransferase 3 OS=Oryza sativa subsp. japonica GN=CSLC3 PE=2 SV=1	gi|645249223|ref|XP_008230652.1| PREDICTED: xyloglucan glycosyltransferase 4 [Prunus mume]	29760.VIT_14s0066g01730.t01	-	GO:0016759 GO:0008150
Contig_32122	-	AT4G36950.1 | Symbols: MAPKKK21 | mitogen-activated protein kinase kinase kinase 21 | chr4:17422834-17423844 REVERSE LENGTH=336	sp|Q9FZ36|M3K2_ARATH Mitogen-activated protein kinase kinase kinase 2 OS=Arabidopsis thaliana GN=ANP2 PE=2 SV=1	gb|AAR87850.2| fertilization-related kinase 1 [Solanum chacoense]	3694.POPTR_0003s18240.1	-	-
Contig_30740	-	AT2G25440.1 | Symbols: AtRLP20, RLP20 | receptor like protein 20 | chr2:10826735-10829402 FORWARD LENGTH=671	sp|O49545|BAME1_ARATH Leucine-rich repeat receptor-like serine/threonine-protein kinase BAM1 OS=Arabidopsis thaliana GN=BAM1 PE=1 SV=1	gi|955395577|ref|XP_006599585.2| PREDICTED: LRR receptor-like serine/threonine-protein kinase GSO2 [Glycine max]	3847.GLYMA16G31020.2	C3H	GO:0016301 GO:0007165 GO:0005515
Contig_20517	CSA023678.1 | Sc0002732:257535-260050(-)	AT4G13810.2 | Symbols: RLP47 | receptor like protein 47 | chr4:8005062-8007464 REVERSE LENGTH=706	sp|Q5Z9N5|FON1_ORYSJ Leucine-rich repeat receptor-like kinase protein FLORAL ORGAN NUMBER1 OS=Oryza sativa subsp. japonica GN=FON1 PE=1 SV=1	gi|922350615|ref|XP_013451143.1| leucine-rich receptor-like kinase family protein, partial [Medicago truncatula] gi|657381178|gb|KEH25183.1| leucine-rich receptor-like kinase family protein, partial [Medicago truncatula]	3694.POPTR_0001s03540.1	C3H	-
Contig_17491	CSA007112.1 | Sc0000108:546048-549026(-)	AT1G09970.2 | Symbols: LRR XI-23, RLK7 | Leucine-rich receptor-like protein kinase family protein | chr1:3252408-3255428 FORWARD LENGTH=977	sp|Q9LJM4|IKU2_ARATH Receptor-like protein kinase HAIKU2 OS=Arabidopsis thaliana GN=IKU2 PE=1 SV=1	gi|731430196|ref|XP_002283600.3| PREDICTED: uncharacterized protein LOC100257433 [Vitis vinifera]	29760.VIT_18s0001g08230.t01	S1Fa-like	GO:0007169 GO:0046777 GO:0005524 GO:0004674
Contig_41826	CSA013465.1 | Sc0002025:406625-410222(-)	AT1G58190.1 | Symbols: AtRLP9, RLP9 | receptor like protein 9 | chr1:21540720-21544330 FORWARD LENGTH=932	sp|Q9SH71|Y1421_ARATH Putative inactive receptor-like protein kinase At1g64210 OS=Arabidopsis thaliana GN=At1g64210 PE=3 SV=1	gi|731403406|ref|XP_010655051.1| PREDICTED: LRR receptor-like serine/threonine-protein kinase GSO2 isoform X3 [Vitis vinifera]	29760.VIT_09s0070g00620.t01	S1Fa-like	GO:0007165 GO:0005515
Contig_43801	CSA014076.1 | Sc0001346:257539-286722(-)	AT5G49290.1 | Symbols: ATRLP56, RLP56 | receptor like protein 56 | chr5:19980195-19983869 FORWARD LENGTH=908	sp|Q9C7S5|PSYR1_ARATH Tyrosine-sulfated glycopeptide receptor 1 OS=Arabidopsis thaliana GN=PSYR1 PE=2 SV=1	gi|298204682|emb|CBI25180.3| unnamed protein product [Vitis vinifera]	29760.VIT_09s0018g00440.t01	-	GO:0007165 GO:0005515
Contig_42257	CSA014076.1 | Sc0001346:257539-286722(-)	AT5G49290.1 | Symbols: ATRLP56, RLP56 | receptor like protein 56 | chr5:19980195-19983869 FORWARD LENGTH=908	sp|Q8LPB4|PSKR1_DAUCA Phytosulfokine receptor 1 OS=Daucus carota GN=PSKR PE=1 SV=1	gi|643726382|gb|KDP35112.1| hypothetical protein JCGZ_10954 [Jatropha curcas]	29760.VIT_09s0018g00440.t01	-	GO:0007165 GO:0005515
Contig_18395	-	AT1G47890.1 | Symbols: AtRLP7, RLP7 | receptor like protein 7 | chr1:17643976-17647035 FORWARD LENGTH=1019	sp|Q9LYN8|EMS1_ARATH Leucine-rich repeat receptor protein kinase EMS1 OS=Arabidopsis thaliana GN=EMS1 PE=1 SV=1	gi|565393412|ref|XP_006362370.1| PREDICTED: receptor-like protein 12 [Solanum tuberosum]	4113.PGSC0003DMT400016034	C3H	GO:0006952 GO:0016301 GO:0007165 GO:0005515
Contig_32867	-	AT1G45616.1 | Symbols: AtRLP6, RLP6 | receptor like protein 6 | chr1:17183550-17186534 REVERSE LENGTH=994	sp|Q9C9H7|RLP12_ARATH Receptor-like protein 12 OS=Arabidopsis thaliana GN=RLP12 PE=2 SV=2	gi|731430555|ref|XP_010665086.1| PREDICTED: receptor-like protein 12 [Vitis vinifera]	29760.VIT_18s0157g00040.t01	C3H	GO:0006952 GO:0007165 GO:0005515
Contig_16480	-	AT4G13810.2 | Symbols: RLP47 | receptor like protein 47 | chr4:8005062-8007464 REVERSE LENGTH=706	-	gi|645239038|ref|XP_008225957.1| PREDICTED: receptor-like protein 12 [Prunus mume]	29760.VIT_14s0171g00040.t01	C3H	-
Contig_28657	CSA027217.1 | Sc0000230:16479-17924(+)	AT4G29240.1 | Symbols: | Leucine-rich repeat (LRR) family protein | chr4:14418826-14420073 FORWARD LENGTH=415	sp|Q4PSE6|LRX7_ARATH Leucine-rich repeat extensin-like protein 7 OS=Arabidopsis thaliana GN=LRX7 PE=2 SV=1	gi|698499868|ref|XP_009795730.1| PREDICTED: leucine-rich repeat extensin-like protein 4 [Nicotiana sylvestris]	4113.PGSC0003DMT400043527	C3H	GO:0008150 GO:0012505 GO:0005515
Contig_18701	CSA033973.1 | Sc0007185:3-3783(+)	AT3G47570.1 | Symbols: | Leucine-rich repeat protein kinase family protein | chr3:17527611-17530748 FORWARD LENGTH=1010	sp|C0LGP4|Y3475_ARATH Probable LRR receptor-like serine/threonine-protein kinase At3g47570 OS=Arabidopsis thaliana GN=At3g47570 PE=2 SV=1	gi|694449775|ref|XP_009350456.1| PREDICTED: probable LRR receptor-like serine/threonine-protein kinase At3g47570 [Pyrus x bretschneideri]	3694.POPTR_0010s23490.1	S1Fa-like	GO:0007169 GO:0006468 GO:0005886 GO:0005524 GO:0004674
Contig_16444	-	AT1G74170.1 | Symbols: AtRLP13, RLP13 | receptor like protein 13 | chr1:27891555-27895441 REVERSE LENGTH=1000	sp|Q9SHI3|RLP2_ARATH Receptor-like protein 2 OS=Arabidopsis thaliana GN=RLP2 PE=2 SV=1	gi|802538150|ref|XP_012067129.1| PREDICTED: receptor-like protein 2 [Jatropha curcas]	3694.POPTR_1763s00200.1	C3H	GO:0007165 GO:0005515
Contig_33087	CSA005136.1 | Sc0004714:91843-94713(+)	AT2G34930.1 | Symbols: | disease resistance family protein / LRR family protein | chr2:14737169-14739886 REVERSE LENGTH=905	sp|C0LGE4|Y1124_ARATH Probable LRR receptor-like serine/threonine-protein kinase At1g12460 OS=Arabidopsis thaliana GN=At1g12460 PE=2 SV=1	gi|694392604|ref|XP_009371771.1| PREDICTED: DNA-damage-repair/toleration protein DRT100-like [Pyrus x bretschneideri]	29760.VIT_00s0421g00020.t01	C3H	GO:0005618 GO:0050832 GO:0007165 GO:0005515
Contig_29760	-	AT4G04220.1 | Symbols: AtRLP46, RLP46 | receptor like protein 46 | chr4:2033427-2035946 FORWARD LENGTH=811	sp|Q9SHI3|RLP2_ARATH Receptor-like protein 2 OS=Arabidopsis thaliana GN=RLP2 PE=2 SV=1	gi|697141047|ref|XP_009624629.1| PREDICTED: leucine-rich repeat receptor protein kinase EXS [Nicotiana tomentosiformis]	3694.POPTR_0001s04040.1	C3H	GO:0006952 GO:0016301 GO:0007165 GO:0005515
Contig_9909	-	AT2G34930.1 | Symbols: | disease resistance family protein / LRR family protein | chr2:14737169-14739886 REVERSE LENGTH=905	sp|Q9C9H7|RLP12_ARATH Receptor-like protein 12 OS=Arabidopsis thaliana GN=RLP12 PE=2 SV=2	gi|590671209|ref|XP_007038270.1| Disease resistance family protein / LRR family protein, putative [Theobroma cacao] gi|508775515|gb|EOY22771.1| Disease resistance family protein / LRR family protein, putative [Theobroma cacao]	4113.PGSC0003DMT400027085	bHLH	GO:0005618 GO:0050832 GO:0007165 GO:0005515
Contig_36468	-	AT2G34930.1 | Symbols: | disease resistance family protein / LRR family protein | chr2:14737169-14739886 REVERSE LENGTH=905	sp|Q00874|DR100_ARATH DNA-damage-repair/toleration protein DRT100 OS=Arabidopsis thaliana GN=DRT100 PE=2 SV=2	gi|731423824|ref|XP_010662638.1| PREDICTED: probable leucine-rich repeat receptor-like protein kinase At5g63930 [Vitis vinifera]	4081.Solyc07g008630.1.1	C3H	GO:0005618 GO:0050832 GO:0007165 GO:0005515
Contig_24672	CSA012606.1 | Sc0000667:394736-398359(+)	AT3G23010.1 | Symbols: AtRLP36, RLP36 | receptor like protein 36 | chr3:8174858-8176645 FORWARD LENGTH=595	sp|Q9C7S5|PSYR1_ARATH Tyrosine-sulfated glycopeptide receptor 1 OS=Arabidopsis thaliana GN=PSYR1 PE=2 SV=1	gi|296085012|emb|CBI28427.3| unnamed protein product [Vitis vinifera]	29760.VIT_12s0057g00750.t01	WRKY	GO:0005575 GO:0006952 GO:0007165 GO:0005515
Contig_14220	-	AT2G34930.1 | Symbols: | disease resistance family protein / LRR family protein | chr2:14737169-14739886 REVERSE LENGTH=905	sp|Q9ZVR7|PSKR1_ARATH Phytosulfokine receptor 1 OS=Arabidopsis thaliana GN=PSKR1 PE=2 SV=4	gi|590672743|ref|XP_007038696.1| Disease resistance family protein / LRR family protein, putative [Theobroma cacao] gi|508775941|gb|EOY23197.1| Disease resistance family protein / LRR family protein, putative [Theobroma cacao]	3847.GLYMA10G25800.2	C3H	GO:0005618 GO:0050832 GO:0007165 GO:0005515
Contig_28	CSA007279.1 | Sc0002224:255959-256957(-)	AT5G06860.1 | Symbols: PGIP1, ATPGIP1 | polygalacturonase inhibiting protein 1 | chr5:2132373-2133434 FORWARD LENGTH=330	sp|A7PW81|PGIP_VITVI Polygalacturonase inhibitor OS=Vitis vinifera GN=pgip PE=1 SV=1	gi|1143381|emb|CAA88846.1| polygalacturonase inhibitor [Actinidia deliciosa]	29760.VIT_08s0007g07690.t01	S1Fa-like	GO:0006952 GO:0009505 GO:0005515 GO:0007165
Contig_39718	-	AT2G34930.1 | Symbols: | disease resistance family protein / LRR family protein | chr2:14737169-14739886 REVERSE LENGTH=905	sp|P35334|PGIP1_PHAVU Polygalacturonase inhibitor 1 OS=Phaseolus vulgaris GN=PGIP1 PE=1 SV=1	gi|641813218|gb|KDO37541.1| hypothetical protein CISIN_1g045139mg [Citrus sinensis]	3694.POPTR_0015s05810.1	C3H	GO:0005618 GO:0050832 GO:0007165 GO:0005515
Contig_14215	-	AT3G53240.1 | Symbols: AtRLP45, RLP45 | receptor like protein 45 | chr3:19735927-19739047 FORWARD LENGTH=891	-	gi|703065887|ref|XP_010087568.1| LRR receptor-like serine/threonine-protein kinase GSO1 [Morus notabilis] gi|587838690|gb|EXB29383.1| LRR receptor-like serine/threonine-protein kinase GSO1 [Morus notabilis]	29760.VIT_14s0068g02220.t01	C3H	GO:0007165 GO:0005515
Contig_26234	CSA013465.1 | Sc0002025:406625-410222(-)	AT3G53240.1 | Symbols: AtRLP45, RLP45 | receptor like protein 45 | chr3:19735927-19739047 FORWARD LENGTH=891	sp|Q9C7S5|PSYR1_ARATH Tyrosine-sulfated glycopeptide receptor 1 OS=Arabidopsis thaliana GN=PSYR1 PE=2 SV=1	gi|802538150|ref|XP_012067129.1| PREDICTED: receptor-like protein 2 [Jatropha curcas]	3694.POPTR_1763s00200.1	C3H	GO:0007165 GO:0005515
Contig_17614	CSA014313.1 | xfSc0005064:4126-7805(+)	AT5G65700.2 | Symbols: BAM1 | Leucine-rich receptor-like protein kinase family protein | chr5:26281826-26284945 FORWARD LENGTH=1003	sp|O49545|BAME1_ARATH Leucine-rich repeat receptor-like serine/threonine-protein kinase BAM1 OS=Arabidopsis thaliana GN=BAM1 PE=1 SV=1	gi|694401696|ref|XP_009375880.1| PREDICTED: leucine-rich repeat receptor-like serine/threonine-protein kinase BAM1 [Pyrus x bretschneideri]	3694.POPTR_0007s14500.1	NF-YB	-
Contig_27836	CSA026940.1 | Sc0003752:197848-203718(-)	AT1G75820.1 | Symbols: CLV1, FAS3, FLO5, ATCLV1 | Leucine-rich receptor-like protein kinase family protein | chr1:28463631-28466652 REVERSE LENGTH=980	sp|Q9SYQ8|CLV1_ARATH Receptor protein kinase CLAVATA1 OS=Arabidopsis thaliana GN=CLV1 PE=1 SV=3	gi|802607380|ref|XP_012073772.1| PREDICTED: receptor protein kinase CLAVATA1 [Jatropha curcas] gi|643728966|gb|KDP36903.1| hypothetical protein JCGZ_08194 [Jatropha curcas]	29760.VIT_18s0001g14610.t01	NF-YB	GO:0006468 GO:0016021 GO:0030154 GO:0009934 GO:0004702 GO:0005524 GO:0007172
Contig_20499	-	AT2G15320.1 | Symbols: | Leucine-rich repeat (LRR) family protein | chr2:6666527-6667675 REVERSE LENGTH=382	sp|O82318|Y2579_ARATH Probably inactive leucine-rich repeat receptor-like protein kinase At2g25790 OS=Arabidopsis thaliana GN=At2g25790 PE=2 SV=1	gi|661899218|emb|CDO97212.1| unnamed protein product [Coffea canephora]	3694.POPTR_0009s10000.1	S1Fa-like	GO:0007165 GO:0005515
Contig_35264	CSA004498.1 | Sc0000446:700767-704480(-)	AT2G34930.1 | Symbols: | disease resistance family protein / LRR family protein | chr2:14737169-14739886 REVERSE LENGTH=905	-	gi|641822143|gb|KDO41706.1| hypothetical protein CISIN_1g0098352mg, partial [Citrus sinensis]	29760.VIT_05s0029g01000.t01	C3H	-
Contig_41026	CSA026273.1 | xfSc0000050:232148-240024(-)	AT5G62230.2 | Symbols: ERL1 | ERECTA-like 1 | chr5:24996433-25002130 FORWARD LENGTH=918	sp|C0LGW6|ERL1_ARATH LRR receptor-like serine/threonine-protein kinase ERL1 OS=Arabidopsis thaliana GN=ERL1 PE=1 SV=1	gi|573948583|ref|XP_006656595.1| PREDICTED: LRR receptor-like serine/threonine-protein kinase ERL1-like [Oryza brachyantha]	4533.OB06G11810.1	CO-like	-
Contig_36781	-	AT5G40170.1 | Symbols: AtRLP54, RLP54 | receptor like protein 54 | chr5:16065179-16067557 REVERSE LENGTH=792	sp|Q9C9H7|RLP12_ARATH Receptor-like protein 12 OS=Arabidopsis thaliana GN=RLP12 PE=2 SV=2	gi|147782974|emb|CAN66148.1| hypothetical protein VITISV_036826 [Vitis vinifera]	29760.VIT_12s0057g00620.t01	S1Fa-like	GO:0006952 GO:0016301 GO:0007165 GO:0005515
Contig_43863	-	AT2G33030.1 | Symbols: AtRLP25, RLP25 | receptor like protein 25 | chr2:14017684-14018340 REVERSE LENGTH=218	sp|Q9ZWC8|BRL1_ARATH Serine/threonine-protein kinase BRI1-like 1 OS=Arabidopsis thaliana GN=BRL1 PE=1 SV=1	gi|694417973|ref|XP_009337011.1| PREDICTED: receptor-like protein 12 [Pyrus x bretschneideri]	29760.VIT_12s0057g00760.t01	WRKY	GO:0005575 GO:0007165 GO:0005515
Contig_43109	CSA023134.1 | Sc0002102:353640-355241(-)	AT2G25470.1 | Symbols: AtRLP21, RLP21 | receptor like protein 21 | chr2:10838420-10841881 FORWARD LENGTH=935	sp|Q8LPB4|PSKR1_DAUCA Phytosulfokine receptor 1 OS=Daucus carota GN=PSKR PE=1 SV=1	gi|590689607|ref|XP_007043274.1| Receptor like protein 1, putative [Theobroma cacao] gi|508707209|gb|EOX99105.1| Receptor like protein 1, putative [Theobroma cacao]	29760.VIT_18s0089g00650.t01	C3H	GO:0007165 GO:0005515
Contig_22173	-	AT1G17250.1 | Symbols: AtRLP3, RLP3 | receptor like protein 3 | chr1:5901169-5903439 REVERSE LENGTH=756	sp|Q9C7S5|PSYR1_ARATH Tyrosine-sulfated glycopeptide receptor 1 OS=Arabidopsis thaliana GN=PSYR1 PE=2 SV=1	gi|658039647|ref|XP_008355404.1| PREDICTED: receptor-like protein 2 [Malus domestica]	29760.VIT_16s0050g00370.t01	C3H	GO:0007165 GO:0005515 GO:0004672
Contig_3050	CSA022392.1 | xpSc0057798:3825-4304(-)	AT2G28710.1 | Symbols: | C2H2-type zinc finger family protein | chr2:12322974-12323444 FORWARD LENGTH=156	sp|Q42410|ZAT12_ARATH Zinc finger protein ZAT12 OS=Arabidopsis thaliana GN=ZAT12 PE=2 SV=1	gi|2346978|dbj|BAA21923.1| ZPT2-14 [Petunia x hybrida]	3694.POPTR_0010s21650.1	C2H2	GO:0003700 GO:0045449 GO:0008270 GO:0005622
Contig_18944	CSA029167.1 | Sc0004852:42433-43191(-)	AT5G67450.1 | Symbols: AZF1, ZF1 | zinc-finger protein 1 | chr5:26919142-26919879 REVERSE LENGTH=245	sp|Q9SSW1|AZF1_ARATH Zinc finger protein AZF1 OS=Arabidopsis thaliana GN=AZF1 PE=2 SV=1	gi|719970793|ref|XP_010272343.1| PREDICTED: zinc finger protein ZAT10 [Nelumbo nucifera]	29760.VIT_03s0091g00690.t01	C2H2	GO:0042538 GO:0010200 GO:0003700 GO:0005634 GO:0016564 GO:0008270 GO:0009409
Contig_22140	CSA035697.1 | Sc0000727:646069-646587(-)	AT1G67030.1 | Symbols: ZFP6 | zinc finger protein 6 | chr1:25016644-25017237 FORWARD LENGTH=197	sp|Q39265|ZFP6_ARATH Zinc finger protein 6 OS=Arabidopsis thaliana GN=ZFP6 PE=2 SV=1	gi|731388268|ref|XP_010649539.1| PREDICTED: zinc finger protein 6-like [Vitis vinifera]	29760.VIT_05s0077g01390.t01	C2H2	GO:0003700 GO:0045449 GO:0008270
Contig_2123	-	AT2G28710.1 | Symbols: | C2H2-type zinc finger family protein | chr2:12322974-12323444 FORWARD LENGTH=156	sp|Q9SLD4|ZAT11_ARATH Zinc finger protein ZAT11 OS=Arabidopsis thaliana GN=ZAT11 PE=2 SV=1	gi|170522968|gb|ACB20696.1| putative cold-inducible protein [Camellia sinensis]	29760.VIT_06s0004g04180.t01	C2H2	GO:0003700 GO:0045449 GO:0008270 GO:0005622
Contig_8042	-	AT2G28200.1 | Symbols: | C2H2-type zinc finger family protein | chr2:12024321-12025181 FORWARD LENGTH=286	sp|Q681X4|ZAT5_ARATH Zinc finger protein ZAT5 OS=Arabidopsis thaliana GN=ZAT5 PE=2 SV=1	gi|590631094|ref|XP_007027469.1| Nucleic acid binding protein, putative [Theobroma cacao] gi|508716074|gb|EOY07971.1| Nucleic acid binding protein, putative [Theobroma cacao]	29760.VIT_08s0007g04770.t01	C2H2	GO:0003700 GO:0045449 GO:0008270 GO:0005622
Contig_44434	-	AT1G26610.1 | Symbols: | C2H2-like zinc finger protein | chr1:9193735-9195102 FORWARD LENGTH=455	sp|Q9M202|ZAT9_ARATH Zinc finger protein ZAT9 OS=Arabidopsis thaliana GN=ZAT9 PE=2 SV=1	gi|2346988|dbj|BAA21928.1| ZPT4-4 [Petunia x hybrida]	29760.VIT_17s0000g06820.t01	C2H2	GO:0003700 GO:0045449 GO:0008270 GO:0005622
Contig_13037	CSA002295.1 | xfSc0000457:84737-87001(+)	AT5G22875.2 | Symbols: | unknown protein; FUNCTIONS IN: molecular_function unknown; INVOLVED IN: biological_process unknown; LOCATED IN: endomembrane system; EXPRESSED IN: 24 plant structures; EXPRESSED DURING: 15 growth stages; Has 32 Blast hits to 32 proteins in 16 species: Archae - 0; Bacteria - 0; Metazoa - 0; Fungi - 0; Plants - 30; Viruses - 0; Other Eukaryotes - 2 (source: NCBI BLink). | c…	-	gi|45935115|gb|AAS79573.1| hypothetical protein [Ipomoea trifida] gi|117165990|dbj|BAF36292.1| hypothetical protein [Ipomoea trifida]	4113.PGSC0003DMT400001217	-	GO:0003674 GO:0008150 GO:0012505
Contig_42274	CSA006867.1 | Sc0000148:936319-949575(+)	AT2G36720.1 | Symbols: | Acyl-CoA N-acyltransferase with RING/FYVE/PHD-type zinc finger domain | chr2:15393447-15399189 FORWARD LENGTH=1007	sp|F4IXE7|IDM1_ARATH Increased DNA methylation 1 OS=Arabidopsis thaliana GN=IDM1 PE=1 SV=1	gi|661880923|emb|CDP15308.1| unnamed protein product [Coffea canephora]	4113.PGSC0003DMT400009969	B3	GO:0006355 GO:0005634 GO:0008270 GO:0005515 GO:0003677
Contig_32560	CSA009967.1 | Sc0000951:85340-102000(-)	AT2G16485.1 | Symbols: | nucleic acid binding;zinc ion binding;DNA binding | chr2:7137269-7145222 REVERSE LENGTH=1773	sp|Q9SIV5|C3H19_ARATH Zinc finger CCCH domain-containing protein 19 OS=Arabidopsis thaliana GN=NERD PE=1 SV=3	gi|568868129|ref|XP_006487367.1| PREDICTED: zinc finger CCCH domain-containing protein 19-like [Citrus sinensis]	3847.GLYMA06G01070.1	C3H	GO:0005515 GO:0005634 GO:0016570 GO:0006352 GO:0003677 GO:0008270
Contig_22040	CSA030597.1 | Sc0002964:187617-190354(+)	AT2G37520.1 | Symbols: | Acyl-CoA N-acyltransferase with RING/FYVE/PHD-type zinc finger domain | chr2:15745033-15749615 REVERSE LENGTH=829	sp|F4IXE7|IDM1_ARATH Increased DNA methylation 1 OS=Arabidopsis thaliana GN=IDM1 PE=1 SV=1	gi|661889923|emb|CDP06643.1| unnamed protein product [Coffea canephora]	29760.VIT_08s0040g03340.t01	-	GO:0006355 GO:0005634 GO:0008270 GO:0005515 GO:0003677
Contig_42150	-	AT4G14920.1 | Symbols: | Acyl-CoA N-acyltransferase with RING/FYVE/PHD-type zinc finger protein | chr4:8531157-8535842 REVERSE LENGTH=1138	sp|F4IXE7|IDM1_ARATH Increased DNA methylation 1 OS=Arabidopsis thaliana GN=IDM1 PE=1 SV=1	gi|590658106|ref|XP_007034756.1| Acyl-CoA N-acyltransferase with RING/FYVE/PHD-type zinc finger protein, putative [Theobroma cacao] gi|508713785|gb|EOY05682.1| Acyl-CoA N-acyltransferase with RING/FYVE/PHD-type zinc finger protein, putative [Theobroma cacao]	29760.VIT_05s0020g03420.t01	B3	GO:0006355 GO:0005634 GO:0008270 GO:0005515 GO:0003677
Contig_43636	CSA014262.1 | Sc0002445:100750-111186(+)	AT5G13640.1 | Symbols: ATPDAT, PDAT, PDAT1 | phospholipid:diacylglycerol acyltransferase | chr5:4393529-4397213 FORWARD LENGTH=671	sp|Q9FNA9|PDAT1_ARATH Phospholipid:diacylglycerol acyltransferase 1 OS=Arabidopsis thaliana GN=PDAT1 PE=2 SV=1	gi|573956887|ref|XP_006660669.1| PREDICTED: LOW QUALITY PROTEIN: phospholipid:diacylglycerol acyltransferase 1-like [Oryza brachyantha]	4533.OB09G18450.1	-	GO:0046027 GO:0004607 GO:0005783 GO:0006629
Contig_44037	CSA035035.1 | Sc0000885:470372-475922(+)	AT3G44830.1 | Symbols: | Lecithin:cholesterol acyltransferase family protein | chr3:16368890-16372356 FORWARD LENGTH=665	sp|Q9FYC7|PDAT2_ARATH Putative phospholipid:diacylglycerol acyltransferase 2 OS=Arabidopsis thaliana GN=PDAT2 PE=3 SV=1	gi|641823066|gb|KDO42513.1| hypothetical protein CISIN_1g005610mg [Citrus sinensis]	29760.VIT_06s0061g01110.t01	-	GO:0005575 GO:0004607 GO:0006629
Contig_10526	CSA034927.1 | Sc0004373:76877-79977(+)	AT5G28840.2 | Symbols: GME | GDP-D-mannose 3',5'-epimerase | chr5:10862472-10864024 REVERSE LENGTH=377	sp|A3C4S4|GME1_ORYSJ GDP-mannose 3,5-epimerase 1 OS=Oryza sativa subsp. japonica GN=GME-1 PE=1 SV=1	gi|477541651|gb|AGI78462.1| GDP-mannose-3',5'-epimerase [Camellia sinensis]	29760.VIT_14s0030g02180.t01	G2-like	-
Contig_17429	CSA004353.1 | Sc0003091:55607-58452(+)	AT3G08570.1 | Symbols: | Phototropic-responsive NPH3 family protein | chr3:2602258-2604412 REVERSE LENGTH=617	sp|Q9C9Z7|Y3857_ARATH BTB/POZ domain-containing protein At3g08570 OS=Arabidopsis thaliana GN=At3g08570 PE=2 SV=2	gi|645221326|ref|XP_008244549.1| PREDICTED: BTB/POZ domain-containing protein At3g08570 [Prunus mume]	3694.POPTR_0016s14670.1	MYB_related	GO:0009416 GO:0005515 GO:0004871 GO:0009507
Contig_32721	CSA004353.1 | Sc0003091:55607-58452(+)	AT3G08660.1 | Symbols: | Phototropic-responsive NPH3 family protein | chr3:2631130-2633166 FORWARD LENGTH=582	sp|Q9C9Z0|Y3866_ARATH Putative BTB/POZ domain-containing protein At3g08660 OS=Arabidopsis thaliana GN=At3g08660 PE=3 SV=1	gi|703106821|ref|XP_010098595.1| BTB/POZ domain-containing protein [Morus notabilis] gi|587886510|gb|EXB75306.1| BTB/POZ domain-containing protein [Morus notabilis]	3694.POPTR_0016s14670.1	MYB_related	GO:0009416 GO:0005515 GO:0004871 GO:0009507
Contig_21298	CSA012921.1 | Sc0000157:711263-713703(+)	AT2G14820.1 | Symbols: NPY2 | Phototropic-responsive NPH3 family protein | chr2:6358864-6361300 FORWARD LENGTH=634	sp|O80970|NPY2_ARATH BTB/POZ domain-containing protein NPY2 OS=Arabidopsis thaliana GN=NPY2 PE=2 SV=1	gi|225428969|ref|XP_002264153.1| PREDICTED: BTB/POZ domain-containing protein NPY2 [Vitis vinifera] gi|731383880|ref|XP_010647924.1| PREDICTED: BTB/POZ domain-containing protein NPY2 [Vitis vinifera] gi|731383882|ref|XP_010647925.1| PREDICTED: BTB/POZ domain-containing protein NPY2 [Vitis vinifera]	4081.Solyc01g107180.2.1	MYB_related	GO:0005575 GO:0009416 GO:0004871
Contig_30836	CSA024796.1 | Sc0002979:273085-277409(-)	AT5G10250.1 | Symbols: DOT3 | Phototropic-responsive NPH3 family protein | chr5:3217028-3219368 REVERSE LENGTH=607	sp|Q9LFU0|DOT3_ARATH BTB/POZ domain-containing protein DOT3 OS=Arabidopsis thaliana GN=DOT3 PE=2 SV=1	gi|567871145|ref|XP_006428194.1| hypothetical protein CICLE_v10025174mg [Citrus clementina] gi|568819386|ref|XP_006464234.1| PREDICTED: putative BTB/POZ domain-containing protein DOT3-like isoform X2 [Citrus sinensis] gi|557530184|gb|ESR41434.1| hypothetical protein CICLE_v10025174mg [Citrus clementina]	3694.POPTR_0007s05440.1	MYB_related	GO:0048367 GO:0080022 GO:0010087 GO:0010305 GO:0010588 GO:0005575 GO:0009416 GO:0004871
Contig_6370	CSA006763.1 | Sc0003108:192895-199751(+)	AT2G30520.1 | Symbols: RPT2 | Phototropic-responsive NPH3 family protein | chr2:13002920-13005573 REVERSE LENGTH=593	sp|Q682S0|RPT2_ARATH Root phototropism protein 2 OS=Arabidopsis thaliana GN=RPT2 PE=1 SV=2	gi|747084283|ref|XP_011089543.1| PREDICTED: root phototropism protein 2-like [Sesamum indicum]	29760.VIT_06s0004g08230.t01	MYB_related	GO:0009638 GO:0005634 GO:0005515
Contig_11149	CSA020006.1 | Sc0002953:76977-79264(-)	AT2G30520.3 | Symbols: RPT2 | Phototropic-responsive NPH3 family protein | chr2:13002920-13005153 REVERSE LENGTH=545	sp|Q682S0|RPT2_ARATH Root phototropism protein 2 OS=Arabidopsis thaliana GN=RPT2 PE=1 SV=2	gi|703091773|ref|XP_010094443.1| Root phototropism protein 2 [Morus notabilis] gi|587866567|gb|EXB56024.1| Root phototropism protein 2 [Morus notabilis]	3694.POPTR_0019s15220.1	MYB_related	GO:0009638 GO:0005634 GO:0005515
Contig_13867	CSA008254.1 | Sc0000881:53695-56671(-)	AT5G67385.1 | Symbols: | Phototropic-responsive NPH3 family protein | chr5:26884754-26887083 FORWARD LENGTH=604	sp|Q66GP0|Y5738_ARATH BTB/POZ domain-containing protein At5g67385 OS=Arabidopsis thaliana GN=At5g67385 PE=1 SV=2	gi|802645810|ref|XP_012079373.1| PREDICTED: BTB/POZ domain-containing protein At5g67385 [Jatropha curcas] gi|643722173|gb|KDP32052.1| hypothetical protein JCGZ_12513 [Jatropha curcas]	3694.POPTR_0007s10060.1	MYB_related	GO:0009416 GO:0004871 GO:0005515
Contig_38238	CSA020006.1 | Sc0002953:76977-79264(-)	AT2G30520.3 | Symbols: RPT2 | Phototropic-responsive NPH3 family protein | chr2:13002920-13005153 REVERSE LENGTH=545	sp|Q682S0|RPT2_ARATH Root phototropism protein 2 OS=Arabidopsis thaliana GN=RPT2 PE=1 SV=2	gi|747084283|ref|XP_011089543.1| PREDICTED: root phototropism protein 2-like [Sesamum indicum]	29760.VIT_06s0004g08230.t01	MYB_related	GO:0009638 GO:0005634 GO:0005515
Contig_36021	CSA024796.1 | Sc0002979:273085-277409(-)	AT5G10250.1 | Symbols: DOT3 | Phototropic-responsive NPH3 family protein | chr5:3217028-3219368 REVERSE LENGTH=607	sp|Q9LFU0|DOT3_ARATH BTB/POZ domain-containing protein DOT3 OS=Arabidopsis thaliana GN=DOT3 PE=2 SV=1	gi|731441164|ref|XP_010647500.1| PREDICTED: BTB/POZ domain-containing protein DOT3-like, partial [Vitis vinifera]	29760.VIT_00s1395g00010.t01	MYB_related	GO:0048367 GO:0080022 GO:0010087 GO:0010305 GO:0010588 GO:0005575 GO:0009416 GO:0004871
Contig_32785	CSA033473.1 | Sc0000252:339284-346911(-)	AT3G22104.1 | Symbols: | Phototropic-responsive NPH3 family protein | chr3:7789814-7792179 FORWARD LENGTH=506	sp|Q9C5J4|Y3210_ARATH BTB/POZ domain-containing protein At3g22104 OS=Arabidopsis thaliana GN=At3g22104 PE=2 SV=1	gi|661884534|emb|CDP11839.1| unnamed protein product [Coffea canephora]	4113.PGSC0003DMT400067359	GRAS	GO:0009416 GO:0004871 GO:0005515
Contig_28747	CSA029083.1 | Sc0003782:124947-144877(-)	AT1G60070.1 | Symbols: | Adaptor protein complex AP-1, gamma subunit | chr1:22142944-22149296 REVERSE LENGTH=862	sp|Q8I8U2|AP1G_DICDI AP-1 complex subunit gamma OS=Dictyostelium discoideum GN=ap1g1 PE=1 SV=1	gi|255560015|ref|XP_002521026.1| AP-1 complex subunit gamma-2, putative [Ricinus communis] gi|223539863|gb|EEF41443.1| AP-1 complex subunit gamma-2, putative [Ricinus communis]	88036.EFJ16841	-	GO:0008565 GO:0016192 GO:0006886 GO:0044431 GO:0030276 GO:0030131
Contig_29807	CSA009235.1 | Sc0001374:234667-242006(-)	AT5G43530.1 | Symbols: | Helicase protein with RING/U-box domain | chr5:17489327-17494830 FORWARD LENGTH=1277	sp|Q9FIY7|SM3L3_ARATH Putative SWI/SNF-related matrix-associated actin-dependent regulator of chromatin subfamily A member 3-like 3 OS=Arabidopsis thaliana GN=At5g43530 PE=3 SV=1	gi|661897482|emb|CDO99194.1| unnamed protein product [Coffea canephora]	3694.POPTR_0003s08160.1	bHLH	GO:0009941 GO:0008026 GO:0008270 GO:0005515 GO:0003677 GO:0005524
Contig_29052	CSA011998.1 | Sc0000525:165600-174934(-)	AT5G22750.1 | Symbols: RAD5 | DNA/RNA helicase protein | chr5:7565374-7570871 REVERSE LENGTH=1029	sp|Q9FNI6|SM3L2_ARATH Putative SWI/SNF-related matrix-associated actin-dependent regulator of chromatin subfamily A member 3-like 2 OS=Arabidopsis thaliana GN=At5g22750 PE=2 SV=1	gi|658065002|ref|XP_008368449.1| PREDICTED: putative SWI/SNF-related matrix-associated actin-dependent regulator of chromatin subfamily A member 3-like 2 [Malus domestica]	4577.GRMZM2G057504_P01	bHLH	GO:0004386 GO:0008270 GO:0005515 GO:0003677 GO:0009294 GO:0005524
Contig_337	CSA014590.1 | xpSc0054090:96418-96869(-)	AT1G50410.1 | Symbols: | SNF2 domain-containing protein / helicase domain-containing protein / zinc finger protein-related | chr1:18672828-18677365 FORWARD LENGTH=981	sp|Q94BR5|CHR28_ARATH Helicase-like transcription factor CHR28 OS=Arabidopsis thaliana GN=CHR28 PE=1 SV=1	gi|731405960|ref|XP_010655983.1| PREDICTED: uncharacterized ATP-dependent helicase C23E6.02 [Vitis vinifera] gi|731405962|ref|XP_010655985.1| PREDICTED: uncharacterized ATP-dependent helicase C23E6.02 [Vitis vinifera]	29760.VIT_10s0071g00780.t01	bHLH	GO:0004386 GO:0008270 GO:0005515 GO:0005524 GO:0003677
Contig_21827	CSA034905.1 | xfSc0001269:43944-59886(+)	AT1G05120.1 | Symbols: | Helicase protein with RING/U-box domain | chr1:1471624-1476067 REVERSE LENGTH=833	sp|P79051|RHP16_SCHPO ATP-dependent helicase rhp16 OS=Schizosaccharomyces pombe (strain 972 / ATCC 24843) GN=rhp16 PE=3 SV=2	gi|970031081|ref|XP_015076825.1| PREDICTED: DNA repair protein RAD16-like [Solanum pennellii]	29760.VIT_12s0059g00800.t01	C3H	GO:0004386 GO:0008270 GO:0005515 GO:0005524 GO:0003677
Contig_40653	CSA013460.1 | Sc0002025:10843-16604(+)	AT3G53030.1 | Symbols: SRPK4 | ser/arg-rich protein kinase 4 | chr3:19662412-19664362 FORWARD LENGTH=529	sp|Q96SB4|SRPK1_HUMAN SRSF protein kinase 1 OS=Homo sapiens GN=SRPK1 PE=1 SV=2	gi|297734871|emb|CBI17105.3| unnamed protein product [Vitis vinifera]	4533.OB03G41130.1	MYB	GO:0005575 GO:0006468 GO:0006979 GO:0004672
Contig_26884	CSA005691.1 | Sc0000385:574061-576831(+)	AT4G35500.1 | Symbols: | Protein kinase superfamily protein | chr4:16857475-16859407 FORWARD LENGTH=438	sp|Q61IS6|SPK1_CAEBR Serine/threonine-protein kinase spk-1 OS=Caenorhabditis briggsae GN=spk-1 PE=3 SV=2	gi|661894782|emb|CDP01781.1| unnamed protein product [Coffea canephora]	29760.VIT_07s0031g02130.t01	-	GO:0005575 GO:0004674 GO:0006468 GO:0005524
Contig_33270	CSA033549.1 | Sc0005133:23551-36904(-)	AT1G08190.1 | Symbols: ATVPS41, ZIP2, VPS41, ATVAM2, VAM2 | vacuolar protein sorting 41 | chr1:2567652-2573142 FORWARD LENGTH=980	sp|P93231|VPS41_SOLLC Vacuolar protein sorting-associated protein 41 homolog OS=Solanum lycopersicum GN=VPS41 PE=2 SV=1	gi|255565515|ref|XP_002523748.1| vacuolar protein sorting vps41, putative [Ricinus communis] gi|223537052|gb|EEF38688.1| vacuolar protein sorting vps41, putative [Ricinus communis]	29760.VIT_06s0061g00940.t01	-	GO:0006886 GO:0016192 GO:0008270 GO:0005515 GO:0000166
Contig_13442	CSA033439.1 | Sc0000084:806961-808985(-)	AT4G18220.1 | Symbols: | Drug/metabolite transporter superfamily protein | chr4:10078768-10080109 FORWARD LENGTH=344	sp|O49725|PUP10_ARATH Probable purine permease 10 OS=Arabidopsis thaliana GN=PUP10 PE=2 SV=2	gi|359483608|ref|XP_002274345.2| PREDICTED: probable purine permease 10 [Vitis vinifera]	29760.VIT_10s0003g02840.t01	STAT	GO:0005345
Contig_19285	-	AT1G73300.1 | Symbols: scpl2 | serine carboxypeptidase-like 2 | chr1:27559673-27562048 REVERSE LENGTH=441	sp|Q9CAU3|SCP2_ARATH Serine carboxypeptidase-like 2 OS=Arabidopsis thaliana GN=SCPL2 PE=2 SV=1	gi|802550896|ref|XP_012093229.1| PREDICTED: serine carboxypeptidase-like 18 [Jatropha curcas]	29760.VIT_03s0088g00260.t01	-	GO:0006508 GO:0004185
Contig_10723	CSA023779.1 | Sc0001834:148553-153112(+)	AT4G12910.1 | Symbols: scpl20 | serine carboxypeptidase-like 20 | chr4:7550576-7553051 REVERSE LENGTH=497	sp|P37890|CBP1_ORYSJ Serine carboxypeptidase 1 OS=Oryza sativa subsp. japonica GN=CBP1 PE=2 SV=1	gi|661892812|emb|CDP03970.1| unnamed protein product [Coffea canephora]	3694.POPTR_0014s17580.1	WRKY	GO:0006508 GO:0004185
Contig_13987	CSA011336.1 | Sc0000275:343387-344757(-)	AT1G15000.1 | Symbols: scpl50 | serine carboxypeptidase-like 50 | chr1:5168613-5169947 FORWARD LENGTH=444	sp|Q9M9Q6|SCP50_ARATH Serine carboxypeptidase-like 50 OS=Arabidopsis thaliana GN=SCPL50 PE=2 SV=1	gi|697153238|ref|XP_009630864.1| PREDICTED: serine carboxypeptidase-like 50 isoform X2 [Nicotiana tomentosiformis]	4113.PGSC0003DMT400004400	MYB_related	GO:0006508 GO:0004185
Contig_44970	-	AT3G45010.1 | Symbols: scpl48 | serine carboxypeptidase-like 48 | chr3:16466328-16468845 FORWARD LENGTH=510	sp|P30574|CBPY_CANAX Carboxypeptidase Y OS=Candida albicans GN=CPY1 PE=2 SV=2	gi|255731830|ref|XP_002550839.1| carboxypeptidase Y precursor [Candida tropicalis MYA-3404] gi|240131848|gb|EER31407.1| carboxypeptidase Y precursor [Candida tropicalis MYA-3404]	294747.XP_002550839.1	-	GO:0006508 GO:0004185
Contig_25710	-	AT5G22980.1 | Symbols: scpl47 | serine carboxypeptidase-like 47 | chr5:7688084-7690481 FORWARD LENGTH=505	sp|P30574|CBPY_CANAX Carboxypeptidase Y OS=Candida albicans GN=CPY1 PE=2 SV=2	gi|255731830|ref|XP_002550839.1| carboxypeptidase Y precursor [Candida tropicalis MYA-3404] gi|240131848|gb|EER31407.1| carboxypeptidase Y precursor [Candida tropicalis MYA-3404]	294747.XP_002550839.1	-	GO:0006508 GO:0004185
Contig_32893	CSA024621.1 | Sc0006406:7758-8676(+)	AT3G02110.1 | Symbols: scpl25 | serine carboxypeptidase-like 25 | chr3:370902-373637 REVERSE LENGTH=473	sp|Q8L9Y0|SCP25_ARATH Serine carboxypeptidase-like 25 OS=Arabidopsis thaliana GN=SCPL25 PE=2 SV=2	gi|694379376|ref|XP_009365880.1| PREDICTED: serine carboxypeptidase-like 25 [Pyrus x bretschneideri]	3694.POPTR_0017s12960.1	WRKY	GO:0006508 GO:0004185
Contig_5910	CSA003907.1 | xpSc0053477:100300-100875(-)	AT3G20600.1 | Symbols: NDR1 | Late embryogenesis abundant (LEA) hydroxyproline-rich glycoprotein family | chr3:7194877-7195536 FORWARD LENGTH=219	sp|O48915|NDR1_ARATH Protein NDR1 OS=Arabidopsis thaliana GN=NDR1 PE=1 SV=1	gi|720077148|ref|XP_010240944.1| PREDICTED: protein NDR1-like [Nelumbo nucifera]	4113.PGSC0003DMT400005354	-	GO:0009816 GO:0009817 GO:0009626 GO:0004871 GO:0005886
Contig_11038	CSA010820.1 | Sc0000240:668626-669372(-)	AT2G27260.1 | Symbols: | Late embryogenesis abundant (LEA) hydroxyproline-rich glycoprotein family | chr2:11669769-11670500 FORWARD LENGTH=243	sp|Q9SJ52|YLS9_ARATH Protein YLS9 OS=Arabidopsis thaliana GN=YLS9 PE=2 SV=1	gi|697094566|ref|XP_009606948.1| PREDICTED: protein YLS9-like [Nicotiana tomentosiformis] gi|697094568|ref|XP_009606954.1| PREDICTED: protein YLS9-like [Nicotiana tomentosiformis] gi|697094570|ref|XP_009606960.1| PREDICTED: protein YLS9-like [Nicotiana tomentosiformis] gi|697094572|ref|XP_009606965.1| PREDICTED: protein YLS9-like [Nicotiana tomentosiformis] gi|697094574|ref|XP_009606972.1| PREDIC…	4081.Solyc11g068900.1.1	-	GO:0005575 GO:0003674 GO:0008150
Contig_14973	CSA021165.1 | xfSc0001469:20058-20744(-)	AT2G35980.1 | Symbols: YLS9, NHL10, ATNHL10 | Late embryogenesis abundant (LEA) hydroxyproline-rich glycoprotein family | chr2:15110635-15111318 FORWARD LENGTH=227	sp|Q9SJ52|YLS9_ARATH Protein YLS9 OS=Arabidopsis thaliana GN=YLS9 PE=2 SV=1	gi|590632796|ref|XP_007027942.1| Late embryogenesis abundant (LEA) hydroxyproline-rich glycoprotein family, putative [Theobroma cacao] gi|508716547|gb|EOY08444.1| Late embryogenesis abundant (LEA) hydroxyproline-rich glycoprotein family, putative [Theobroma cacao]	4113.PGSC0003DMT400072343	-	GO:0010150 GO:0003674 GO:0051607 GO:0009507
Contig_22452	CSA013456.1 | xfSc0010121:511-1548(-)	AT5G53730.1 | Symbols: | Late embryogenesis abundant (LEA) hydroxyproline-rich glycoprotein family | chr5:21808072-21808713 REVERSE LENGTH=213	sp|Q9SJ52|YLS9_ARATH Protein YLS9 OS=Arabidopsis thaliana GN=YLS9 PE=2 SV=1	gi|719964025|ref|XP_010251416.1| PREDICTED: protein YLS9 [Nelumbo nucifera]	29760.VIT_16s0098g00890.t01	-	GO:0005575 GO:0003674 GO:0008150
Contig_19808	CSA027135.1 | xpSc0053244:358381-359016(+)	AT5G53730.1 | Symbols: | Late embryogenesis abundant (LEA) hydroxyproline-rich glycoprotein family | chr5:21808072-21808713 REVERSE LENGTH=213	sp|Q9SJ52|YLS9_ARATH Protein YLS9 OS=Arabidopsis thaliana GN=YLS9 PE=2 SV=1	gi|645257927|ref|XP_008234641.1| PREDICTED: protein YLS9 [Prunus mume]	29760.VIT_16s0098g00890.t01	-	GO:0005575 GO:0003674 GO:0008150
Contig_13581	-	AT3G20600.1 | Symbols: NDR1 | Late embryogenesis abundant (LEA) hydroxyproline-rich glycoprotein family | chr3:7194877-7195536 FORWARD LENGTH=219	sp|O48915|NDR1_ARATH Protein NDR1 OS=Arabidopsis thaliana GN=NDR1 PE=1 SV=1	gi|86155939|gb|ABC86707.1| non-race specific disease resistance protein 1-like protein b [Coffea arabica]	29760.VIT_19s0014g05430.t01	-	GO:0009816 GO:0009817 GO:0009626 GO:0004871 GO:0005886
Contig_9826	CSA007956.1 | xfSc0027854:305-586(-)	AT3G11660.1 | Symbols: NHL1 | NDR1/HIN1-like 1 | chr3:3679031-3679660 REVERSE LENGTH=209	sp|Q9SJ52|YLS9_ARATH Protein YLS9 OS=Arabidopsis thaliana GN=YLS9 PE=2 SV=1	gi|743898624|ref|XP_011042605.1| PREDICTED: protein YLS9-like [Populus euphratica] gi|743934592|ref|XP_011011640.1| PREDICTED: protein YLS9-like [Populus euphratica]	3694.POPTR_0016s07220.1	-	GO:0003674 GO:0051607
Contig_40475	CSA005119.1 | Sc0001301:40847-41539(-)	AT4G26490.1 | Symbols: | Late embryogenesis abundant (LEA) hydroxyproline-rich glycoprotein family | chr4:13380425-13381231 FORWARD LENGTH=268	-	gi|595827619|ref|XP_007205724.1| hypothetical protein PRUPE_ppa010048mg [Prunus persica] gi|462401366|gb|EMJ06923.1| hypothetical protein PRUPE_ppa010048mg [Prunus persica]	3694.POPTR_0011s16830.1	-	GO:0005575 GO:0003674 GO:0008150
Contig_1163	CSA016568.1 | Sc0001726:453969-454784(+)	AT2G27080.2 | Symbols: | Late embryogenesis abundant (LEA) hydroxyproline-rich glycoprotein family | chr2:11566383-11567165 FORWARD LENGTH=260	sp|Q9SJ52|YLS9_ARATH Protein YLS9 OS=Arabidopsis thaliana GN=YLS9 PE=2 SV=1	gi|697148858|ref|XP_009628620.1| PREDICTED: protein YLS9 [Nicotiana tomentosiformis]	4113.PGSC0003DMT400005086	-	GO:0005575 GO:0003674 GO:0008150
Contig_31687	CSA000063.1 | Sc0003040:83247-90346(+)	AT2G27260.1 | Symbols: | Late embryogenesis abundant (LEA) hydroxyproline-rich glycoprotein family | chr2:11669769-11670500 FORWARD LENGTH=243	-	gi|720022224|ref|XP_010262978.1| PREDICTED: protein YLS9-like [Nelumbo nucifera]	4081.Solyc11g068900.1.1	-	GO:0005575 GO:0003674 GO:0008150
Contig_7011	CSA031339.1 | Sc0002259:362543-379143(+)	AT1G11790.1 | Symbols: ADT1 | arogenate dehydratase 1 | chr1:3981476-3984962 FORWARD LENGTH=392	sp|Q9SA96|AROD1_ARATH Arogenate dehydratase/prephenate dehydratase 1, chloroplastic OS=Arabidopsis thaliana GN=ADT1 PE=1 SV=1	gi|590701344|ref|XP_007046377.1| Arogenate dehydratase 1 isoform 2 [Theobroma cacao] gi|508710312|gb|EOY02209.1| Arogenate dehydratase 1 isoform 2 [Theobroma cacao]	29760.VIT_12s0059g00750.t01	-	GO:0009094 GO:0047769 GO:0004664 GO:0009507
Contig_35774	CSA019846.1 | xpSc0054218:55990-61903(-)	AT1G08250.1 | Symbols: ADT6 | arogenate dehydratase 6 | chr1:2588994-2590235 REVERSE LENGTH=413	sp|Q9SGD6|AROD6_ARATH Arogenate dehydratase/prephenate dehydratase 6, chloroplastic OS=Arabidopsis thaliana GN=ADT6 PE=1 SV=1	gi|590701347|ref|XP_007046378.1| Arogenate dehydratase/prephenate dehydratase 1 isoform 3, partial [Theobroma cacao] gi|508710313|gb|EOY02210.1| Arogenate dehydratase/prephenate dehydratase 1 isoform 3, partial [Theobroma cacao]	29760.VIT_12s0059g00750.t01	-	GO:0009094 GO:0047769 GO:0004664 GO:0009507
Contig_33843	CSA034401.1 | Sc0005860:18189-20141(+)	AT1G06140.1 | Symbols: | Pentatricopeptide repeat (PPR) superfamily protein | chr1:1864796-1866472 FORWARD LENGTH=558	sp|Q9LND4|PPR14_ARATH Pentatricopeptide repeat-containing protein At1g06140, mitochondrial OS=Arabidopsis thaliana GN=PCMP-E61 PE=2 SV=1	gi|225433487|ref|XP_002264838.1| PREDICTED: pentatricopeptide repeat-containing protein At1g06140, mitochondrial [Vitis vinifera] gi|731390354|ref|XP_010650331.1| PREDICTED: pentatricopeptide repeat-containing protein At1g06140, mitochondrial [Vitis vinifera] gi|731390356|ref|XP_010650332.1| PREDICTED: pentatricopeptide repeat-containing protein At1g06140, mitochondrial [Vitis vinifera] gi|731390…	29760.VIT_05s0029g00450.t01	ERF	GO:0005575 GO:0003674 GO:0008150
Contig_18050	CSA007070.1 | Sc0000654:548360-549706(-)	AT3G15930.1 | Symbols: | Pentatricopeptide repeat (PPR) superfamily protein | chr3:5387444-5389690 FORWARD LENGTH=687	sp|Q9LSB8|PP235_ARATH Putative pentatricopeptide repeat-containing protein At3g15930 OS=Arabidopsis thaliana GN=PCMP-E51 PE=3 SV=2	gi|645269404|ref|XP_008239983.1| PREDICTED: pentatricopeptide repeat-containing protein At5g66520-like [Prunus mume]	29760.VIT_17s0000g06500.t01	NAC	GO:0005575 GO:0003674 GO:0008150
Contig_32969	CSA024490.1 | Sc0003315:38653-41064(+)	AT4G35130.1 | Symbols: | Tetratricopeptide repeat (TPR)-like superfamily protein | chr4:16721084-16723498 REVERSE LENGTH=804	sp|O49619|PP350_ARATH Pentatricopeptide repeat-containing protein At4g35130, chloroplastic OS=Arabidopsis thaliana GN=PCMP-H27 PE=3 SV=1	gi|224080660|ref|XP_002306200.1| hypothetical protein POPTR_0004s18470g [Populus trichocarpa] gi|222849164|gb|EEE86711.1| hypothetical protein POPTR_0004s18470g [Populus trichocarpa]	3694.POPTR_0004s18470.1	MYB_related	GO:0008150
Contig_30947	CSA016805.1 | Sc0000854:641536-642882(+)	AT2G22410.1 | Symbols: SLO1 | SLOW GROWTH 1 | chr2:9509035-9511080 FORWARD LENGTH=681	sp|Q9SJZ3|PP169_ARATH Pentatricopeptide repeat-containing protein At2g22410, mitochondrial OS=Arabidopsis thaliana GN=PCMP-E28 PE=2 SV=1	gi|225445484|ref|XP_002282063.1| PREDICTED: pentatricopeptide repeat-containing protein At5g66520-like [Vitis vinifera]	29760.VIT_11s0016g05220.t01	Nin-like	GO:0008150
Contig_8320	CSA014881.1 | Sc0000357:680293-681868(-)	AT4G15720.1 | Symbols: | Tetratricopeptide repeat (TPR)-like superfamily protein | chr4:8949569-8951419 FORWARD LENGTH=616	sp|Q8VYH0|PP313_ARATH Pentatricopeptide repeat-containing protein At4g15720 OS=Arabidopsis thaliana GN=PCMP-H1 PE=2 SV=1	gi|147804919|emb|CAN78051.1| hypothetical protein VITISV_015864 [Vitis vinifera]	29760.VIT_05s0020g01560.t01	bHLH	GO:0005575 GO:0003674 GO:0008150
Contig_3963	CSA014445.1 | Sc0000294:861094-861387(-)	AT3G57430.1 | Symbols: OTP84 | Tetratricopeptide repeat (TPR)-like superfamily protein | chr3:21255731-21258403 REVERSE LENGTH=890	sp|Q7Y211|PP285_ARATH Pentatricopeptide repeat-containing protein At3g57430, chloroplastic OS=Arabidopsis thaliana GN=PCMP-H81 PE=2 SV=2	gi|359472776|ref|XP_002275546.2| PREDICTED: pentatricopeptide repeat-containing protein At3g57430, chloroplastic [Vitis vinifera]	29760.VIT_01s0011g01100.t01	bHLH	GO:0008150 GO:0009507
Contig_24259	CSA033373.1 | Sc0000071:717387-719057(+)	AT2G29760.1 | Symbols: OTP81 | Tetratricopeptide repeat (TPR)-like superfamily protein | chr2:12712884-12715100 FORWARD LENGTH=738	sp|O82380|PP175_ARATH Pentatricopeptide repeat-containing protein At2g29760, chloroplastic OS=Arabidopsis thaliana GN=PCMP-H33 PE=2 SV=1	gi|698518689|ref|XP_009804215.1| PREDICTED: pentatricopeptide repeat-containing protein At2g02980-like [Nicotiana sylvestris]	4081.Solyc10g080220.1.1	NAC	GO:0009507
Contig_24363	CSA016180.1 | Sc0006380:25484-27343(-)	AT4G21065.2 | Symbols: | Tetratricopeptide repeat (TPR)-like superfamily protein | chr4:11246375-11247763 FORWARD LENGTH=462	sp|A8MQA3|PP330_ARATH Pentatricopeptide repeat-containing protein At4g21065 OS=Arabidopsis thaliana GN=PCMP-H28 PE=2 SV=2	gi|734434318|gb|KHN47346.1| Pentatricopeptide repeat-containing protein [Glycine soja]	4113.PGSC0003DMT400068527	NAC	GO:0003674 GO:0008150
Contig_15631	CSA003505.1 | xfSc0001875:2602-4053(+)	AT3G47530.1 | Symbols: | Pentatricopeptide repeat (PPR) superfamily protein | chr3:17517382-17519157 REVERSE LENGTH=591	sp|Q9SN85|PP267_ARATH Pentatricopeptide repeat-containing protein At3g47530 OS=Arabidopsis thaliana GN=PCMP-H76 PE=2 SV=1	gi|225457315|ref|XP_002281558.1| PREDICTED: pentatricopeptide repeat-containing protein At2g02980 [Vitis vinifera] gi|297733922|emb|CBI15169.3| unnamed protein product [Vitis vinifera]	29760.VIT_17s0000g06770.t01	bHLH	GO:0005575 GO:0003674 GO:0008150
Contig_35637	CSA031946.1 | xpSc0053378:146108-147667(+)	AT2G20540.1 | Symbols: MEF21 | mitochondrial editing factor 21 | chr2:8844160-8845764 FORWARD LENGTH=534	sp|P0C899|PP271_ARATH Putative pentatricopeptide repeat-containing protein At3g49142 OS=Arabidopsis thaliana GN=PCMP-H77 PE=3 SV=1	gi|747080953|ref|XP_011087742.1| PREDICTED: putative pentatricopeptide repeat-containing protein At3g49142 [Sesamum indicum]	29760.VIT_12s0034g02020.t01	NAC	-
Contig_47954	CSA033997.1 | Sc0001341:199531-201816(+)	AT3G24000.1 | Symbols: | Tetratricopeptide repeat (TPR)-like superfamily protein | chr3:8672774-8674881 FORWARD LENGTH=665	sp|Q9LIQ7|PP252_ARATH Pentatricopeptide repeat-containing protein At3g24000, mitochondrial OS=Arabidopsis thaliana GN=PCMP-H87 PE=3 SV=1	gi|720004076|ref|XP_010257207.1| PREDICTED: pentatricopeptide repeat-containing protein At2g33680-like [Nelumbo nucifera]	29760.VIT_08s0007g08270.t01	bHLH	GO:0008150
Contig_13086	-	AT2G36980.1 | Symbols: | Tetratricopeptide repeat (TPR)-like superfamily protein | chr2:15531161-15533038 FORWARD LENGTH=625	sp|Q9SJK9|PP189_ARATH Pentatricopeptide repeat-containing protein At2g36980, mitochondrial OS=Arabidopsis thaliana GN=PCMP-E73 PE=2 SV=1	gi|255551609|ref|XP_002516850.1| pentatricopeptide repeat-containing protein, putative [Ricinus communis] gi|223543938|gb|EEF45464.1| pentatricopeptide repeat-containing protein, putative [Ricinus communis]	29760.VIT_05s0020g02040.t01	NAC	GO:0008150
Contig_22236	-	AT5G06400.1 | Symbols: | Pentatricopeptide repeat (PPR) superfamily protein | chr5:1955959-1959051 FORWARD LENGTH=1030	sp|Q9FNG8|PP366_ARATH Putative pentatricopeptide repeat-containing protein At5g06400, mitochondrial OS=Arabidopsis thaliana GN=At5g06400 PE=3 SV=1	gi|698525385|ref|XP_009759509.1| PREDICTED: putative pentatricopeptide repeat-containing protein At5g06400, mitochondrial [Nicotiana sylvestris]	4113.PGSC0003DMT400055076	NAC	GO:0005575 GO:0003674 GO:0008150
Contig_12907	CSA019780.1 | Sc0000034:1495499-1498829(+)	AT4G13650.1 | Symbols: | Pentatricopeptide repeat (PPR) superfamily protein | chr4:7939611-7942898 REVERSE LENGTH=1064	sp|Q9SVP7|PP307_ARATH Pentatricopeptide repeat-containing protein At4g13650 OS=Arabidopsis thaliana GN=PCMP-H42 PE=2 SV=2	gi|297739749|emb|CBI29931.3| unnamed protein product [Vitis vinifera]	29760.VIT_08s0007g07510.t01	bHLH	GO:0005575 GO:0008150
Contig_16366	CSA017264.1 | Sc0002348:234156-238341(-)	AT5G21222.1 | Symbols: | protein kinase family protein | chr5:7209422-7213700 FORWARD LENGTH=831	sp|Q8S9D1|PP395_ARATH Pentatricopeptide repeat-containing protein At5g21222 OS=Arabidopsis thaliana GN=ATC401 PE=2 SV=1	gi|225445222|ref|XP_002280919.1| PREDICTED: pentatricopeptide repeat-containing protein At5g25630 isoform X3 [Vitis vinifera] gi|731406909|ref|XP_010656320.1| PREDICTED: pentatricopeptide repeat-containing protein At5g25630 isoform X3 [Vitis vinifera] gi|731406912|ref|XP_010656321.1| PREDICTED: pentatricopeptide repeat-containing protein At5g25630 isoform X3 [Vitis vinifera] gi|297738818|emb|CBI2…	29760.VIT_11s0016g03830.t01	NAC	GO:0005575 GO:0004674 GO:0006468 GO:0005524
Contig_44819	CSA001208.1 | Sc0005098:98452-99558(+)	AT3G26630.1 | Symbols: | Tetratricopeptide repeat (TPR)-like superfamily protein | chr3:9791572-9792939 REVERSE LENGTH=455	sp|Q38959|PP257_ARATH Pentatricopeptide repeat-containing protein At3g26630, chloroplastic OS=Arabidopsis thaliana GN=PCMP-A6 PE=2 SV=1	gi|296087498|emb|CBI34087.3| unnamed protein product [Vitis vinifera]	4081.Solyc06g009620.1.1	NAC	GO:0008150
Contig_46904	CSA010011.1 | Sc0000010:1012421-1014292(+)	AT4G30700.1 | Symbols: | Pentatricopeptide repeat (PPR) superfamily protein | chr4:14962617-14964995 REVERSE LENGTH=792	sp|Q9SUH6|PP341_ARATH Pentatricopeptide repeat-containing protein At4g30700 OS=Arabidopsis thaliana GN=DYW9 PE=2 SV=1	gi|297743264|emb|CBI36131.3| unnamed protein product [Vitis vinifera]	4081.Solyc03g093630.1.1	bHLH	GO:0005575 GO:0003674 GO:0008150
Contig_27632	CSA018263.1 | Sc0000524:272171-274102(-)	AT1G74630.1 | Symbols: | Tetratricopeptide repeat (TPR)-like superfamily protein | chr1:28030521-28032452 FORWARD LENGTH=643	sp|Q9CA54|PP122_ARATH Pentatricopeptide repeat-containing protein At1g74630 OS=Arabidopsis thaliana GN=PCMP-H71 PE=2 SV=1	gi|225457427|ref|XP_002282084.1| PREDICTED: pentatricopeptide repeat-containing protein At1g74630 [Vitis vinifera]	29760.VIT_17s0000g06170.t01	bHLH	GO:0008150 GO:0012505
Contig_32226	CSA012289.1 | Sc0000336:952645-954726(-)	AT4G21065.2 | Symbols: | Tetratricopeptide repeat (TPR)-like superfamily protein | chr4:11246375-11247763 FORWARD LENGTH=462	sp|Q9LN01|PPR21_ARATH Pentatricopeptide repeat-containing protein At1g08070, chloroplastic OS=Arabidopsis thaliana GN=PCMP-H12 PE=2 SV=1	gi|297743485|emb|CBI36352.3| unnamed protein product [Vitis vinifera]	29760.VIT_09s0002g07350.t01	Nin-like	GO:0003674 GO:0008150
Contig_42053	CSA015387.1 | Sc0003468:118434-120317(+)	AT4G37380.1 | Symbols: | Tetratricopeptide repeat (TPR)-like superfamily protein | chr4:17572040-17573938 REVERSE LENGTH=632	sp|Q9SZT8|PP354_ARATH Pentatricopeptide repeat-containing protein ELI1, chloroplastic OS=Arabidopsis thaliana GN=ELI1 PE=3 SV=1	gi|720039052|ref|XP_010268183.1| PREDICTED: putative pentatricopeptide repeat-containing protein At5g59200, chloroplastic [Nelumbo nucifera]	4113.PGSC0003DMT400039273	bHLH	GO:0008150
Contig_19161	CSA015972.1 | Sc0002822:183340-185343(+)	AT2G36410.3 | Symbols: | Family of unknown function (DUF662) | chr2:15279041-15280270 FORWARD LENGTH=192	-	gi|747093216|ref|XP_011094404.1| PREDICTED: structural maintenance of chromosomes protein 1A [Sesamum indicum]	4113.PGSC0003DMT400007017	S1Fa-like	-
Contig_32060	CSA018840.1 | Sc0000172:825385-827044(+)	AT3G09980.1 | Symbols: | Family of unknown function (DUF662) | chr3:3069358-3071145 FORWARD LENGTH=178	-	gi|661896689|emb|CDO99878.1| unnamed protein product [Coffea canephora]	4113.PGSC0003DMT400050208	S1Fa-like	GO:0005575 GO:0003674 GO:0008150
Contig_17517	CSA026762.1 | Sc0003482:183859-184227(+)	AT3G22430.1 | Symbols: | CONTAINS InterPro DOMAIN/s: Domain of unknown function XS (InterPro:IPR005380); BEST Arabidopsis thaliana protein match is: XS domain-containing protein / XS zinc finger domain-containing protein-related (TAIR:AT5G23570.1); Has 565 Blast hits to 510 proteins in 121 species: Archae - 2; Bacteria - 90; Metazoa - 191; Fungi - 32; Plants - 51; Viruses - 4; Other Eukaryotes - …	sp|A5YVF1|SGS3_SOLLC Protein SUPPRESSOR OF GENE SILENCING 3 OS=Solanum lycopersicum GN=SGS3 PE=1 SV=1	gi|719972352|ref|XP_010277270.1| PREDICTED: uncharacterized protein LOC104611767 isoform X2 [Nelumbo nucifera]	29760.VIT_05s0020g03460.t01	-	GO:0003674 GO:0008150
Contig_24971	CSA014518.1 | Sc0001358:100545-105090(+)	AT4G09510.2 | Symbols: CINV2 | cytosolic invertase 2 | chr4:6021679-6023310 REVERSE LENGTH=461	sp|Q67XD9|CINV2_ARATH Alkaline/neutral invertase CINV2 OS=Arabidopsis thaliana GN=CINV2 PE=1 SV=1	gi|747045448|ref|XP_011094039.1| PREDICTED: alkaline/neutral invertase CINV2-like [Sesamum indicum]	3694.POPTR_0002s17430.1	-	GO:0005575 GO:0008150 GO:0004564
Contig_48125	CSA004928.1 | Sc0002295:153549-158048(-)	AT1G72000.1 | Symbols: | Plant neutral invertase family protein | chr1:27103277-27105663 FORWARD LENGTH=499	sp|Q9C560|INVF_ARATH Probable alkaline/neutral invertase F OS=Arabidopsis thaliana GN=INVF PE=2 SV=1	gi|294612076|gb|ADF27782.1| neutral/alkaline invertase 1 [Orobanche ramosa]	3694.POPTR_0005s26090.1	-	GO:0005575 GO:0008150 GO:0004564
Contig_10216	CSA024913.1 | Sc0003993:52465-53858(+)	AT1G56560.1 | Symbols: | Plant neutral invertase family protein | chr1:21192593-21194948 FORWARD LENGTH=616	sp|Q9FK88|INVE_ARATH Alkaline/neutral invertase E, chloroplastic OS=Arabidopsis thaliana GN=INVE PE=1 SV=1	gb|AAS79609.1| putative neutral invertase [Ipomoea trifida]	-	-	GO:0008150 GO:0004564
Contig_27310	CSA002186.1 | Sc0001138:246461-248756(+)	AT3G06500.1 | Symbols: | Plant neutral invertase family protein | chr3:2012309-2015471 FORWARD LENGTH=664	sp|Q10MC0|NIN1_ORYSJ Neutral/alkaline invertase 1, mitochondrial OS=Oryza sativa subsp. japonica GN=NIN1 PE=1 SV=1	gi|947052960|gb|KRH02413.1| hypothetical protein GLYMA_17G037400 [Glycine max]	3847.GLYMA17G04160.1	-	GO:0008150 GO:0004564
Contig_4634	CSA026564.1 | Sc0001945:8275-19873(+)	AT3G45780.2 | Symbols: PHOT1, NPH1, JK224, RPT1 | phototropin 1 | chr3:16818557-16823960 FORWARD LENGTH=996	sp|Q2QYY8|PHT1A_ORYSJ Phototropin-1A OS=Oryza sativa subsp. japonica GN=PHOT1A PE=1 SV=2	gi|848922257|ref|XP_012857667.1| PREDICTED: phototropin-1-like [Erythranthe guttata]	29760.VIT_06s0004g03700.t01	-	GO:0005737 GO:0009638 GO:0010155 GO:0009882 GO:0009903 GO:0009898 GO:0009904 GO:0004674 GO:0010119 GO:0005515 GO:0010181 GO:0010362 GO:0046777
Contig_26915	CSA016827.1 | xfSc0000127:30807-32012(+)	AT1G51170.1 | Symbols: | Protein kinase superfamily protein | chr1:18953625-18954839 REVERSE LENGTH=404	sp|Q9SYB9|UNC_ARATH Serine/threonine-protein kinase UCN OS=Arabidopsis thaliana GN=UNC PE=1 SV=1	gi|359478402|ref|XP_002282983.2| PREDICTED: serine/threonine-protein kinase UCNL [Vitis vinifera]	29760.VIT_06s0004g01780.t01	-	GO:0006468 GO:0016301
Contig_1950	CSA001086.1 | Sc0000670:465714-467689(+)	AT2G34650.1 | Symbols: PID, ABR | Protein kinase superfamily protein | chr2:14589934-14591557 REVERSE LENGTH=438	sp|O64682|PID_ARATH Protein kinase PINOID OS=Arabidopsis thaliana GN=PID PE=1 SV=1	gi|661890790|emb|CDP05644.1| unnamed protein product [Coffea canephora]	29760.VIT_10s0003g04320.t01	EIL	GO:0004674 GO:0048767 GO:0048766 GO:0009734 GO:0009986 GO:0009958 GO:0048825 GO:0009926
Contig_39016	CSA006700.1 | Sc0000114:189515-192212(-)	AT3G27580.2 | Symbols: ATPK7 | Protein kinase superfamily protein | chr3:10217671-10219484 REVERSE LENGTH=578	sp|P15792|KPK1_PHAVU Protein kinase PVPK-1 OS=Phaseolus vulgaris PE=2 SV=1	gi|703146571|ref|XP_010108834.1| Protein kinase PVPK-1 [Morus notabilis] gi|587933374|gb|EXC20349.1| Protein kinase PVPK-1 [Morus notabilis]	3694.POPTR_0001s35390.1	bZIP	GO:0004674
Contig_22839	CSA012260.1 | Sc0000438:772267-779799(-)	AT3G44610.1 | Symbols: | Protein kinase superfamily protein | chr3:16188266-16192107 REVERSE LENGTH=451	sp|Q05999|D6KL3_ARATH Serine/threonine-protein kinase D6PKL3 OS=Arabidopsis thaliana GN=D6PKL3 PE=1 SV=1	gi|747083015|ref|XP_011088859.1| PREDICTED: serine/threonine-protein kinase D6PKL1-like [Sesamum indicum]	3694.POPTR_0004s19720.1	EIL	GO:0006468 GO:0016301 GO:0009507
Contig_16117	CSA015525.1 | Sc0001113:63919-66076(-)	AT2G26700.1 | Symbols: PID2 | AGC (cAMP-dependent, cGMP-dependent and protein kinase C) kinase family protein | chr2:11368613-11370951 FORWARD LENGTH=525	sp|Q64FQ2|PID2_ARATH Protein kinase PINOID 2 OS=Arabidopsis thaliana GN=PID2 PE=1 SV=1	gi|225445430|ref|XP_002285044.1| PREDICTED: protein kinase PINOID 2 [Vitis vinifera]	29760.VIT_11s0016g04910.t01	VOZ	GO:0048825 GO:0006468 GO:0005524 GO:0004672
Contig_19230	CSA004967.1 | Sc0001659:458519-459976(-)	AT1G53700.1 | Symbols: WAG1, PK3AT | WAG 1 | chr1:20048604-20050034 FORWARD LENGTH=476	sp|Q9C8M5|WAG1_ARATH Serine/threonine-protein kinase WAG1 OS=Arabidopsis thaliana GN=WAG1 PE=2 SV=1	gi|697145454|ref|XP_009626865.1| PREDICTED: serine/threonine-protein kinase WAG1-like [Nicotiana tomentosiformis]	4081.Solyc07g056400.1.1	bZIP	GO:0004674 GO:0009630 GO:0005575 GO:0048825 GO:0048364 GO:0009926
Contig_14850	CSA016691.1 | Sc0001651:235930-239163(-)	AT5G47750.1 | Symbols: D6PKL2, PK5 | D6 protein kinase like 2 | chr5:19339947-19341864 REVERSE LENGTH=586	sp|Q39183|D6KL2_ARATH Serine/threonine-protein kinase D6PKL2 OS=Arabidopsis thaliana GN=D6PKL2 PE=1 SV=1	gi|590627237|ref|XP_007026392.1| D6 protein kinase like 2 [Theobroma cacao] gi|508781758|gb|EOY29014.1| D6 protein kinase like 2 [Theobroma cacao]	3694.POPTR_0016s00660.1	bZIP	GO:0005737 GO:0016301 GO:0005730
Contig_16012	CSA019585.1 | Sc0000527:850364-866675(-)	AT3G45780.2 | Symbols: PHOT1, NPH1, JK224, RPT1 | phototropin 1 | chr3:16818557-16823960 FORWARD LENGTH=996	sp|Q2QYY8|PHT1A_ORYSJ Phototropin-1A OS=Oryza sativa subsp. japonica GN=PHOT1A PE=1 SV=2	gi|697130207|ref|XP_009619168.1| PREDICTED: LOW QUALITY PROTEIN: phototropin-1 [Nicotiana tomentosiformis]	29760.VIT_06s0004g03700.t01	YABBY	GO:0005737 GO:0009638 GO:0010155 GO:0009882 GO:0009903 GO:0009898 GO:0009904 GO:0004674 GO:0010119 GO:0005515 GO:0010181 GO:0010362 GO:0046777
Contig_29286	CSA003146.1 | Sc0002198:357806-360397(+)	-	-	gi|470119450|ref|XP_004295827.1| PREDICTED: uncharacterized protein LOC101302054 [Fragaria vesca subsp. vesca]	4538.ORGLA01G0200800.1	M-type	-
Contig_26713	-	-	sp|P10978|POLX_TOBAC Retrovirus-related Pol polyprotein from transposon TNT 1-94 OS=Nicotiana tabacum PE=2 SV=1	gi|147859212|emb|CAN81839.1| hypothetical protein VITISV_033739 [Vitis vinifera]	39947.LOC_Os06g28330.1	HD-ZIP	-
Contig_27502	-	AT4G23160.1 | Symbols: CRK8 | cysteine-rich RLK (RECEPTOR-like protein kinase) 8 | chr4:12129485-12134086 FORWARD LENGTH=1262	sp|P92519|M810_ARATH Uncharacterized mitochondrial protein AtMg00810 OS=Arabidopsis thaliana GN=AtMg00810 PE=4 SV=1	gi|147804651|emb|CAN71189.1| hypothetical protein VITISV_005044 [Vitis vinifera]	39947.LOC_Os04g08768.1	HD-ZIP	GO:0006468 GO:0016301
Contig_4609	CSA030978.1 | Sc0004986:33869-46979(-)	ATMG00810.1 | Symbols: ORF240B | DNA/RNA polymerases superfamily protein | chrM:227709-228431 REVERSE LENGTH=240	sp|P92519|M810_ARATH Uncharacterized mitochondrial protein AtMg00810 OS=Arabidopsis thaliana GN=AtMg00810 PE=4 SV=1	gi|147790213|emb|CAN65603.1| hypothetical protein VITISV_021511 [Vitis vinifera]	39947.LOC_Os01g71840.1	MYB	GO:0005575 GO:0003674 GO:0008150
Contig_11785	CSA022816.1 | Sc0000858:337992-354092(-)	AT4G23160.1 | Symbols: CRK8 | cysteine-rich RLK (RECEPTOR-like protein kinase) 8 | chr4:12129485-12134086 FORWARD LENGTH=1262	sp|P10978|POLX_TOBAC Retrovirus-related Pol polyprotein from transposon TNT 1-94 OS=Nicotiana tabacum PE=2 SV=1	gi|147856388|emb|CAN79175.1| hypothetical protein VITISV_001884 [Vitis vinifera]	39947.LOC_Os11g44780.1	MYB	GO:0006468 GO:0016301
Contig_35118	-	ATMG00710.1 | Symbols: ORF120 | Polynucleotidyl transferase, ribonuclease H-like superfamily protein | chrM:207553-207915 REVERSE LENGTH=120	sp|P10978|POLX_TOBAC Retrovirus-related Pol polyprotein from transposon TNT 1-94 OS=Nicotiana tabacum PE=2 SV=1	gi|147769971|emb|CAN67821.1| hypothetical protein VITISV_025855 [Vitis vinifera]	39947.LOC_Os03g20930.1	MYB	GO:0005575 GO:0008150
Contig_22240	CSA025691.1 | Sc0000746:369207-370438(+)	AT4G23160.1 | Symbols: CRK8 | cysteine-rich RLK (RECEPTOR-like protein kinase) 8 | chr4:12129485-12134086 FORWARD LENGTH=1262	sp|P10978|POLX_TOBAC Retrovirus-related Pol polyprotein from transposon TNT 1-94 OS=Nicotiana tabacum PE=2 SV=1	gi|147798800|emb|CAN61065.1| hypothetical protein VITISV_004411 [Vitis vinifera]	39947.LOC_Os03g20930.1	HD-ZIP	GO:0005575 GO:0003674 GO:0008150
Contig_48250	CSA034642.1 | xpSc0053442:113835-115802(-)	AT4G23160.1 | Symbols: CRK8 | cysteine-rich RLK (RECEPTOR-like protein kinase) 8 | chr4:12129485-12134086 FORWARD LENGTH=1262	sp|P92519|M810_ARATH Uncharacterized mitochondrial protein AtMg00810 OS=Arabidopsis thaliana GN=AtMg00810 PE=4 SV=1	gi|658061193|ref|XP_008366454.1| PREDICTED: uncharacterized protein LOC103430102 [Malus domestica]	39947.LOC_Os06g39790.1	TALE	GO:0005575 GO:0003674 GO:0008150
Contig_20009	CSA026358.1 | Sc0001744:344249-345221(-)	ATMG00810.1 | Symbols: ORF240B | DNA/RNA polymerases superfamily protein | chrM:227709-228431 REVERSE LENGTH=240	sp|P10978|POLX_TOBAC Retrovirus-related Pol polyprotein from transposon TNT 1-94 OS=Nicotiana tabacum PE=2 SV=1	gi|108863081|gb|ABG22123.1| polyprotein [Prunus avium]	39947.LOC_Os12g31920.1	MYB	GO:0005575 GO:0003674 GO:0008150
Contig_37966	CSA012346.1 | Sc0000569:94217-101110(+)	AT4G23160.1 | Symbols: CRK8 | cysteine-rich RLK (RECEPTOR-like protein kinase) 8 | chr4:12129485-12134086 FORWARD LENGTH=1262	sp|P04146|COPIA_DROME Copia protein OS=Drosophila melanogaster GN=GIP PE=1 SV=3	gi|955383178|ref|XP_014626039.1| PREDICTED: uncharacterized mitochondrial protein AtMg00810-like, partial [Glycine max]	39947.LOC_Os03g33360.1	MIKC	GO:0006468 GO:0016301
Contig_422	CSA029930.1 | Sc0002754:57314-61351(+)	AT4G23160.1 | Symbols: CRK8 | cysteine-rich RLK (RECEPTOR-like protein kinase) 8 | chr4:12129485-12134086 FORWARD LENGTH=1262	sp|P10978|POLX_TOBAC Retrovirus-related Pol polyprotein from transposon TNT 1-94 OS=Nicotiana tabacum PE=2 SV=1	gi|147833071|emb|CAN62076.1| hypothetical protein VITISV_015538 [Vitis vinifera]	4081.Solyc01g016330.1.1	MYB	GO:0006468 GO:0016301
Contig_21435	CSA012091.1 | Sc0001557:134694-137330(+)	ATMG00710.1 | Symbols: ORF120 | Polynucleotidyl transferase, ribonuclease H-like superfamily protein | chrM:207553-207915 REVERSE LENGTH=120	sp|P10978|POLX_TOBAC Retrovirus-related Pol polyprotein from transposon TNT 1-94 OS=Nicotiana tabacum PE=2 SV=1	gi|147804664|emb|CAN66637.1| hypothetical protein VITISV_011340 [Vitis vinifera]	39947.LOC_Os02g33340.1	HD-ZIP	GO:0005575 GO:0008150
Contig_24585	CSA024112.1 | Sc0002410:308578-320779(+)	AT4G23160.1 | Symbols: CRK8 | cysteine-rich RLK (RECEPTOR-like protein kinase) 8 | chr4:12129485-12134086 FORWARD LENGTH=1262	sp|P10978|POLX_TOBAC Retrovirus-related Pol polyprotein from transposon TNT 1-94 OS=Nicotiana tabacum PE=2 SV=1	gi|147833071|emb|CAN62076.1| hypothetical protein VITISV_015538 [Vitis vinifera]	4538.ORGLA01G0036300.1	MYB	GO:0006468 GO:0016301
Contig_39669	CSA026381.1 | Sc0005720:33229-35290(-)	AT4G23160.1 | Symbols: CRK8 | cysteine-rich RLK (RECEPTOR-like protein kinase) 8 | chr4:12129485-12134086 FORWARD LENGTH=1262	sp|P10978|POLX_TOBAC Retrovirus-related Pol polyprotein from transposon TNT 1-94 OS=Nicotiana tabacum PE=2 SV=1	gi|147841356|emb|CAN66690.1| hypothetical protein VITISV_023209 [Vitis vinifera]	4113.PGSC0003DMT400011503	MYB	GO:0006468 GO:0016301
Contig_11273	CSA011399.1 | Sc0001831:272669-277887(-)	AT4G23160.1 | Symbols: CRK8 | cysteine-rich RLK (RECEPTOR-like protein kinase) 8 | chr4:12129485-12134086 FORWARD LENGTH=1262	sp|P10978|POLX_TOBAC Retrovirus-related Pol polyprotein from transposon TNT 1-94 OS=Nicotiana tabacum PE=2 SV=1	gi|56694211|gb|AAW22873.1| putative polyprotein [Solanum lycopersicum]	4081.Solyc11g062200.1.1	HD-ZIP	GO:0006468 GO:0016301
Contig_23371	-	AT4G23160.1 | Symbols: CRK8 | cysteine-rich RLK (RECEPTOR-like protein kinase) 8 | chr4:12129485-12134086 FORWARD LENGTH=1262	sp|P04146|COPIA_DROME Copia protein OS=Drosophila melanogaster GN=GIP PE=1 SV=3	gi|973606170|gb|KUM49280.1| hypothetical protein ABT39_MTgene3829 (mitochondrion) [Picea glauca]	164328.Phyra86776	HD-ZIP	GO:0006468 GO:0016301
Contig_32846	CSA004628.1 | Sc0002205:79718-82421(+)	AT4G23160.1 | Symbols: CRK8 | cysteine-rich RLK (RECEPTOR-like protein kinase) 8 | chr4:12129485-12134086 FORWARD LENGTH=1262	sp|P10978|POLX_TOBAC Retrovirus-related Pol polyprotein from transposon TNT 1-94 OS=Nicotiana tabacum PE=2 SV=1	gi|238908983|gb|ACF87376.2| unknown [Zea mays]	39947.LOC_Os07g15560.1	HD-ZIP	GO:0006468 GO:0016301
Contig_1463	CSA009629.1 | xpSc0054427:12724-14763(+)	AT4G23160.1 | Symbols: CRK8 | cysteine-rich RLK (RECEPTOR-like protein kinase) 8 | chr4:12129485-12134086 FORWARD LENGTH=1262	sp|P10978|POLX_TOBAC Retrovirus-related Pol polyprotein from transposon TNT 1-94 OS=Nicotiana tabacum PE=2 SV=1	gi|147770062|emb|CAN72141.1| hypothetical protein VITISV_017108 [Vitis vinifera]	39947.LOC_Os02g06230.1	HD-ZIP	GO:0006468 GO:0016301
Contig_19663	CSA004146.1 | Sc0003406:71090-75627(+)	ATMG00300.1 | Symbols: ORF145A | Gag-Pol-related retrotransposon family protein | chrM:89617-90054 REVERSE LENGTH=145	sp|P10978|POLX_TOBAC Retrovirus-related Pol polyprotein from transposon TNT 1-94 OS=Nicotiana tabacum PE=2 SV=1	gi|130582|sp|P10978.1|POLX_TOBAC RecName: Full=Retrovirus-related Pol polyprotein from transposon TNT 1-94; Includes: RecName: Full=Protease; Includes: RecName: Full=Reverse transcriptase; Includes: RecName: Full=Endonuclease gi|20045|emb|CAA32025.1| unnamed protein product [Nicotiana tabacum]	4081.Solyc08g062410.1.1	HD-ZIP	GO:0005575 GO:0003674 GO:0008150
Contig_45095	CSA036392.1 | Sc0001093:40473-41291(-)	ATMG00810.1 | Symbols: ORF240B | DNA/RNA polymerases superfamily protein | chrM:227709-228431 REVERSE LENGTH=240	sp|P92519|M810_ARATH Uncharacterized mitochondrial protein AtMg00810 OS=Arabidopsis thaliana GN=AtMg00810 PE=4 SV=1	gi|242037909|ref|XP_002466349.1| hypothetical protein SORBIDRAFT_01g006185, partial [Sorghum bicolor] gi|241920203|gb|EER93347.1| hypothetical protein SORBIDRAFT_01g006185, partial [Sorghum bicolor]	4558.Sb01g006185.1	HD-ZIP	GO:0005575 GO:0003674 GO:0008150
Contig_23677	CSA000519.1 | xpSc0055727:16509-25752(-)	AT1G12740.1 | Symbols: CYP87A2 | cytochrome P450, family 87, subfamily A, polypeptide 2 | chr1:4342462-4344569 FORWARD LENGTH=472	sp|Q7XU38|C87A3_ORYSJ Cytochrome P450 87A3 OS=Oryza sativa subsp. japonica GN=CYP87A3 PE=2 SV=3	gi|571033221|gb|AHF22090.1| CYP87D16 [Maesa lanceolata]	3694.POPTR_0004s19450.1	NAC	GO:0019825
Contig_27761	CSA002949.1 | xpSc0053215:96979-100913(+)	AT3G19270.1 | Symbols: CYP707A4 | cytochrome P450, family 707, subfamily A, polypeptide 4 | chr3:6673885-6676400 REVERSE LENGTH=468	sp|Q0J185|ABAH3_ORYSJ Abscisic acid 8'-hydroxylase 3 OS=Oryza sativa subsp. japonica GN=CYP707A7 PE=2 SV=1	gi|823224749|ref|XP_012445153.1| PREDICTED: abscisic acid 8'-hydroxylase 4-like [Gossypium raimondii] gi|763791481|gb|KJB58477.1| hypothetical protein B456_009G211900 [Gossypium raimondii]	4113.PGSC0003DMT400020589	B3	GO:0010295 GO:0019825
Contig_33105	CSA028073.1 | Sc0000638:575847-580091(-)	AT2G44890.1 | Symbols: CYP704A1 | cytochrome P450, family 704, subfamily A, polypeptide 1 | chr2:18508392-18510290 REVERSE LENGTH=505	sp|Q50EK3|C04C1_PINTA Cytochrome P450 704C1 OS=Pinus taeda GN=CYP704C1 PE=2 SV=1	gi|802699042|ref|XP_012083539.1| PREDICTED: cytochrome P450 704C1-like [Jatropha curcas] gi|643717102|gb|KDP28728.1| hypothetical protein JCGZ_14499 [Jatropha curcas]	3694.POPTR_0014s06800.1	-	GO:0019825
Contig_3333	CSA012527.1 | Sc0002868:142410-146629(-)	AT3G19270.1 | Symbols: CYP707A4 | cytochrome P450, family 707, subfamily A, polypeptide 4 | chr3:6673885-6676400 REVERSE LENGTH=468	sp|Q9LJK2|ABAH4_ARATH Abscisic acid 8'-hydroxylase 4 OS=Arabidopsis thaliana GN=CYP707A4 PE=2 SV=2	gi|566166561|ref|XP_006384409.1| cytochrome P450 family protein [Populus trichocarpa] gi|550341027|gb|ERP62206.1| cytochrome P450 family protein [Populus trichocarpa]	3694.POPTR_0004s14820.1	B3	GO:0010295 GO:0019825
Contig_21069	CSA008048.1 | Sc0003678:191009-192451(-)	AT2G26170.2 | Symbols: CYP711A1 | cytochrome P450, family 711, subfamily A, polypeptide 1 | chr2:11141703-11143270 FORWARD LENGTH=439	sp|B9DFU2|MAX1_ARATH Cytochrome P450 711A1 OS=Arabidopsis thaliana GN=CYP711A1 PE=2 SV=1	gi|255550067|ref|XP_002516084.1| cytochrome P450, putative [Ricinus communis] gi|223544570|gb|EEF46086.1| cytochrome P450, putative [Ricinus communis]	29760.VIT_04s0008g01100.t01	bHLH	GO:0019825 GO:0009963 GO:0009926 GO:0009934 GO:0016117 GO:0010223
Contig_1792	CSA023743.1 | xfSc0000542:8370-10476(+)	AT5G42650.1 | Symbols: AOS, CYP74A, DDE2 | allene oxide synthase | chr5:17097803-17099359 REVERSE LENGTH=518	sp|P48417|CP74_LINUS Allene oxide synthase, chloroplastic OS=Linum usitatissimum GN=CYP74A PE=1 SV=1	gi|972821587|dbj|BAU24784.1| CYP74A51 [Camellia sinensis]	29760.VIT_03s0063g01830.t01	MYB	GO:0019825 GO:0009978 GO:0009753 GO:0009620 GO:0010287 GO:0009611 GO:0005739 GO:0006952 GO:0009695 GO:0019373
Contig_38988	-	AT2G26170.1 | Symbols: CYP711A1, MAX1 | cytochrome P450, family 711, subfamily A, polypeptide 1 | chr2:11140851-11143270 FORWARD LENGTH=522	sp|Q9VYY4|C4G15_DROME Cytochrome P450 4g15 OS=Drosophila melanogaster GN=Cyp4g15 PE=2 SV=1	gi|936702845|ref|XP_014229386.1| PREDICTED: cytochrome P450 4g15 [Trichogramma pretiosum]	7425.NV14333-PA	-	GO:0019825 GO:0009963 GO:0009926 GO:0009934 GO:0016117 GO:0010223
Contig_29058	CSA024666.1 | Sc0000743:492063-494047(-)	AT5G45340.1 | Symbols: CYP707A3 | cytochrome P450, family 707, subfamily A, polypeptide 3 | chr5:18368977-18370909 REVERSE LENGTH=463	sp|Q9AXH9|KAO1_HORVU Ent-kaurenoic acid oxidase 1 OS=Hordeum vulgare GN=KAO1 PE=1 SV=1	gi|645269153|ref|XP_008239868.1| PREDICTED: ent-kaurenoic acid oxidase 1-like [Prunus mume]	4577.GRMZM2G042543_P01	-	GO:0046345 GO:0010295 GO:0019825 GO:0009639 GO:0009414
Contig_27047	CSA005478.1 | Sc0000027:1777030-1779532(+)	AT5G36130.1 | Symbols: | Cytochrome P450 superfamily protein | chr5:14209293-14209811 REVERSE LENGTH=140	sp|I7C6E8|C7A52_PANGI Beta-amyrin 28-oxidase OS=Panax ginseng PE=2 SV=1	gi|731368415|ref|XP_010696135.1| PREDICTED: beta-amyrin 28-oxidase [Beta vulgaris subsp. vulgaris]	29760.VIT_04s0008g02960.t01	-	GO:0004497 GO:0019825 GO:0020037 GO:0005575 GO:0008150 GO:0009055
Contig_41260	CSA030562.1 | Sc0000109:1225231-1228298(+)	AT4G32830.1 | Symbols: AtAUR1, AUR1 | ataurora1 | chr4:15842557-15844354 FORWARD LENGTH=294	sp|Q9M077|AUR1_ARATH Serine/threonine-protein kinase Aurora-1 OS=Arabidopsis thaliana GN=AUR1 PE=1 SV=1	gi|763787766|gb|KJB54762.1| hypothetical protein B456_009G047900 [Gossypium raimondii]	29760.VIT_04s0008g00530.t01	YABBY	GO:0035175 GO:0005819 GO:0016572 GO:0005730
Contig_33871	-	AT3G23000.1 | Symbols: CIPK7, SnRK3.10, PKS7, ATSRPK1, ATSR2 | CBL-interacting protein kinase 7 | chr3:8172654-8173943 FORWARD LENGTH=429	sp|Q9XIW0|CIPK7_ARATH CBL-interacting serine/threonine-protein kinase 7 OS=Arabidopsis thaliana GN=CIPK7 PE=1 SV=1	gi|816197657|ref|NP_001295296.1| CBL-interacting serine/threonine-protein kinase 4-like [Populus euphratica] gi|224993578|gb|ACN76468.1| CBL-interacting protein kinase 10 [Populus euphratica]	3847.GLYMA10G32280.1	YABBY	GO:0016301
Contig_19718	CSA011006.1 | Sc0002435:40695-56771(+)	AT1G78290.3 | Symbols: | Protein kinase superfamily protein | chr1:29457457-29458909 REVERSE LENGTH=343	sp|A2YNT8|SAPK2_ORYSI Serine/threonine-protein kinase SAPK2 OS=Oryza sativa subsp. indica GN=SAPK2 PE=2 SV=2	gi|590597842|ref|XP_007018727.1| Kinase superfamily protein isoform 3 [Theobroma cacao] gi|508724055|gb|EOY15952.1| Kinase superfamily protein isoform 3 [Theobroma cacao]	29760.VIT_18s0001g06310.t01	YABBY	GO:0005575 GO:0004674 GO:0006468 GO:0006970 GO:0005524
Contig_21423	CSA006311.1 | Sc0002017:268748-271876(+)	AT1G78290.3 | Symbols: | Protein kinase superfamily protein | chr1:29457457-29458909 REVERSE LENGTH=343	sp|A2YNT8|SAPK2_ORYSI Serine/threonine-protein kinase SAPK2 OS=Oryza sativa subsp. indica GN=SAPK2 PE=2 SV=2	gi|891072463|gb|AKQ62964.1| sucrose non-fermenting-1-related protein kinase 2.8 [Camellia sinensis]	4113.PGSC0003DMT400060762	YABBY	GO:0005575 GO:0004674 GO:0006468 GO:0006970 GO:0005524
Contig_22267	CSA003922.1 | xfSc0001367:60013-65560(-)	AT3G52890.2 | Symbols: KIPK | KCBP-interacting protein kinase | chr3:19609150-19612032 FORWARD LENGTH=934	sp|Q9LFA2|KIPK_ARATH Serine/threonine-protein kinase KIPK OS=Arabidopsis thaliana GN=KIPK PE=1 SV=1	gi|702243309|ref|XP_010049690.1| PREDICTED: protein kinase G11A-like [Eucalyptus grandis] gi|629124798|gb|KCW89223.1| hypothetical protein EUGRSUZ_A01527 [Eucalyptus grandis]	3847.GLYMA19G37770.2	bZIP	GO:0005515 GO:0004672
Contig_16599	CSA008347.1 | Sc0001611:315127-319901(+)	AT3G08720.2 | Symbols: ATPK19, ATPK2 | serine/threonine protein kinase 2 | chr3:2648625-2650407 REVERSE LENGTH=471	sp|Q39030|KPK2_ARATH Serine/threonine-protein kinase AtPK2/AtPK19 OS=Arabidopsis thaliana GN=ATPK2 PE=1 SV=2	gi|641848696|gb|KDO67572.1| hypothetical protein CISIN_1g0116762mg [Citrus sinensis] gi|641848697|gb|KDO67573.1| hypothetical protein CISIN_1g0116762mg [Citrus sinensis]	3847.GLYMA18G44520.1	YABBY	GO:0006468 GO:0005634 GO:0009408 GO:0004672 GO:0009409 GO:0009651 GO:0045727
Contig_10401	CSA034839.1 | Sc0005498:6835-12443(+)	AT4G33950.1 | Symbols: OST1, SNRK2-6, SRK2E, SNRK2.6, P44, ATOST1 | Protein kinase superfamily protein | chr4:16272364-16274657 FORWARD LENGTH=362	sp|P0C5D6|SAPK3_ORYSJ Serine/threonine-protein kinase SAPK3 OS=Oryza sativa subsp. japonica GN=SAPK3 PE=1 SV=1	gi|702325886|ref|XP_010053546.1| PREDICTED: serine/threonine-protein kinase SAPK3-like [Eucalyptus grandis] gi|629112898|gb|KCW77858.1| hypothetical protein EUGRSUZ_D02135 [Eucalyptus grandis]	29760.VIT_02s0236g00130.t01	YABBY	GO:0005829 GO:0009738 GO:0009931 GO:0010119 GO:0042742 GO:0009414 GO:0009651
Contig_22853	CSA018147.1 | Sc0000922:328739-348678(+)	AT2G20050.1 | Symbols: | protein serine/threonine phosphatases;protein kinases;catalytics;cAMP-dependent protein kinase regulators;ATP binding;protein serine/threonine phosphatases | chr2:8649779-8654193 REVERSE LENGTH=1094	sp|Q9SL76|P2C19_ARATH Protein phosphatase 2C and cyclic nucleotide-binding/kinase domain-containing protein OS=Arabidopsis thaliana GN=At2g20050/At2g20040 PE=2 SV=2	gi|747063471|ref|XP_011078284.1| PREDICTED: protein phosphatase 2C and cyclic nucleotide-binding/kinase domain-containing protein isoform X5 [Sesamum indicum]	29760.VIT_11s0016g03430.t01	B3	GO:0001932 GO:0006470 GO:0004672 GO:0004722 GO:0005886 GO:0008603 GO:0005524
Contig_46637	CSA028040.1 | xfSc0001167:49538-57409(+)	AT2G44590.3 | Symbols: ADL1D, DL1D | DYNAMIN-like 1D | chr2:18403856-18406961 REVERSE LENGTH=612	sp|Q8S3C9|DRP1D_ARATH Dynamin-related protein 1D OS=Arabidopsis thaliana GN=DRP1D PE=2 SV=2	gb|AAU08175.1| phragmoplastin, partial [Camellia sinensis]	3694.POPTR_1973s00200.1	-	GO:0005575 GO:0008150 GO:0003924 GO:0005525
Contig_13165	CSA009553.1 | Sc0000660:554727-572802(+)	AT1G14830.1 | Symbols: ADL1C, ADL5, DRP1C, DL1C | DYNAMIN-like 1C | chr1:5107699-5111470 REVERSE LENGTH=614	sp|Q8LF21|DRP1C_ARATH Dynamin-related protein 1C OS=Arabidopsis thaliana GN=DRP1C PE=1 SV=2	gb|AAU08175.1| phragmoplastin, partial [Camellia sinensis]	3694.POPTR_0010s11630.1	-	GO:0010152 GO:0000266 GO:0003924 GO:0005938 GO:0005886 GO:0009504 GO:0005525
Contig_42797	-	-	sp|Q2HJ86|TBA1D_BOVIN Tubulin alpha-1D chain OS=Bos taurus GN=TUBA1D PE=1 SV=1	gb|AAU21475.1| alpha-tubulin, partial [Camellia sinensis]	-	-	-
Contig_13054	CSA009196.1 | xpSc0054491:59618-63202(-)	AT4G39330.1 | Symbols: ATCAD9, CAD9 | cinnamyl alcohol dehydrogenase 9 | chr4:18291268-18292772 FORWARD LENGTH=360	sp|P42734|CADH9_ARATH Probable cinnamyl alcohol dehydrogenase 9 OS=Arabidopsis thaliana GN=CAD9 PE=2 SV=2	gi|747105320|ref|XP_011100934.1| PREDICTED: probable mannitol dehydrogenase [Sesamum indicum]	29760.VIT_04s0044g00190.t01	-	-
Contig_25366	CSA028110.1 | Sc0002305:1838-8718(+)	AT5G42250.1 | Symbols: | Zinc-binding alcohol dehydrogenase family protein | chr5:16894087-16897450 FORWARD LENGTH=390	sp|Q9FH04|ADHL7_ARATH Alcohol dehydrogenase-like 7 OS=Arabidopsis thaliana GN=At5g42250 PE=2 SV=1	gi|629102568|gb|KCW68037.1| hypothetical protein EUGRSUZ_F01715 [Eucalyptus grandis]	29760.VIT_18s0001g00380.t01	-	GO:0008270 GO:0055114 GO:0016491
Contig_18465	CSA026435.1 | Sc0000193:34307-38792(+)	AT1G72680.1 | Symbols: ATCAD1, CAD1 | cinnamyl-alcohol dehydrogenase | chr1:27359346-27360876 REVERSE LENGTH=355	sp|Q9CAI3|CADH1_ARATH Probable cinnamyl alcohol dehydrogenase 1 OS=Arabidopsis thaliana GN=CAD1 PE=2 SV=1	gi|297742485|emb|CBI34634.3| unnamed protein product [Vitis vinifera]	29760.VIT_02s0025g03100.t01	-	GO:0009809
Contig_14355	CSA026365.1 | Sc0004834:48922-55880(+)	AT1G53310.3 | Symbols: ATPPC1, PEPC1, ATPEPC1, PPC1 | phosphoenolpyruvate carboxylase 1 | chr1:19884261-19888070 REVERSE LENGTH=967	sp|Q9FV65|CAPPC_FLATR Phosphoenolpyruvate carboxylase 2 OS=Flaveria trinervia GN=PPCC PE=1 SV=1	gi|38044102|dbj|BAB89368.2| phosphoenolpyruvate carboxylase [Nicotiana sylvestris]	4113.PGSC0003DMT400032245	-	GO:0006099 GO:0005829 GO:0008964
Contig_22540	-	AT2G40340.1 | Symbols: DREB2C, AtERF48 | Integrase-type DNA-binding superfamily protein | chr2:16848665-16850357 REVERSE LENGTH=341	sp|Q8LFR2|DRE2C_ARATH Dehydration-responsive element-binding protein 2C OS=Arabidopsis thaliana GN=DREB2C PE=2 SV=2	gi|459021321|gb|AGG39692.1| ERF transcription factor ERF1 [Camellia sinensis]	29760.VIT_13s0067g01960.t01	ERF	GO:0003700 GO:0006355 GO:0005634 GO:0010286
Contig_12302	CSA030789.1 | xfSc0010001:1581-2090(+)	AT5G67190.1 | Symbols: DEAR2 | DREB and EAR motif protein 2 | chr5:26809135-26809689 REVERSE LENGTH=184	sp|Q9FH94|ERF10_ARATH Ethylene-responsive transcription factor ERF010 OS=Arabidopsis thaliana GN=ERF010 PE=2 SV=1	gi|970021335|ref|XP_015071928.1| PREDICTED: ethylene-responsive transcription factor ERF010-like [Solanum pennellii]	4081.Solyc04g078640.1.1	ERF	GO:0003700 GO:0006355 GO:0005634
Contig_21455	CSA022409.1 | Sc0002530:68617-69312(-)	AT3G23240.1 | Symbols: ERF1, ATERF1 | ethylene response factor 1 | chr3:8295705-8296361 FORWARD LENGTH=218	sp|Q8LDC8|ERF92_ARATH Ethylene-responsive transcription factor 1B OS=Arabidopsis thaliana GN=ERF1B PE=1 SV=2	gi|604347549|gb|EYU45762.1| hypothetical protein MIMGU_mgv1a021881mg, partial [Erythranthe guttata]	4081.Solyc05g051200.1.1	ERF	GO:0003700 GO:0005634 GO:0009867 GO:0006952 GO:0006355 GO:0016563 GO:0009873
Contig_2347	-	AT5G51190.1 | Symbols: | Integrase-type DNA-binding superfamily protein | chr5:20800708-20801373 REVERSE LENGTH=221	sp|Q8VY90|EF105_ARATH Ethylene-responsive transcription factor ERF105 OS=Arabidopsis thaliana GN=ERF105 PE=2 SV=1	gi|255539893|ref|XP_002511011.1| DNA binding protein, putative [Ricinus communis] gi|223550126|gb|EEF51613.1| DNA binding protein, putative [Ricinus communis]	4081.Solyc05g052030.1.1	ERF	GO:0003700 GO:0006355 GO:0005634 GO:0010200
Contig_1795	-	AT5G51190.1 | Symbols: | Integrase-type DNA-binding superfamily protein | chr5:20800708-20801373 REVERSE LENGTH=221	sp|Q40478|ERF5_TOBAC Ethylene-responsive transcription factor 5 OS=Nicotiana tabacum GN=ERF5 PE=2 SV=1	gi|155369214|dbj|BAF75651.1| transcription factor DcERF1 [Daucus carota]	29760.VIT_16s0013g00980.t01	ERF	GO:0003700 GO:0006355 GO:0005634 GO:0010200
Contig_4612	CSA014952.1 | Sc0000051:514944-515585(+)	AT1G19210.1 | Symbols: | Integrase-type DNA-binding superfamily protein | chr1:6626973-6627530 REVERSE LENGTH=185	sp|Q84QC2|ERF17_ARATH Ethylene-responsive transcription factor ERF017 OS=Arabidopsis thaliana GN=ERF017 PE=2 SV=1	gi|156571764|gb|ABU84809.1| putative dehydration-responsive element binding protein [Broussonetia papyrifera]	3694.POPTR_0006s14100.1	ERF	GO:0003700 GO:0006355 GO:0005634
Contig_1573	-	AT5G51190.1 | Symbols: | Integrase-type DNA-binding superfamily protein | chr5:20800708-20801373 REVERSE LENGTH=221	sp|Q40478|ERF5_TOBAC Ethylene-responsive transcription factor 5 OS=Nicotiana tabacum GN=ERF5 PE=2 SV=1	gi|300079022|gb|ADJ67442.1| ethylene response factor 13 [Actinidia deliciosa]	4081.Solyc08g078190.1.1	ERF	GO:0003700 GO:0006355 GO:0005634 GO:0010200
Contig_2068	-	AT1G12610.1 | Symbols: DDF1 | Integrase-type DNA-binding superfamily protein | chr1:4290205-4290834 REVERSE LENGTH=209	sp|Q9LN86|DRE1F_ARATH Dehydration-responsive element-binding protein 1F OS=Arabidopsis thaliana GN=DREB1F PE=2 SV=1	gi|594021561|gb|AHL69786.1| dehydration-responsive element-binding protein [Camellia sinensis]	4113.PGSC0003DMT400032622	ERF	GO:0048510 GO:0009651 GO:0016049 GO:0003700 GO:0043565
Contig_36796	-	AT5G11590.1 | Symbols: TINY2 | Integrase-type DNA-binding superfamily protein | chr5:3727789-3728499 REVERSE LENGTH=236	sp|Q9LYD3|DREB3_ARATH Dehydration-responsive element-binding protein 3 OS=Arabidopsis thaliana GN=DREB3 PE=2 SV=1	gi|645226518|ref|XP_008220077.1| PREDICTED: dehydration-responsive element-binding protein 3-like [Prunus mume]	29760.VIT_04s0008g03400.t01	ERF	GO:0003700 GO:0006355 GO:0005634
Contig_21966	-	AT5G11590.1 | Symbols: TINY2 | Integrase-type DNA-binding superfamily protein | chr5:3727789-3728499 REVERSE LENGTH=236	sp|Q9LYD3|DREB3_ARATH Dehydration-responsive element-binding protein 3 OS=Arabidopsis thaliana GN=DREB3 PE=2 SV=1	gi|719979732|ref|XP_010249578.1| PREDICTED: dehydration-responsive element-binding protein 3-like [Nelumbo nucifera]	3694.POPTR_0018s00270.1	ERF	GO:0003700 GO:0006355 GO:0005634
Contig_6841	CSA034932.1 | Sc0005214:97680-98720(+)	AT1G78080.1 | Symbols: RAP2.4 | related to AP2 4 | chr1:29364790-29365794 FORWARD LENGTH=334	sp|Q8H1E4|RAP24_ARATH Ethylene-responsive transcription factor RAP2-4 OS=Arabidopsis thaliana GN=RAP2-4 PE=1 SV=1	gi|323650795|gb|ADX97444.1| DREB1p [Hevea brasiliensis]	29760.VIT_18s0001g05250.t01	ERF	GO:0003700 GO:0006355 GO:0005634
Contig_4588	CSA008675.1 | Sc0000947:451043-451768(+)	AT5G51990.1 | Symbols: CBF4, DREB1D | C-repeat-binding factor 4 | chr5:21117113-21117787 REVERSE LENGTH=224	sp|Q9FJ93|DRE1D_ARATH Dehydration-responsive element-binding protein 1D OS=Arabidopsis thaliana GN=DREB1D PE=2 SV=1	gi|510937909|gb|AGN53198.1| CBF-like protein [Camellia sinensis]	3694.POPTR_0012s13870.1	ERF	GO:0003700 GO:0006355 GO:0005634 GO:0016563
Contig_37776	CSA019024.1 | Sc0001821:27367-28083(+)	AT5G52020.1 | Symbols: | Integrase-type DNA-binding superfamily protein | chr5:21124192-21124890 REVERSE LENGTH=232	sp|Q9CAN9|ERF26_ARATH Ethylene-responsive transcription factor ERF026 OS=Arabidopsis thaliana GN=ERF026 PE=2 SV=1	gi|697133951|ref|XP_009621025.1| PREDICTED: ethylene-responsive transcription factor ERF027-like [Nicotiana tomentosiformis]	4081.Solyc06g035700.1.1	ERF	GO:0003700 GO:0006355 GO:0016563 GO:0009507
Contig_26375	CSA001553.1 | Sc0000421:498465-513121(-)	AT5G60940.1 | Symbols: | Transducin/WD40 repeat-like superfamily protein | chr5:24523092-24525655 FORWARD LENGTH=429	sp|Q8L4J2|CTF50_ARATH Cleavage stimulation factor subunit 50 OS=Arabidopsis thaliana GN=CSTF50 PE=1 SV=1	gi|720006467|ref|XP_010257990.1| PREDICTED: cleavage stimulation factor subunit 1 isoform X2 [Nelumbo nucifera]	4081.Solyc12g038530.1.1	-	GO:0005834 GO:0008150 GO:0080008 GO:0000166
Contig_46151	CSA020225.1 | Sc0000672:710527-714181(-)	AT1G50870.1 | Symbols: | F-box and associated interaction domains-containing protein | chr1:18855147-18856337 FORWARD LENGTH=396	sp|Q9C6J3|FB52_ARATH Putative F-box protein At1g50870 OS=Arabidopsis thaliana GN=At1g50870 PE=4 SV=1	gb|AAX19999.1| S-locus F-box protein, partial [Prunus avium]	3694.POPTR_0005s04500.1	C2H2	GO:0005575 GO:0003674 GO:0008150
Contig_29605	CSA011358.1 | xfSc0002002:23513-27326(+)	AT3G30180.1 | Symbols: CYP85A2, BR6OX2 | brassinosteroid-6-oxidase 2 | chr3:11810867-11813509 FORWARD LENGTH=465	sp|Q43147|C85A1_SOLLC Cytochrome P450 85A1 OS=Solanum lycopersicum GN=CYP85A1 PE=2 SV=1	gb|AAZ39038.1| cytochrome P450 90A2 [Camellia japonica]	29760.VIT_14s0083g01110.t01	-	GO:0004497 GO:0019825 GO:0016132
Contig_25752	-	AT2G29090.2 | Symbols: CYP707A2 | cytochrome P450, family 707, subfamily A, polypeptide 2 | chr2:12495038-12499080 REVERSE LENGTH=482	sp|O81077|ABAH2_ARATH Abscisic acid 8'-hydroxylase 2 OS=Arabidopsis thaliana GN=CYP707A2 PE=2 SV=1	gb|AAZ39038.1| cytochrome P450 90A2 [Camellia japonica]	3694.POPTR_0009s03900.1	B3	-
Contig_29711	CSA028240.1 | xpSc0053382:32185-34132(-)	AT5G05690.1 | Symbols: CPD, CYP90A, CYP90, CBB3, DWF3, CYP90A1 | Cytochrome P450 superfamily protein | chr5:1702907-1706705 REVERSE LENGTH=472	sp|Q9AXM6|T10H_TAXCU Taxane 10-beta-hydroxylase OS=Taxus cuspidata GN=CYP725A1 PE=1 SV=1	gb|AAZ39038.1| cytochrome P450 90A2 [Camellia japonica]	3694.POPTR_0021s00980.1	-	GO:0009826 GO:0019825 GO:0016132 GO:0009911 GO:0010268 GO:0010224
Contig_21131	CSA021680.1 | Sc0004126:39051-43957(-)	AT1G12240.1 | Symbols: ATBETAFRUCT4, VAC-INV | Glycosyl hydrolases family 32 protein | chr1:4153699-4157457 FORWARD LENGTH=664	sp|P29000|INVA_SOLLC Acid beta-fructofuranosidase OS=Solanum lycopersicum GN=TIV1 PE=2 SV=1	gi|398363595|gb|AFO84092.1| vacuolar invertase [Actinidia chinensis]	4081.Solyc03g083910.2.1	-	GO:0005773 GO:0004564
Contig_11919	CSA009779.1 | Sc0004606:87203-90992(+)	AT3G13790.2 | Symbols: ATBFRUCT1 | Glycosyl hydrolases family 32 protein | chr3:4533084-4535831 REVERSE LENGTH=581	sp|Q70XE6|6FEH_BETVU Fructan 6-exohydrolase OS=Beta vulgaris GN=6-FEH PE=1 SV=1	gi|758375753|gb|AJO70154.1| invertase 4 [Camellia sinensis]	29760.VIT_04s0008g01150.t01	-	-
Contig_21583	CSA009426.1 | xpSc0053693:4715-14402(+)	AT1G12240.1 | Symbols: ATBETAFRUCT4, VAC-INV | Glycosyl hydrolases family 32 protein | chr1:4153699-4157457 FORWARD LENGTH=664	sp|P80065|INVB_DAUCA Beta-fructofuranosidase, soluble isoenzyme I OS=Daucus carota GN=INV*DC4 PE=1 SV=2	gi|407731732|gb|AFU25742.1| soluble acid invertase 2 [Rhododendron hybrid cultivar]	29760.VIT_16s0022g00670.t01	-	GO:0005773 GO:0004564
Contig_27804	CSA033316.1 | Sc0000815:258433-274709(-)	AT2G36190.1 | Symbols: AtcwINV4, cwINV4 | cell wall invertase 4 | chr2:15174951-15177785 REVERSE LENGTH=591	sp|P26792|INV1_DAUCA Beta-fructofuranosidase, insoluble isoenzyme 1 OS=Daucus carota GN=INV1 PE=1 SV=1	gi|641851609|gb|KDO70479.1| hypothetical protein CISIN_1g008189mg [Citrus sinensis]	4113.PGSC0003DMT400072606	-	GO:0004553
Contig_41311	CSA004928.1 | Sc0002295:153549-158048(-)	AT4G34860.2 | Symbols: | Plant neutral invertase family protein | chr4:16609955-16612019 REVERSE LENGTH=571	sp|Q69T31|CINV1_ORYSJ Cytosolic invertase 1 OS=Oryza sativa subsp. japonica GN=CINV1 PE=1 SV=1	gi|54112232|gb|AAV28816.1| neutral/alkaline invertase 8, partial [Oryza sativa Indica Group]	4113.PGSC0003DMT400025736	-	GO:0005829 GO:0004564
Contig_7715	CSA036366.1 | Sc0000653:461299-467104(+)	AT1G65060.1 | Symbols: 4CL3 | 4-coumarate:CoA ligase 3 | chr1:24167385-24171457 REVERSE LENGTH=561	sp|P31687|4CL2_SOYBN 4-coumarate--CoA ligase 2 OS=Glycine max PE=2 SV=2	gi|76177061|gb|ABA40922.1| 4-coumaroyl CoA ligase [Camellia sinensis]	29760.VIT_16s0039g02040.t01	G2-like	GO:0005575 GO:0016207 GO:0010584 GO:0009611 GO:0050832 GO:0009411 GO:0009698
Contig_25009	CSA013661.1 | Sc0002677:200072-205355(-)	AT1G09155.1 | Symbols: AtPP2-B15, PP2-B15 | phloem protein 2-B15 | chr1:2949831-2950842 REVERSE LENGTH=289	sp|Q3E6P4|FB95_ARATH F-box protein At2g02240 OS=Arabidopsis thaliana GN=At2g02240 PE=2 SV=1	gb|ABB77431.1| non-S-locus F-box-like protein 2011, partial [Petunia integrifolia subsp. inflata]	4113.PGSC0003DMT400063740	MYB_related	GO:0005575 GO:0009793 GO:0003674
Contig_31540	CSA029364.1 | Sc0000816:578191-584146(+)	AT3G61060.1 | Symbols: AtPP2-A13, PP2-A13 | phloem protein 2-A13 | chr3:22603166-22604336 FORWARD LENGTH=290	sp|Q9LEX0|P2A13_ARATH F-box protein PP2-A13 OS=Arabidopsis thaliana GN=PP2A13 PE=1 SV=1	gb|ABB77431.1| non-S-locus F-box-like protein 2011, partial [Petunia integrifolia subsp. inflata]	29760.VIT_15s0048g01930.t01	-	GO:0030246 GO:0009611
Contig_28757	CSA022776.1 | Sc0001502:505284-507673(+)	AT3G61060.1 | Symbols: AtPP2-A13, PP2-A13 | phloem protein 2-A13 | chr3:22603166-22604336 FORWARD LENGTH=290	sp|Q9LEX0|P2A13_ARATH F-box protein PP2-A13 OS=Arabidopsis thaliana GN=PP2A13 PE=1 SV=1	gb|ABB77431.1| non-S-locus F-box-like protein 2011, partial [Petunia integrifolia subsp. inflata]	3847.GLYMA05G03500.1	HD-ZIP	GO:0030246 GO:0009611
Contig_43546	CSA014882.1 | Sc0000357:772785-774046(+)	AT4G19840.1 | Symbols: ATPP2-A1, ATPP2A-1, PP2-A1 | phloem protein 2-A1 | chr4:10774336-10775701 FORWARD LENGTH=246	sp|O81865|P2A01_ARATH Protein PHLOEM PROTEIN 2-LIKE A1 OS=Arabidopsis thaliana GN=PP2A1 PE=2 SV=1	gb|ABB77431.1| non-S-locus F-box-like protein 2011, partial [Petunia integrifolia subsp. inflata]	4113.PGSC0003DMT400026835	-	GO:0005575 GO:0008150 GO:0030246
Contig_39909	CSA007507.1 | xfSc0000686:45994-47477(+)	AT4G19840.1 | Symbols: ATPP2-A1, ATPP2A-1, PP2-A1 | phloem protein 2-A1 | chr4:10774336-10775701 FORWARD LENGTH=246	sp|O81865|P2A01_ARATH Protein PHLOEM PROTEIN 2-LIKE A1 OS=Arabidopsis thaliana GN=PP2A1 PE=2 SV=1	gb|ABB77431.1| non-S-locus F-box-like protein 2011, partial [Petunia integrifolia subsp. inflata]	3694.POPTR_0012s12110.1	HD-ZIP	GO:0005575 GO:0008150 GO:0030246
Contig_41514	-	AT2G02250.1 | Symbols: AtPP2-B2, PP2-B2 | phloem protein 2-B2 | chr2:594655-595825 REVERSE LENGTH=310	sp|Q9FV02|SKIP3_ARATH F-box protein SKIP3 OS=Arabidopsis thaliana GN=SKIP3 PE=1 SV=2	gb|ABB77431.1| non-S-locus F-box-like protein 2011, partial [Petunia integrifolia subsp. inflata]	4081.Solyc05g055870.2.1	-	GO:0005575 GO:0030246
Contig_32913	CSA001883.1 | Sc0005639:65537-68261(-)	AT3G26000.1 | Symbols: | Ribonuclease inhibitor | chr3:9507042-9508542 REVERSE LENGTH=453	sp|Q9LK24|FB327_ARATH F-box protein At3g27290 OS=Arabidopsis thaliana GN=At3g27290 PE=2 SV=1	gb|ABB77432.1| non-S-locus F-box-like protein 2411, partial [Petunia integrifolia subsp. inflata]	29760.VIT_01s0010g02380.t01	-	GO:0005575 GO:0003674 GO:0008150
Contig_8247	CSA032653.1 | xfSc0000807:55179-56811(-)	AT4G14960.1 | Symbols: TUA6 | Tubulin/FtsZ family protein | chr4:8548753-8550319 REVERSE LENGTH=427	sp|Q9ZRR5|TBA3_HORVU Tubulin alpha-3 chain OS=Hordeum vulgare GN=TUBA3 PE=2 SV=1	gb|ABC59068.2| alpha tubulin 1 [Camellia sinensis]	29760.VIT_00s0373g00010.t01	Trihelix	GO:0045298 GO:0005874 GO:0005829 GO:0005200 GO:0000226
Contig_7121	CSA005349.1 | Sc0002082:330789-333606(-)	AT4G14960.1 | Symbols: TUA6 | Tubulin/FtsZ family protein | chr4:8548753-8550319 REVERSE LENGTH=427	sp|Q6VAF9|TBA4_GOSHI Tubulin alpha-4 chain OS=Gossypium hirsutum PE=2 SV=1	gb|ABC59068.2| alpha tubulin 1 [Camellia sinensis]	3694.POPTR_0009s08850.1	Trihelix	GO:0045298 GO:0005874 GO:0005829 GO:0005200 GO:0000226
Contig_18416	CSA020961.1 | Sc0000766:475634-475840(+)	AT1G80920.1 | Symbols: J8 | Chaperone DnaJ-domain superfamily protein | chr1:30403863-30404549 REVERSE LENGTH=163	-	gi|145688390|gb|ABC69274.2| putative DnaJ protein [Camellia sinensis]	29760.VIT_09s0018g00620.t01	-	-
Contig_375	CSA028679.1 | Sc0000601:614629-615900(+)	ATMG00665.1 | Symbols: NAD5B, NAD5.2, NAD5 | NADH dehydrogenase 5B | chrM:190740-190761 REVERSE LENGTH=669	sp|P10330|NU5M_OENBE NADH-ubiquinone oxidoreductase chain 5 OS=Oenothera berteroana GN=ND5 PE=2 SV=2	gi|295311650|ref|YP_003587253.1| NADH dehydrogenase subunit 5 [Citrullus lanatus] gi|259156778|gb|ACV96640.1| NADH dehydrogenase subunit 5 [Citrullus lanatus]	3702.ATMG00665.1	G2-like	GO:0045333 GO:0045271 GO:0055114 GO:0003954 GO:0005739
Contig_3384	CSA015584.1 | Sc0002995:68552-73146(+)	AT3G09390.1 | Symbols: MT2A, ATMT-K, ATMT-1 | metallothionein 2A | chr3:2889737-2890188 REVERSE LENGTH=81	sp|P43390|MT2_ACTDE Metallothionein-like protein type 2 OS=Actinidia deliciosa GN=pKIWI504 PE=2 SV=1	gb|ABD97258.1| metallothionin 2 [Camellia sinensis]	29760.VIT_08s0007g00330.t01	-	GO:0005575 GO:0005507 GO:0006878
Contig_20261	CSA009525.1 | Sc0003370:180133-184976(-)	AT3G62270.1 | Symbols: | HCO3- transporter family | chr3:23042528-23045633 REVERSE LENGTH=703	sp|Q9M1P7|BOR2_ARATH Probable boron transporter 2 OS=Arabidopsis thaliana GN=BOR2 PE=2 SV=1	gb|ABD97346.1| putative anion exchange protein, partial [Camellia sinensis]	29760.VIT_07s0005g02060.t01	M-type_MADS	GO:0006820 GO:0016021 GO:0015380
Contig_5703	CSA017942.1 | Sc0003765:35066-41307(+)	AT3G62270.1 | Symbols: | HCO3- transporter family | chr3:23042528-23045633 REVERSE LENGTH=703	sp|Q9M1P7|BOR2_ARATH Probable boron transporter 2 OS=Arabidopsis thaliana GN=BOR2 PE=2 SV=1	gb|ABD97346.1| putative anion exchange protein, partial [Camellia sinensis]	29760.VIT_17s0000g08530.t01	M-type_MADS	GO:0006820 GO:0016021 GO:0015380
Contig_41433	CSA016165.1 | Sc0004616:107458-109458(+)	AT5G42080.2 | Symbols: ADL1, ADL1A, AG68, DRP1A, DL1 | dynamin-like protein | chr5:16821564-16824536 REVERSE LENGTH=429	sp|P42697|DRP1A_ARATH Dynamin-related protein 1A OS=Arabidopsis thaliana GN=DRP1A PE=1 SV=3	gb|ABE01395.1| phragmoplastin [Camellia sinensis]	3847.GLYMA02G09420.1	-	GO:0009535 GO:0009504 GO:0010051 GO:0010091 GO:0003924 GO:0009920 GO:0009793 GO:0005515 GO:0005886 GO:0005874 GO:0005525
Contig_15494	CSA018340.1 | Sc0000830:508169-521102(-)	AT1G10290.1 | Symbols: ADL6, DRP2A | dynamin-like protein 6 | chr1:3370774-3377120 FORWARD LENGTH=914	sp|Q9SE83|DRP2A_ARATH Dynamin-2A OS=Arabidopsis thaliana GN=DRP2A PE=1 SV=2	gb|ABE01395.1| phragmoplastin [Camellia sinensis]	3694.POPTR_0004s23690.1	-	GO:0005794 GO:0003924 GO:0006896
Contig_955	CSA028822.1 | xpSc0057673:1425-6206(-)	AT3G22890.1 | Symbols: APS1 | ATP sulfurylase 1 | chr3:8112837-8114734 FORWARD LENGTH=463	sp|Q9LIK9|APS1_ARATH ATP sulfurylase 1, chloroplastic OS=Arabidopsis thaliana GN=APS1 PE=1 SV=1	gb|ABE01402.1| ATP-sulfurylase [Camellia sinensis]	29760.VIT_05s0020g04210.t01	-	GO:0004781 GO:0009507
Contig_8878	CSA017257.1 | Sc0002348:171265-173460(+)	AT2G20120.1 | Symbols: COV1 | Protein of unknown function (DUF502) | chr2:8687568-8689321 REVERSE LENGTH=268	sp|F4IUE7|COV1_ARATH Protein CONTINUOUS VASCULAR RING 1 OS=Arabidopsis thaliana GN=COV1 PE=1 SV=2	gb|ABE11607.1| COV1-like protein [Solanum chacoense]	4113.PGSC0003DMT400000833	FAR1	GO:0016021 GO:0003674 GO:0010222 GO:0009734
Contig_31861	CSA030501.1 | Sc0000067:82146-100643(-)	AT2G13560.1 | Symbols: NAD-ME1 | NAD-dependent malic enzyme 1 | chr2:5650089-5655103 FORWARD LENGTH=623	sp|Q9SIU0|MAO1_ARATH NAD-dependent malic enzyme 1, mitochondrial OS=Arabidopsis thaliana GN=NAD-ME1 PE=1 SV=1	gb|ABE76298.1| putative mitochondrial NAD-dependent malic enzyme, partial [Camellia sinensis]	3847.GLYMA03G24630.1	-	GO:0004470 GO:0005739 GO:0016652 GO:0009651 GO:0006108 GO:0005524 GO:0009507
Contig_8544	-	AT5G05600.1 | Symbols: | 2-oxoglutarate (2OG) and Fe(II)-dependent oxygenase superfamily protein | chr5:1672266-1674602 FORWARD LENGTH=371	sp|O24648|G3OX_PEA Gibberellin 3-beta-dioxygenase 1 OS=Pisum sativum GN=LE PE=1 SV=1	gb|ABF61826.1| gibberellin 20-oxidase [Vitis vinifera]	3847.GLYMA18G03020.1	-	GO:0005506 GO:0016491
Contig_6882	-	AT4G10490.1 | Symbols: | 2-oxoglutarate (2OG) and Fe(II)-dependent oxygenase superfamily protein | chr4:6483900-6485179 FORWARD LENGTH=348	sp|D4N501|DIOX2_PAPSO Probable 2-oxoglutarate/Fe(II)-dependent dioxygenase OS=Papaver somniferum GN=DIOX2 PE=2 SV=1	gb|ABF61826.1| gibberellin 20-oxidase [Vitis vinifera]	3847.GLYMA01G03120.1	B3	GO:0016706 GO:0005575 GO:0019748
Contig_20448	CSA022659.1 | Sc0001605:353126-358882(-)	AT5G05600.1 | Symbols: | 2-oxoglutarate (2OG) and Fe(II)-dependent oxygenase superfamily protein | chr5:1672266-1674602 FORWARD LENGTH=371	sp|D4N500|DIOX1_PAPSO Thebaine 6-O-demethylase OS=Papaver somniferum GN=T6ODM PE=1 SV=1	gb|ABF61826.1| gibberellin 20-oxidase [Vitis vinifera]	3694.POPTR_0008s06930.1	B3	GO:0005506 GO:0016491
Contig_15737	-	AT1G04350.1 | Symbols: | 2-oxoglutarate (2OG) and Fe(II)-dependent oxygenase superfamily protein | chr1:1165296-1166538 FORWARD LENGTH=360	sp|P93824|ACCH6_ARATH 1-aminocyclopropane-1-carboxylate oxidase homolog 6 OS=Arabidopsis thaliana GN=At1g04350 PE=2 SV=1	gb|ABF61826.1| gibberellin 20-oxidase [Vitis vinifera]	29760.VIT_08s0007g03040.t01	B3	GO:0005575 GO:0008150 GO:0010302
Contig_23449	CSA001401.1 | Sc0000641:365169-366881(+)	AT1G52800.1 | Symbols: | 2-oxoglutarate (2OG) and Fe(II)-dependent oxygenase superfamily protein | chr1:19664044-19665362 FORWARD LENGTH=314	sp|Q945B6|AOP1L_ARATH Probable 2-oxoglutarate-dependent dioxygenase AOP1.2 OS=Arabidopsis thaliana GN=AOP1.2 PE=2 SV=1	gb|ABF61826.1| gibberellin 20-oxidase [Vitis vinifera]	29760.VIT_09s0002g05290.t01	B3	GO:0005575 GO:0016491
Contig_7489	CSA028326.1 | Sc0004415:29286-29957(-)	AT3G19000.2 | Symbols: | 2-oxoglutarate (2OG) and Fe(II)-dependent oxygenase superfamily protein | chr3:6554004-6554987 REVERSE LENGTH=278	sp|Q39224|SRG1_ARATH Protein SRG1 OS=Arabidopsis thaliana GN=SRG1 PE=2 SV=1	gb|ABF61826.1| gibberellin 20-oxidase [Vitis vinifera]	29760.VIT_03s0063g01160.t01	B3	GO:0016706 GO:0005575 GO:0008150
Contig_3437	CSA012870.1 | Sc0000804:540878-547664(+)	AT1G17010.1 | Symbols: | 2-oxoglutarate (2OG) and Fe(II)-dependent oxygenase superfamily protein | chr1:5817667-5819183 FORWARD LENGTH=361	sp|Q39224|SRG1_ARATH Protein SRG1 OS=Arabidopsis thaliana GN=SRG1 PE=2 SV=1	gb|ABF61826.1| gibberellin 20-oxidase [Vitis vinifera]	29760.VIT_10s0003g02450.t01	B3	GO:0016706 GO:0005575 GO:0005506 GO:0009813
Contig_26736	CSA008993.1 | Sc0005759:520-8277(+)	AT1G35190.2 | Symbols: | 2-oxoglutarate (2OG) and Fe(II)-dependent oxygenase superfamily protein | chr1:12890544-12892632 FORWARD LENGTH=306	sp|A6BM06|ACCO1_DICMU 1-aminocyclopropane-1-carboxylate oxidase OS=Dictyostelium mucoroides GN=aco PE=3 SV=1	gb|ABF61826.1| gibberellin 20-oxidase [Vitis vinifera]	29760.VIT_00s0299g00040.t01	MYB_related	GO:0016706 GO:0005575 GO:0005506 GO:0009821
Contig_32857	CSA012133.1 | Sc0000845:3392-5316(+)	AT4G10490.1 | Symbols: | 2-oxoglutarate (2OG) and Fe(II)-dependent oxygenase superfamily protein | chr4:6483900-6485179 FORWARD LENGTH=348	sp|D4N500|DIOX1_PAPSO Thebaine 6-O-demethylase OS=Papaver somniferum GN=T6ODM PE=1 SV=1	gb|ABF61826.1| gibberellin 20-oxidase [Vitis vinifera]	29760.VIT_18s0001g06690.t01	-	GO:0016706 GO:0005575 GO:0019748
Contig_17794	CSA002905.1 | Sc0001489:122090-124117(-)	AT1G15550.1 | Symbols: GA4, ATGA3OX1, GA3OX1 | gibberellin 3-oxidase 1 | chr1:5344569-5346078 REVERSE LENGTH=358	sp|O24648|G3OX_PEA Gibberellin 3-beta-dioxygenase 1 OS=Pisum sativum GN=LE PE=1 SV=1	gb|ABF61826.1| gibberellin 20-oxidase [Vitis vinifera]	4113.PGSC0003DMT400042582	B3	GO:0005737 GO:0009740 GO:0016707 GO:0008134 GO:0009686 GO:0010114
Contig_7346	CSA018142.1 | Sc0000847:393836-394318(+)	AT4G21200.1 | Symbols: ATGA2OX8, GA2OX8 | gibberellin 2-oxidase 8 | chr4:11302751-11306601 FORWARD LENGTH=338	sp|O49561|G2OX8_ARATH Gibberellin 2-beta-dioxygenase 8 OS=Arabidopsis thaliana GN=GA2OX8 PE=1 SV=2	gb|ABF61826.1| gibberellin 20-oxidase [Vitis vinifera]	3694.POPTR_0004s02200.1	B3	GO:0005575 GO:0045543
Contig_3459	CSA011508.1 | Sc0001853:326075-327874(-)	AT4G22880.2 | Symbols: LDOX, TDS4, TT18, ANS | leucoanthocyanidin dioxygenase | chr4:12004905-12006059 REVERSE LENGTH=356	sp|P51092|LDOX_PETHY Leucoanthocyanidin dioxygenase OS=Petunia hybrida GN=ANT17 PE=2 SV=1	gb|ABF61826.1| gibberellin 20-oxidase [Vitis vinifera]	29760.VIT_02s0025g04720.t01	B3	GO:0009718 GO:0009753 GO:0007033 GO:0009611 GO:0005575 GO:0010023 GO:0050589
Contig_21272	CSA003003.1 | Sc0002817:75275-80476(-)	AT5G05600.1 | Symbols: | 2-oxoglutarate (2OG) and Fe(II)-dependent oxygenase superfamily protein | chr5:1672266-1674602 FORWARD LENGTH=371	sp|P51091|LDOX_MALDO Leucoanthocyanidin dioxygenase OS=Malus domestica GN=ANS PE=2 SV=1	gb|ABF61826.1| gibberellin 20-oxidase [Vitis vinifera]	3694.POPTR_0016s12440.1	B3	GO:0005506 GO:0016491
Contig_3598	CSA013326.1 | Sc0005516:332-1259(-)	AT3G51240.1 | Symbols: F3H, TT6, F3'H | flavanone 3-hydroxylase | chr3:19025409-19026658 FORWARD LENGTH=358	sp|Q07353|FL3H_PETHY Naringenin,2-oxoglutarate 3-dioxygenase (Fragment) OS=Petunia hybrida GN=AN3 PE=1 SV=1	gb|ABF61826.1| gibberellin 20-oxidase [Vitis vinifera]	29760.VIT_18s0001g14310.t01	B3	GO:0005575 GO:0010224 GO:0009813 GO:0045486
Contig_2168	-	AT1G06620.1 | Symbols: | 2-oxoglutarate (2OG) and Fe(II)-dependent oxygenase superfamily protein | chr1:2025618-2027094 FORWARD LENGTH=365	sp|Q84MB3|ACCH1_ARATH 1-aminocyclopropane-1-carboxylate oxidase homolog 1 OS=Arabidopsis thaliana GN=At1g06620 PE=2 SV=1	gb|ABF61826.1| gibberellin 20-oxidase [Vitis vinifera]	29760.VIT_05s0049g00390.t01	B3	GO:0005575 GO:0008150 GO:0010302
Contig_33223	CSA021078.1 | Sc0000648:492974-493350(-)	AT4G22870.1 | Symbols: | 2-oxoglutarate (2OG) and Fe(II)-dependent oxygenase superfamily protein | chr4:12001884-12002222 REVERSE LENGTH=112	sp|P51091|LDOX_MALDO Leucoanthocyanidin dioxygenase OS=Malus domestica GN=ANS PE=2 SV=1	gb|ABF61826.1| gibberellin 20-oxidase [Vitis vinifera]	29760.VIT_02s0025g04720.t01	-	GO:0005575 GO:0016491
Contig_7916	CSA013765.1 | Sc0000696:655289-657709(+)	AT1G34300.1 | Symbols: | lectin protein kinase family protein | chr1:12503450-12505939 FORWARD LENGTH=829	sp|Q9XID3|Y1343_ARATH G-type lectin S-receptor-like serine/threonine-protein kinase At1g34300 OS=Arabidopsis thaliana GN=At1g34300 PE=2 SV=1	gi|470112545|ref|XP_004292493.1| PREDICTED: G-type lectin S-receptor-like serine/threonine-protein kinase At1g34300 [Fragaria vesca subsp. vesca]	29760.VIT_18s0086g00210.t01	MYB_related	GO:0004674 GO:0006468 GO:0005529 GO:0005524 GO:0005886
Contig_3104	CSA011864.1 | Sc0001003:521077-524036(-)	AT1G12010.1 | Symbols: | 2-oxoglutarate (2OG) and Fe(II)-dependent oxygenase superfamily protein | chr1:4056274-4057670 FORWARD LENGTH=320	sp|P31237|ACCO_ACTDE 1-aminocyclopropane-1-carboxylate oxidase OS=Actinidia deliciosa GN=ACO PE=2 SV=1	gb|ABI33224.1| ACC oxidase [Camellia sinensis]	4081.Solyc02g036350.2.1	-	GO:0005575 GO:0009815 GO:0008150
Contig_44557	CSA014087.1 | Sc0003027:159551-161251(-)	AT2G23630.1 | Symbols: sks16 | SKU5 similar 16 | chr2:10052581-10055311 REVERSE LENGTH=541	sp|P29162|ASOL_TOBAC L-ascorbate oxidase homolog OS=Nicotiana tabacum PE=2 SV=1	gb|ABI52585.1| pollen-specific protein [Camellia sinensis]	4113.PGSC0003DMT400010905	-	GO:0005507 GO:0030599
Contig_7139	-	AT3G61510.1 | Symbols: ACS1, AT-ACS1 | ACC synthase 1 | chr3:22763495-22765730 REVERSE LENGTH=488	sp|P31531|1A1C_SOYBN 1-aminocyclopropane-1-carboxylate synthase OS=Glycine max GN=ACS1 PE=2 SV=1	gb|ABM88785.1| 1-aminocyclopropane-1-carboxylate synthase [Camellia sinensis]	4081.Solyc00g095860.1.1	-	GO:0005575 GO:0016847 GO:0009693
Contig_15557	CSA011417.1 | Sc0000293:279158-279854(+)	AT3G61510.1 | Symbols: ACS1, AT-ACS1 | ACC synthase 1 | chr3:22763495-22765730 REVERSE LENGTH=488	sp|Q9MB95|1A11_PRUMU 1-aminocyclopropane-1-carboxylate synthase 1 OS=Prunus mume GN=ACS1 PE=2 SV=1	gb|ABM88785.1| 1-aminocyclopropane-1-carboxylate synthase [Camellia sinensis]	3694.POPTR_0002s16530.1	-	GO:0005575 GO:0016847 GO:0009693
Contig_47975	CSA026751.1 | xpSc0054720:42782-45240(-)	AT5G65800.1 | Symbols: ACS5, CIN5, ETO2, ATACS5 | ACC synthase 5 | chr5:26331096-26332698 REVERSE LENGTH=470	sp|Q00257|1A12_CUCMA 1-aminocyclopropane-1-carboxylate synthase CMA101 OS=Cucurbita maxima GN=ACS2 PE=2 SV=1	gb|ABM88785.1| 1-aminocyclopropane-1-carboxylate synthase [Camellia sinensis]	29760.VIT_00s0840g00010.t01	-	GO:0016847 GO:0009735 GO:0009693
Contig_22742	CSA029321.1 | Sc0002643:244414-245612(+)	AT3G55430.1 | Symbols: | O-Glycosyl hydrolases family 17 protein | chr3:20549806-20552004 REVERSE LENGTH=449	sp|P52409|E13B_WHEAT Glucan endo-1,3-beta-glucosidase OS=Triticum aestivum GN=GLC1 PE=2 SV=1	gb|ABN03965.1| beta-1,3-glucanase [Hevea brasiliensis]	3694.POPTR_0008s05610.1	BES1	GO:0005618 GO:0043169 GO:0005975 GO:0004553
Contig_12859	CSA030446.1 | Sc0004366:148122-149495(+)	AT5G42100.2 | Symbols: ATBG_PPAP, ATBG_PAP | beta-1,3-glucanase_putative | chr5:16829897-16831168 REVERSE LENGTH=423	sp|Q9FHX5|E1310_ARATH Glucan endo-1,3-beta-glucosidase 10 OS=Arabidopsis thaliana GN=At5g42100 PE=1 SV=1	gb|ABN03966.1| beta-1,3-glucanase [Hevea brasiliensis]	4113.PGSC0003DMT400031570	BES1	GO:0005783 GO:0007154 GO:0031225 GO:0009505 GO:0009506 GO:0042973
Contig_32968	CSA019255.1 | Sc0003128:97917-110327(-)	AT1G36160.2 | Symbols: ACC1 | acetyl-CoA carboxylase 1 | chr1:13534196-13543773 FORWARD LENGTH=2254	sp|Q38970|ACC1_ARATH Acetyl-CoA carboxylase 1 OS=Arabidopsis thaliana GN=ACC1 PE=1 SV=1	gi|126506746|gb|ABO14801.1| acetyl CoA carboxylase [Camellia sinensis]	29760.VIT_18s0001g04980.t01	-	-
Contig_40051	CSA012534.1 | Sc0001602:183477-185634(-)	AT2G45270.1 | Symbols: GCP1 | glycoprotease 1 | chr2:18666583-18669332 FORWARD LENGTH=480	sp|O22145|OSGP2_ARATH Probable tRNA N6-adenosine threonylcarbamoyltransferase, mitochondrial OS=Arabidopsis thaliana GN=GCP1 PE=2 SV=2	gb|ABS19670.1| glycoprotease M22 family protein, partial [Arabidopsis lyrata subsp. petraea]	3694.POPTR_0014s06330.1	NAC	GO:0006508 GO:0004222 GO:0008270
Contig_22257	CSA019067.1 | Sc0004593:28491-30251(-)	AT4G20760.1 | Symbols: | NAD(P)-binding Rossmann-fold superfamily protein | chr4:11129043-11130541 FORWARD LENGTH=298	sp|Q7Z9I2|YCP9_SCHPO Uncharacterized oxidoreductase C663.09c OS=Schizosaccharomyces pombe (strain 972 / ATCC 24843) GN=SPCC663.09c PE=3 SV=1	gb|ABS19725.1| short-chain dehydrogenase/reductase family protei, partial [Arabidopsis lyrata subsp. petraea]	29760.VIT_10s0003g05770.t01	-	GO:0005488 GO:0008152 GO:0016491
Contig_29015	CSA021219.1 | Sc0000103:367774-370264(+)	AT1G61370.1 | Symbols: | s-locus lectin protein kinase family protein | chr1:22642096-22645147 REVERSE LENGTH=814	sp|O64783|Y1137_ARATH G-type lectin S-receptor-like serine/threonine-protein kinase At1g61370 OS=Arabidopsis thaliana GN=At1g61370 PE=3 SV=2	gb|ABS53302.1| S-locus lectin protein kinase family protein, partial [Arabidopsis lyrata subsp. lyrata]	4081.Solyc03g006730.1.1	TALE	GO:0006468 GO:0004674 GO:0005529 GO:0004713 GO:0048544 GO:0005524 GO:0012505
Contig_4113	CSA019752.1 | Sc0001732:268036-270031(-)	AT4G21390.1 | Symbols: B120 | s-locus lectin protein kinase family protein | chr4:11394458-11397474 REVERSE LENGTH=849	sp|O81906|B120_ARATH G-type lectin S-receptor-like serine/threonine-protein kinase B120 OS=Arabidopsis thaliana GN=B120 PE=2 SV=1	gb|ABS53302.1| S-locus lectin protein kinase family protein, partial [Arabidopsis lyrata subsp. lyrata]	3694.POPTR_0001s44380.1	TALE	GO:0005529 GO:0004672
Contig_41754	CSA018224.1 | Sc0000112:1041452-1045660(-)	AT4G21390.1 | Symbols: B120 | s-locus lectin protein kinase family protein | chr4:11394458-11397474 REVERSE LENGTH=849	sp|P0DH86|SRK_ARATH G-type lectin S-receptor-like serine/threonine-protein kinase SRK OS=Arabidopsis thaliana GN=SRK PE=2 SV=1	gb|ABS53302.1| S-locus lectin protein kinase family protein, partial [Arabidopsis lyrata subsp. lyrata]	29760.VIT_00s0398g00020.t01	TALE	GO:0005529 GO:0004672
Contig_19512	CSA019394.1 | Sc0004672:53765-61363(+)	AT4G05200.1 | Symbols: CRK25 | cysteine-rich RLK (RECEPTOR-like protein kinase) 25 | chr4:2679793-2682309 REVERSE LENGTH=675	sp|Q9M0X5|CRK25_ARATH cysteine-rich receptor-like protein kinase 25 OS=Arabidopsis thaliana GN=CRK25 PE=3 SV=1	gb|ABS53302.1| S-locus lectin protein kinase family protein, partial [Arabidopsis lyrata subsp. lyrata]	29760.VIT_02s0087g01020.t01	bHLH	GO:0006468 GO:0016301 GO:0012505
Contig_36449	-	AT4G04540.1 | Symbols: CRK39 | cysteine-rich RLK (RECEPTOR-like protein kinase) 39 | chr4:2259580-2262138 FORWARD LENGTH=659	sp|Q9SYS7|CRK39_ARATH Putative cysteine-rich receptor-like protein kinase 39 OS=Arabidopsis thaliana GN=CRK39 PE=3 SV=1	gb|ABS53302.1| S-locus lectin protein kinase family protein, partial [Arabidopsis lyrata subsp. lyrata]	3694.POPTR_0138s00200.1	bHLH	GO:0006468 GO:0016301 GO:0012505
Contig_47156	-	AT3G47570.1 | Symbols: | Leucine-rich repeat protein kinase family protein | chr3:17527611-17530748 FORWARD LENGTH=1010	sp|C0LGP4|Y3475_ARATH Probable LRR receptor-like serine/threonine-protein kinase At3g47570 OS=Arabidopsis thaliana GN=At3g47570 PE=2 SV=1	gb|ABS53303.1| S-locus lectin protein kinase family protein, partial [Arabidopsis lyrata subsp. lyrata]	3694.POPTR_0672s00200.1	bHLH	GO:0007169 GO:0006468 GO:0005886 GO:0005524 GO:0004674
Contig_28558	CSA008535.1 | xfSc0001920:3-15407(+)	AT4G21390.1 | Symbols: B120 | s-locus lectin protein kinase family protein | chr4:11394458-11397474 REVERSE LENGTH=849	sp|O81906|B120_ARATH G-type lectin S-receptor-like serine/threonine-protein kinase B120 OS=Arabidopsis thaliana GN=B120 PE=2 SV=1	gb|ABS53303.1| S-locus lectin protein kinase family protein, partial [Arabidopsis lyrata subsp. lyrata]	3694.POPTR_0004s02420.1	TALE	GO:0005529 GO:0004672
Contig_6504	CSA003662.1 | Sc0000011:2085177-2088089(-)	AT2G39730.3 | Symbols: RCA | rubisco activase | chr2:16571174-16573345 REVERSE LENGTH=441	sp|Q7X999|RCA2_LARTR Ribulose bisphosphate carboxylase/oxygenase activase 2, chloroplastic OS=Larrea tridentata GN=RCA2 PE=2 SV=1	gb|ABU49419.1| rubisco activase, partial [Camellia sinensis]	29760.VIT_06s0004g05180.t01	-	GO:0010319 GO:0009416 GO:0043531 GO:0009409 GO:0046863 GO:0010287 GO:0005524
Contig_6472	CSA028552.1 | Sc0003518:220017-223604(+)	AT2G39730.2 | Symbols: RCA | rubisco activase | chr2:16571046-16573345 REVERSE LENGTH=446	sp|Q40281|RCA_MALDO Ribulose bisphosphate carboxylase/oxygenase activase, chloroplastic OS=Malus domestica GN=RCA PE=2 SV=1	gb|ABU49419.1| rubisco activase, partial [Camellia sinensis]	29760.VIT_08s0007g00840.t01	-	GO:0010319 GO:0009416 GO:0043531 GO:0009409 GO:0046863 GO:0010287 GO:0005524
Contig_2261	CSA011328.1 | Sc0000700:318486-321172(+)	AT3G61470.1 | Symbols: LHCA2 | photosystem I light harvesting complex gene 2 | chr3:22745736-22747032 FORWARD LENGTH=257	sp|P10708|CB12_SOLLC Chlorophyll a-b binding protein 7, chloroplastic OS=Solanum lycopersicum GN=CAB7 PE=3 SV=1	gb|ABV26426.1| light-harvesting chlorophyll a/b-binding protein, partial [Camellia sinensis]	3694.POPTR_0001s13800.1	M-type	GO:0009782 GO:0009768 GO:0030076 GO:0016168
Contig_5384	CSA016997.1 | xpSc0055362:18915-20179(+)	AT5G54270.1 | Symbols: LHCB3, LHCB3*1 | light-harvesting chlorophyll B-binding protein 3 | chr5:22038424-22039383 FORWARD LENGTH=265	sp|P27489|CB23_SOLLC Chlorophyll a-b binding protein 13, chloroplastic OS=Solanum lycopersicum GN=CAB13 PE=1 SV=1	gb|ABV26426.1| light-harvesting chlorophyll a/b-binding protein, partial [Camellia sinensis]	29760.VIT_19s0014g03660.t01	ERF	GO:0030076 GO:0015979 GO:0005198
Contig_25465	CSA003567.1 | Sc0000791:120524-124674(-)	AT1G76570.1 | Symbols: | Chlorophyll A-B binding family protein | chr1:28729132-28730754 FORWARD LENGTH=327	sp|P27494|CB23_TOBAC Chlorophyll a-b binding protein 36, chloroplastic OS=Nicotiana tabacum GN=CAB36 PE=3 SV=1	gb|ABV26426.1| light-harvesting chlorophyll a/b-binding protein, partial [Camellia sinensis]	3694.POPTR_0005s28000.1	-	GO:0016168 GO:0016020 GO:0009637 GO:0010218 GO:0030076 GO:0015979 GO:0009507
Contig_1018	CSA030476.1 | xpSc0053783:87485-88282(-)	AT2G34420.1 | Symbols: LHB1B2, LHCB1.5 | photosystem II light harvesting complex gene B1B2 | chr2:14522716-14523513 REVERSE LENGTH=265	sp|P27493|CB22_TOBAC Chlorophyll a-b binding protein 21, chloroplastic OS=Nicotiana tabacum GN=CAB21 PE=2 SV=1	gb|ABV26426.1| light-harvesting chlorophyll a/b-binding protein, partial [Camellia sinensis]	4577.GRMZM2G351977_P01	ERF	GO:0042651 GO:0009769 GO:0030076 GO:0010287 GO:0016168
Contig_614	CSA030474.1 | xpSc0053783:90029-91192(+)	AT1G29930.1 | Symbols: CAB1, AB140, CAB140, LHCB1.3 | chlorophyll A/B binding protein 1 | chr1:10478071-10478874 FORWARD LENGTH=267	sp|P27493|CB22_TOBAC Chlorophyll a-b binding protein 21, chloroplastic OS=Nicotiana tabacum GN=CAB21 PE=2 SV=1	gb|ABV26426.1| light-harvesting chlorophyll a/b-binding protein, partial [Camellia sinensis]	29760.VIT_10s0003g02900.t01	ERF	GO:0016168 GO:0030076 GO:0015979
Contig_37230	CSA017760.1 | Sc0000461:106799-111325(-)	AT3G22400.1 | Symbols: LOX5 | PLAT/LH2 domain-containing lipoxygenase family protein | chr3:7927011-7931167 FORWARD LENGTH=886	sp|Q9LUW0|LOX5_ARATH Linoleate 9S-lipoxygenase 5, chloroplastic OS=Arabidopsis thaliana GN=LOX5 PE=2 SV=2	gb|ABW75772.2| lipoxygenase [Camellia sinensis]	3694.POPTR_0010s09970.1	ERF	GO:0048364 GO:0016165
Contig_28227	CSA030360.1 | Sc0000083:1468881-1478296(-)	AT1G55020.1 | Symbols: LOX1, ATLOX1 | lipoxygenase 1 | chr1:20525798-20530143 FORWARD LENGTH=859	sp|Q43191|LOX15_SOLTU Probable linoleate 9S-lipoxygenase 5 OS=Solanum tuberosum GN=LOX1.5 PE=2 SV=1	gb|ABW75772.2| lipoxygenase [Camellia sinensis]	4113.PGSC0003DMT400063461	NF-YA	GO:0030397 GO:0009737 GO:0040007 GO:0009753 GO:0009816 GO:0009611 GO:0016165 GO:0005575 GO:0009695 GO:0048364
Contig_25091	CSA001953.1 | Sc0001560:416704-422946(+)	AT5G58230.1 | Symbols: MSI1, MEE70, ATMSI1 | Transducin/WD40 repeat-like superfamily protein | chr5:23556112-23557994 FORWARD LENGTH=424	sp|O22466|MSI1_SOLLC WD-40 repeat-containing protein MSI1 OS=Solanum lycopersicum GN=MSI1 PE=2 SV=1	gb|ABZ85631.1| multicopy suppressor of Ira1 [Pilosella caespitosa]	3694.POPTR_0014s17790.1	LBD	GO:0016585 GO:0006349 GO:0031507 GO:0045787 GO:0080008 GO:0008283 GO:0010214 GO:0009793 GO:0009555 GO:0005515 GO:0010026 GO:0009909
Contig_4258	CSA016587.1 | Sc0001083:148540-150625(+)	AT1G61520.3 | Symbols: LHCA3 | photosystem I light harvesting complex gene 3 | chr1:22700152-22701149 FORWARD LENGTH=273	sp|Q32904|CB23_PEA Chlorophyll a-b binding protein 3, chloroplastic OS=Pisum sativum GN=lhca3 PE=1 SV=1	gb|ACA42563.1| hypothetical protein [Camellia sinensis]	29760.VIT_15s0024g00040.t01	-	-
Contig_19326	CSA012186.1 | Sc0002570:48405-53505(-)	AT5G49360.1 | Symbols: BXL1, ATBXL1 | beta-xylosidase 1 | chr5:20012179-20016659 REVERSE LENGTH=774	sp|Q9FGY1|BXL1_ARATH Beta-D-xylosidase 1 OS=Arabidopsis thaliana GN=BXL1 PE=1 SV=1	gb|ACD93208.1| beta xylosidase [Camellia sinensis]	3694.POPTR_0008s10750.1	C2H2	GO:0010214 GO:0046556
Contig_40637	CSA025025.1 | Sc0002633:234182-237715(+)	AT5G64570.1 | Symbols: XYL4, ATBXL4 | beta-D-xylosidase 4 | chr5:25810227-25813309 REVERSE LENGTH=784	sp|Q9FLG1|BXL4_ARATH Beta-D-xylosidase 4 OS=Arabidopsis thaliana GN=BXL4 PE=1 SV=1	gb|ACD93208.1| beta xylosidase [Camellia sinensis]	29760.VIT_08s0032g00890.t01	-	GO:0045493 GO:0009044
Contig_44313	CSA019713.1 | xfSc0000800:42844-43392(-)	AT1G02640.1 | Symbols: BXL2, ATBXL2 | beta-xylosidase 2 | chr1:564293-567580 FORWARD LENGTH=768	sp|Q94KD8|BXL2_ARATH Probable beta-D-xylosidase 2 OS=Arabidopsis thaliana GN=BXL2 PE=2 SV=1	gb|ACD93208.1| beta xylosidase [Camellia sinensis]	29760.VIT_07s0005g01300.t01	-	GO:0004553
Contig_29713	CSA036488.1 | Sc0000009:1254201-1269461(-)	AT1G78060.1 | Symbols: | Glycosyl hydrolase family protein | chr1:29349796-29352868 REVERSE LENGTH=767	sp|Q9SGZ5|BXL7_ARATH Probable beta-D-xylosidase 7 OS=Arabidopsis thaliana GN=BXL7 PE=2 SV=2	gb|ACD93208.1| beta xylosidase [Camellia sinensis]	3694.POPTR_0002s09450.1	C2H2	GO:0048046 GO:0004553 GO:0005975 GO:0009505 GO:0009507
Contig_9346	CSA013027.1 | Sc0002853:39453-41726(+)	AT5G64570.1 | Symbols: XYL4, ATBXL4 | beta-D-xylosidase 4 | chr5:25810227-25813309 REVERSE LENGTH=784	sp|A5JTQ3|XYL2_MEDSV Beta-xylosidase/alpha-L-arabinofuranosidase 2 OS=Medicago sativa subsp. varia GN=Xyl2 PE=2 SV=1	gb|ACD93208.1| beta xylosidase [Camellia sinensis]	29760.VIT_12s0055g01180.t01	-	GO:0045493 GO:0009044
Contig_32163	CSA021300.1 | Sc0003679:95097-98994(+)	AT5G64570.1 | Symbols: XYL4, ATBXL4 | beta-D-xylosidase 4 | chr5:25810227-25813309 REVERSE LENGTH=784	sp|A5JTQ2|XYL1_MEDSV Beta-xylosidase/alpha-L-arabinofuranosidase 1 (Fragment) OS=Medicago sativa subsp. varia GN=Xyl1 PE=1 SV=1	gb|ACD93208.1| beta xylosidase [Camellia sinensis]	4641.GSMUA_Achr6P02770_001	-	GO:0045493 GO:0009044
Contig_33073	CSA019385.1 | xpSc0053566:58055-59804(-)	AT5G12000.1 | Symbols: | Protein kinase protein with adenine nucleotide alpha hydrolases-like domain | chr5:3874151-3876780 REVERSE LENGTH=701	sp|Q9FKG5|PUB51_ARATH U-box domain-containing protein 51 OS=Arabidopsis thaliana GN=PUB51 PE=2 SV=2	gb|ACE75946.1| calcium-dependent protein kinase [Camellia sinensis]	4113.PGSC0003DMT400035586	C2H2	GO:0006468 GO:0016301
Contig_34745	CSA011810.1 | xfSc0000080:327211-349830(+)	AT4G31230.1 | Symbols: | Protein kinase protein with adenine nucleotide alpha hydrolases-like domain | chr4:15173071-15176109 REVERSE LENGTH=764	-	gb|ACE75946.1| calcium-dependent protein kinase [Camellia sinensis]	4113.PGSC0003DMT400035586	-	GO:0005575 GO:0004674 GO:0006468 GO:0006950 GO:0005524
Contig_20041	CSA016961.1 | Sc0000720:138502-141673(+)	AT3G09600.1 | Symbols: | Homeodomain-like superfamily protein | chr3:2946459-2948270 FORWARD LENGTH=298	sp|Q8RWU3|RVE8_ARATH Protein REVEILLE 8 OS=Arabidopsis thaliana GN=RVE8 PE=2 SV=1	gb|ACH87169.1| MYB transcription factor [Camellia sinensis]	4081.Solyc10g084370.1.1	MYB_related	GO:0009733 GO:0009737 GO:0009753 GO:0003700 GO:0009739 GO:0009751 GO:0045449 GO:0046686 GO:0009651 GO:0009723 GO:0009507
Contig_28043	CSA010805.1 | Sc0000240:115908-123753(+)	AT5G52660.2 | Symbols: | Homeodomain-like superfamily protein | chr5:21359423-21362037 REVERSE LENGTH=331	sp|Q8H0W3|RVE6_ARATH Protein REVEILLE 6 OS=Arabidopsis thaliana GN=RVE6 PE=2 SV=1	gb|ACH87169.1| MYB transcription factor [Camellia sinensis]	3694.POPTR_0014s08520.1	MYB_related	GO:0009737 GO:0009753 GO:0003700 GO:0009739 GO:0009751 GO:0006355 GO:0046686 GO:0009651 GO:0009723
Contig_16189	CSA016959.1 | Sc0000720:71378-82805(+)	AT3G09600.1 | Symbols: | Homeodomain-like superfamily protein | chr3:2946459-2948270 FORWARD LENGTH=298	sp|Q8RWU3|RVE8_ARATH Protein REVEILLE 8 OS=Arabidopsis thaliana GN=RVE8 PE=2 SV=1	gb|ACH87169.1| MYB transcription factor [Camellia sinensis]	3694.POPTR_0006s13530.1	MYB_related	GO:0009733 GO:0009737 GO:0009753 GO:0003700 GO:0009739 GO:0009751 GO:0045449 GO:0046686 GO:0009651 GO:0009723 GO:0009507
Contig_9860	CSA016961.1 | Sc0000720:138502-141673(+)	AT3G09600.2 | Symbols: | Homeodomain-like superfamily protein | chr3:2946459-2948200 FORWARD LENGTH=282	sp|Q8RWU3|RVE8_ARATH Protein REVEILLE 8 OS=Arabidopsis thaliana GN=RVE8 PE=2 SV=1	gb|ACH87169.1| MYB transcription factor [Camellia sinensis]	29760.VIT_08s0040g03220.t01	MYB_related	GO:0009733 GO:0009737 GO:0009753 GO:0003700 GO:0009739 GO:0009751 GO:0045449 GO:0046686 GO:0009651 GO:0009723 GO:0009507
Contig_24972	CSA000626.1 | Sc0001495:438853-443885(+)	AT3G50830.1 | Symbols: COR413-PM2, ATCOR413-PM2 | cold-regulated 413-plasma membrane 2 | chr3:18894109-18895355 REVERSE LENGTH=203	sp|Q9SVL6|CRPM2_ARATH Cold-regulated 413 plasma membrane protein 2 OS=Arabidopsis thaliana GN=COR413PM2 PE=2 SV=1	gb|ACH87173.1| cold acclimation protein WCOR413-like protein [Camellia sinensis]	4113.PGSC0003DMT400007086	-	GO:0006950 GO:0003674 GO:0005886
Contig_18026	-	AT4G37220.1 | Symbols: | Cold acclimation protein WCOR413 family | chr4:17515106-17515969 FORWARD LENGTH=202	sp|O23164|CRPM4_ARATH Cold-regulated 413 plasma membrane protein 4 OS=Arabidopsis thaliana GN=At4g37220 PE=2 SV=2	gb|ACH87173.1| cold acclimation protein WCOR413-like protein [Camellia sinensis]	3694.POPTR_0007s12240.1	-	GO:0009744 GO:0009750 GO:0009749 GO:0005575 GO:0006950 GO:0003674
Contig_27731	CSA024366.1 | Sc0001227:179534-180719(-)	AT2G29420.1 | Symbols: ATGSTU7, GST25, GSTU7 | glutathione S-transferase tau 7 | chr2:12618111-12618871 REVERSE LENGTH=227	sp|Q03663|GSTX2_TOBAC Probable glutathione S-transferase OS=Nicotiana tabacum PE=2 SV=1	gb|ACH87175.1| glutathione S-transferase [Camellia sinensis]	29760.VIT_15s0024g01630.t01	-	GO:0005737 GO:0004364 GO:0009751 GO:0009407
Contig_6712	CSA012316.1 | Sc0005538:17162-22878(-)	AT2G17710.1 | Symbols: | unknown protein; Has 39 Blast hits to 39 proteins in 14 species: Archae - 0; Bacteria - 0; Metazoa - 0; Fungi - 0; Plants - 39; Viruses - 0; Other Eukaryotes - 0 (source: NCBI BLink). | chr2:7693856-7694554 FORWARD LENGTH=152	-	gi|198400337|gb|ACH87177.1| hypothetical protein [Camellia sinensis]	29760.VIT_00s0264g00050.t01	-	GO:0005575 GO:0003674 GO:0008150
Contig_761	-	-	-	gi|198400345|gb|ACH87181.1| unknown protein [Camellia sinensis]	-	-	-
Contig_36970	-	AT3G50150.1 | Symbols: | Plant protein of unknown function (DUF247) | chr3:18595809-18597551 REVERSE LENGTH=509	sp|Q9SD53|Y3720_ARATH UPF0481 protein At3g47200 OS=Arabidopsis thaliana GN=At3g47200 PE=2 SV=1	gi|694381315|ref|XP_009366742.1| PREDICTED: UPF0481 protein At3g47200-like [Pyrus x bretschneideri]	3694.POPTR_0004s19640.1	-	GO:0008150 GO:0005739
Contig_26756	-	AT3G02645.1 | Symbols: | Plant protein of unknown function (DUF247) | chr3:566271-567860 FORWARD LENGTH=529	sp|P0C897|Y3264_ARATH Putative UPF0481 protein At3g02645 OS=Arabidopsis thaliana GN=At3g02645 PE=3 SV=1	gi|357468085|ref|XP_003604327.1| UPF0481 plant-like protein [Medicago truncatula] gi|355505382|gb|AES86524.1| UPF0481 plant-like protein [Medicago truncatula]	4081.Solyc06g068340.1.1	-	-
Contig_48868	-	AT5G22540.1 | Symbols: | Plant protein of unknown function (DUF247) | chr5:7481546-7482868 REVERSE LENGTH=440	sp|Q9SD53|Y3720_ARATH UPF0481 protein At3g47200 OS=Arabidopsis thaliana GN=At3g47200 PE=2 SV=1	gi|694417875|ref|XP_009336978.1| PREDICTED: UPF0481 protein At3g47200-like [Pyrus x bretschneideri]	3694.POPTR_0004s19640.1	bZIP	GO:0005575 GO:0003674 GO:0008150
Contig_42977	-	AT2G36430.1 | Symbols: | Plant protein of unknown function (DUF247) | chr2:15290211-15291557 FORWARD LENGTH=448	sp|Q9SD53|Y3720_ARATH UPF0481 protein At3g47200 OS=Arabidopsis thaliana GN=At3g47200 PE=2 SV=1	gi|645272501|ref|XP_008241427.1| PREDICTED: UPF0481 protein At3g47200-like [Prunus mume]	3694.POPTR_0007s10640.1	bZIP	GO:0005575 GO:0003674 GO:0008150
Contig_47087	CSA011332.1 | Sc0000700:385186-386737(-)	AT3G50150.1 | Symbols: | Plant protein of unknown function (DUF247) | chr3:18595809-18597551 REVERSE LENGTH=509	sp|Q9SD53|Y3720_ARATH UPF0481 protein At3g47200 OS=Arabidopsis thaliana GN=At3g47200 PE=2 SV=1	gi|720053712|ref|XP_010272815.1| PREDICTED: UPF0481 protein At3g47200-like [Nelumbo nucifera]	3694.POPTR_0001s34060.1	bZIP	GO:0008150 GO:0005739
Contig_13237	CSA021747.1 | Sc0002464:118542-123009(-)	AT3G50150.1 | Symbols: | Plant protein of unknown function (DUF247) | chr3:18595809-18597551 REVERSE LENGTH=509	sp|P0C897|Y3264_ARATH Putative UPF0481 protein At3g02645 OS=Arabidopsis thaliana GN=At3g02645 PE=3 SV=1	gi|694324771|ref|XP_009353385.1| PREDICTED: UPF0481 protein At3g47200-like [Pyrus x bretschneideri]	3694.POPTR_0019s13650.1	-	GO:0008150 GO:0005739
Contig_36346	-	AT3G50120.1 | Symbols: | Plant protein of unknown function (DUF247) | chr3:18585157-18587246 REVERSE LENGTH=531	sp|Q9SD53|Y3720_ARATH UPF0481 protein At3g47200 OS=Arabidopsis thaliana GN=At3g47200 PE=2 SV=1	gi|225438811|ref|XP_002278393.1| PREDICTED: UPF0481 protein At3g47200 [Vitis vinifera]	29760.VIT_07s0031g00040.t01	bZIP	GO:0003674 GO:0008150 GO:0012505
Contig_22857	-	AT3G50170.1 | Symbols: | Plant protein of unknown function (DUF247) | chr3:18601857-18603738 REVERSE LENGTH=541	sp|Q9SD53|Y3720_ARATH UPF0481 protein At3g47200 OS=Arabidopsis thaliana GN=At3g47200 PE=2 SV=1	gi|747087090|ref|XP_011091074.1| PREDICTED: UPF0481 protein At3g47200-like [Sesamum indicum]	3694.POPTR_0003s18020.1	bZIP	GO:0005575 GO:0003674 GO:0008150
Contig_45953	-	AT3G50130.1 | Symbols: | Plant protein of unknown function (DUF247) | chr3:18589111-18591222 REVERSE LENGTH=564	sp|Q9SD53|Y3720_ARATH UPF0481 protein At3g47200 OS=Arabidopsis thaliana GN=At3g47200 PE=2 SV=1	gi|970056865|ref|XP_015055076.1| PREDICTED: putative UPF0481 protein At3g02645 [Solanum pennellii]	4081.Solyc10g079520.1.1	-	GO:0008150 GO:0009507
Contig_30512	-	AT3G44710.1 | Symbols: | Plant protein of unknown function (DUF247) | chr3:16251942-16253456 REVERSE LENGTH=504	sp|Q9SD53|Y3720_ARATH UPF0481 protein At3g47200 OS=Arabidopsis thaliana GN=At3g47200 PE=2 SV=1	gi|590587276|ref|XP_007015928.1| UPF0481 protein, putative [Theobroma cacao] gi|508786291|gb|EOY33547.1| UPF0481 protein, putative [Theobroma cacao]	3694.POPTR_0004s19830.1	-	GO:0005575 GO:0008150
Contig_25932	CSA033505.1 | Sc0004719:111893-113891(-)	AT4G31980.1 | Symbols: | unknown protein; CONTAINS InterPro DOMAIN/s: Protein of unknown function DUF247, plant (InterPro:IPR004158), Protein of unknown function DUF862, eukaryotic (InterPro:IPR008580); BEST Arabidopsis thaliana protein match is: Plant protein of unknown function (DUF247) (TAIR:AT5G11290.1); Has 1967 Blast hits to 1844 proteins in 183 species: Archae - 0; Bacteria - 6; Metazoa - …	sp|Q9SD53|Y3720_ARATH UPF0481 protein At3g47200 OS=Arabidopsis thaliana GN=At3g47200 PE=2 SV=1	gi|657973149|ref|XP_008378370.1| PREDICTED: UPF0481 protein At3g47200-like [Malus domestica]	3694.POPTR_0018s01500.1	bZIP	GO:0005575 GO:0003674 GO:0008150
Contig_31855	CSA022772.1 | xfSc0003615:1481-2830(-)	AT5G11290.1 | Symbols: | Plant protein of unknown function (DUF247) | chr5:3599166-3600227 FORWARD LENGTH=353	sp|Q9SD53|Y3720_ARATH UPF0481 protein At3g47200 OS=Arabidopsis thaliana GN=At3g47200 PE=2 SV=1	gi|823169471|ref|XP_012484207.1| PREDICTED: UPF0481 protein At3g47200-like isoform X2 [Gossypium raimondii] gi|763771628|gb|KJB38843.1| hypothetical protein B456_006G055900 [Gossypium raimondii]	3694.POPTR_0003s18000.1	bZIP	GO:0005575 GO:0003674 GO:0008150
Contig_48664	-	AT3G50120.1 | Symbols: | Plant protein of unknown function (DUF247) | chr3:18585157-18587246 REVERSE LENGTH=531	sp|Q9SD53|Y3720_ARATH UPF0481 protein At3g47200 OS=Arabidopsis thaliana GN=At3g47200 PE=2 SV=1	gi|720010527|ref|XP_010259276.1| PREDICTED: UPF0481 protein At3g47200-like [Nelumbo nucifera] gi|720010530|ref|XP_010259277.1| PREDICTED: UPF0481 protein At3g47200-like [Nelumbo nucifera]	4081.Solyc02g093020.2.1	bZIP	GO:0003674 GO:0008150 GO:0012505
Contig_35968	CSA014220.1 | Sc0000976:107639-108610(-)	AT4G31980.1 | Symbols: | unknown protein; CONTAINS InterPro DOMAIN/s: Protein of unknown function DUF247, plant (InterPro:IPR004158), Protein of unknown function DUF862, eukaryotic (InterPro:IPR008580); BEST Arabidopsis thaliana protein match is: Plant protein of unknown function (DUF247) (TAIR:AT5G11290.1); Has 1967 Blast hits to 1844 proteins in 183 species: Archae - 0; Bacteria - 6; Metazoa - …	sp|P0C897|Y3264_ARATH Putative UPF0481 protein At3g02645 OS=Arabidopsis thaliana GN=At3g02645 PE=3 SV=1	gi|566244046|ref|XP_006371611.1| hypothetical protein POPTR_0019s13650g [Populus trichocarpa] gi|550317490|gb|ERP49408.1| hypothetical protein POPTR_0019s13650g [Populus trichocarpa]	3694.POPTR_0019s13650.1	bZIP	GO:0005575 GO:0003674 GO:0008150
Contig_3229	-	AT3G50120.1 | Symbols: | Plant protein of unknown function (DUF247) | chr3:18585157-18587246 REVERSE LENGTH=531	sp|Q9SD53|Y3720_ARATH UPF0481 protein At3g47200 OS=Arabidopsis thaliana GN=At3g47200 PE=2 SV=1	gi|198400349|gb|ACH87183.1| unknown protein [Camellia sinensis]	3694.POPTR_0003s18000.1	bZIP	GO:0003674 GO:0008150 GO:0012505
Contig_17265	CSA014135.1 | Sc0000229:851897-853489(+)	AT3G50120.1 | Symbols: | Plant protein of unknown function (DUF247) | chr3:18585157-18587246 REVERSE LENGTH=531	sp|Q9SD53|Y3720_ARATH UPF0481 protein At3g47200 OS=Arabidopsis thaliana GN=At3g47200 PE=2 SV=1	gi|590714467|ref|XP_007049922.1| Uncharacterized protein TCM_003171 [Theobroma cacao] gi|508702183|gb|EOX94079.1| Uncharacterized protein TCM_003171 [Theobroma cacao]	29760.VIT_01s0150g00530.t01	CPP	GO:0003674 GO:0008150 GO:0012505
Contig_43519	-	AT4G31980.1 | Symbols: | unknown protein; CONTAINS InterPro DOMAIN/s: Protein of unknown function DUF247, plant (InterPro:IPR004158), Protein of unknown function DUF862, eukaryotic (InterPro:IPR008580); BEST Arabidopsis thaliana protein match is: Plant protein of unknown function (DUF247) (TAIR:AT5G11290.1); Has 1967 Blast hits to 1844 proteins in 183 species: Archae - 0; Bacteria - 6; Metazoa - …	-	gi|848883550|ref|XP_012842072.1| PREDICTED: UPF0481 protein At3g47200-like [Erythranthe guttata]	4113.PGSC0003DMT400065083	bZIP	GO:0005575 GO:0003674 GO:0008150
Contig_21821	-	AT3G50120.1 | Symbols: | Plant protein of unknown function (DUF247) | chr3:18585157-18587246 REVERSE LENGTH=531	-	gi|902111071|gb|KNA03733.1| hypothetical protein SOVF_206270 [Spinacia oleracea]	4555.Si028322m	ERF	GO:0003674 GO:0008150 GO:0012505
Contig_41511	CSA019055.1 | Sc0003709:55693-61238(-)	AT5G07440.3 | Symbols: GDH2 | glutamate dehydrogenase 2 | chr5:2356153-2357546 FORWARD LENGTH=309	sp|Q38946|DHE2_ARATH Glutamate dehydrogenase 2 OS=Arabidopsis thaliana GN=GDH2 PE=1 SV=1	gb|ACH97123.2| GDH2 [Camellia sinensis]	3694.POPTR_0012s11500.1	-	GO:0004352 GO:0004353 GO:0005739
Contig_36332	-	AT1G49320.1 | Symbols: ATUSPL1, USPL1 | unknown seed protein like 1 | chr1:18246441-18247817 FORWARD LENGTH=280	sp|Q6I5B2|BURP6_ORYSJ BURP domain-containing protein 6 OS=Oryza sativa subsp. japonica GN=BURP6 PE=2 SV=1	gb|ACH97124.1| BURP domain-containing protein [Camellia sinensis]	29760.VIT_03s0063g02340.t01	-	GO:0003674 GO:0012505
Contig_16	CSA001654.1 | Sc0007331:29-892(-)	AT5G25610.1 | Symbols: RD22, ATRD22 | BURP domain-containing protein | chr5:8914498-8916684 REVERSE LENGTH=392	sp|Q942D4|BURP3_ORYSJ BURP domain-containing protein 3 OS=Oryza sativa subsp. japonica GN=BURP3 PE=2 SV=1	gb|ACH97124.1| BURP domain-containing protein [Camellia sinensis]	29760.VIT_04s0008g03950.t01	-	GO:0009269 GO:0009651 GO:0009737 GO:0045735
Contig_22383	-	AT5G25610.1 | Symbols: RD22, ATRD22 | BURP domain-containing protein | chr5:8914498-8916684 REVERSE LENGTH=392	sp|Q08298|RD22_ARATH Dehydration-responsive protein RD22 OS=Arabidopsis thaliana GN=RD22 PE=2 SV=1	gb|ACH97124.1| BURP domain-containing protein [Camellia sinensis]	29760.VIT_04s0008g03950.t01	-	GO:0009269 GO:0009651 GO:0009737 GO:0045735
Contig_29124	CSA029496.1 | Sc0000309:187538-201232(+)	AT1G17720.2 | Symbols: ATB BETA | Protein phosphatase 2A, regulatory subunit PR55 | chr1:6093949-6098065 REVERSE LENGTH=500	sp|Q0E2P1|2ABB_ORYSJ Serine/threonine protein phosphatase 2A 55 kDa regulatory subunit B beta isoform OS=Oryza sativa subsp. japonica GN=Os02g0224200 PE=2 SV=1	gi|731425129|ref|XP_010663144.1| PREDICTED: serine/threonine protein phosphatase 2A 55 kDa regulatory subunit B beta isoform-like isoform X1 [Vitis vinifera]	29760.VIT_17s0000g08730.t01	TALE	GO:0006470 GO:0000166 GO:0000159 GO:0008601
Contig_44818	-	AT5G58710.1 | Symbols: ROC7 | rotamase CYP 7 | chr5:23717840-23719495 FORWARD LENGTH=204	sp|P14832|CYPH_YEAST Peptidyl-prolyl cis-trans isomerase OS=Saccharomyces cerevisiae (strain ATCC 204508 / S288c) GN=CPR1 PE=1 SV=3	gb|ACJ06541.1| cyclophilin [Camellia oleifera]	322104.XP_001382518.1	-	GO:0048364 GO:0006457 GO:0003755
Contig_27321	CSA009607.1 | Sc0000649:109157-114291(+)	AT3G63400.2 | Symbols: | Cyclophilin-like peptidyl-prolyl cis-trans isomerase family protein | chr3:23412449-23415435 FORWARD LENGTH=387	sp|Q9LY75|CYP63_ARATH Peptidyl-prolyl cis-trans isomerase CYP63 OS=Arabidopsis thaliana GN=CYP63 PE=1 SV=1	gb|ACJ06541.1| cyclophilin [Camellia oleifera]	3847.GLYMA03G31440.1	-	GO:0005575 GO:0006457 GO:0008380 GO:0003755
Contig_2138	CSA003060.1 | Sc0000657:533097-538536(-)	AT3G45140.1 | Symbols: LOX2, ATLOX2 | lipoxygenase 2 | chr3:16525437-16529233 FORWARD LENGTH=896	sp|O24370|LOX21_SOLTU Linoleate 13S-lipoxygenase 2-1, chloroplastic OS=Solanum tuberosum GN=LOX2.1 PE=1 SV=1	gb|ACJ54281.1| lipoxygenase [Camellia sinensis]	29760.VIT_13s0064g01480.t01	ERF	GO:0009753 GO:0009620 GO:0009611 GO:0016165 GO:0009695 GO:0009414 GO:0009507
Contig_281	-	-	-	gb|ACJ65692.1| dehydrin [Camellia sinensis]	-	-	-
Contig_2074	CSA016203.1 | Sc0000413:155169-156468(+)	-	sp|P43309|PPO_MALDO Polyphenol oxidase, chloroplastic OS=Malus domestica PE=2 SV=1	gi|222093457|gb|ACM43505.1| polyphenoloxidase [Camellia nitidissima]	3694.POPTR_0011s04710.1	-	-
Contig_40734	-	AT1G54820.1 | Symbols: | Protein kinase superfamily protein | chr1:20447370-20450761 FORWARD LENGTH=458	sp|Q9CAL2|CRK3_ARATH cysteine-rich receptor-like protein kinase 3 OS=Arabidopsis thaliana GN=CRK3 PE=2 SV=1	gb|ACN52014.1| SRK protein, partial [Brassica cretica]	3694.POPTR_0198s00230.1	FAR1	GO:0004674 GO:0006468 GO:0004713 GO:0005524
Contig_19038	CSA019906.1 | Sc0004121:93488-96227(-)	AT4G32300.1 | Symbols: SD2-5 | S-domain-2 5 | chr4:15599970-15602435 FORWARD LENGTH=821	sp|Q8RWZ5|SD25_ARATH G-type lectin S-receptor-like serine/threonine-protein kinase SD2-5 OS=Arabidopsis thaliana GN=SD25 PE=1 SV=1	gb|ACN52015.1| SRK protein, partial [Brassica cretica]	3847.GLYMA04G07080.1	bHLH	GO:0004672 GO:0030246 GO:0046777
Contig_33558	CSA034059.1 | Sc0000113:365916-368079(+)	AT4G03230.1 | Symbols: | s-locus lectin protein kinase family protein | chr4:1419278-1422828 REVERSE LENGTH=1010	sp|Q9ZR08|Y4230_ARATH G-type lectin S-receptor-like serine/threonine-protein kinase At4g03230 OS=Arabidopsis thaliana GN=At4g03230 PE=3 SV=3	gb|ACN52016.1| SRK protein, partial [Brassica cretica]	29760.VIT_00s0398g00020.t01	-	GO:0006468 GO:0005575 GO:0004674 GO:0005529 GO:0004713 GO:0005524 GO:0048544
Contig_23113	CSA026475.1 | Sc0003173:50036-53447(+)	AT1G09970.1 | Symbols: LRR XI-23, RLK7 | Leucine-rich receptor-like protein kinase family protein | chr1:3252408-3255428 FORWARD LENGTH=976	sp|Q9LJM4|IKU2_ARATH Receptor-like protein kinase HAIKU2 OS=Arabidopsis thaliana GN=IKU2 PE=1 SV=1	gb|ACN52018.1| SRK protein, partial [Brassica cretica]	3847.GLYMA06G09520.1	bHLH	GO:0007169 GO:0046777 GO:0005524 GO:0004674
Contig_26959	CSA008975.1 | Sc0002367:90417-91691(-)	AT3G57120.1 | Symbols: | Protein kinase superfamily protein | chr3:21139099-21140469 FORWARD LENGTH=456	sp|F4IB81|LYK3_ARATH LysM domain receptor-like kinase 3 OS=Arabidopsis thaliana GN=LYK3 PE=2 SV=1	gb|ACN52018.1| SRK protein, partial [Brassica cretica]	3694.POPTR_0008s03730.1	MYB_related	GO:0005575 GO:0006468 GO:0004713 GO:0005524
Contig_48589	CSA029809.1 | Sc0000002:2176996-2181388(+)	AT3G47110.1 | Symbols: | Leucine-rich repeat protein kinase family protein | chr3:17347103-17350296 REVERSE LENGTH=1025	sp|Q9SD62|Y3471_ARATH Putative receptor-like protein kinase At3g47110 OS=Arabidopsis thaliana GN=At3g47110 PE=3 SV=1	gb|ACN52020.1| SRK protein, partial [Brassica cretica]	29760.VIT_13s0067g00440.t01	STAT	GO:0007169 GO:0006468 GO:0012505 GO:0005524 GO:0004674
Contig_16560	CSA024911.1 | Sc0003993:357-5466(+)	AT5G56580.1 | Symbols: ATMKK6, ANQ1, MKK6 | MAP kinase kinase 6 | chr5:22904851-22906620 REVERSE LENGTH=356	sp|Q9FJV0|M2K6_ARATH Mitogen-activated protein kinase kinase 6 OS=Arabidopsis thaliana GN=MKK6 PE=1 SV=1	gb|ACN52020.1| SRK protein, partial [Brassica cretica]	4113.PGSC0003DMT400014637	MYB	GO:0004708
Contig_35708	CSA029566.1 | Sc0000871:213722-228513(+)	AT4G38470.1 | Symbols: | ACT-like protein tyrosine kinase family protein | chr4:17999432-18003551 FORWARD LENGTH=575	sp|F4JTP5|STY46_ARATH Serine/threonine-protein kinase STY46 OS=Arabidopsis thaliana GN=STY46 PE=1 SV=1	gb|ACN52023.1| SRK protein, partial [Brassica cretica]	4641.GSMUA_Achr8P34140_001	NAC	GO:0006468 GO:0004712 GO:0005829
Contig_25789	-	AT1G11410.1 | Symbols: | s-locus lectin protein kinase family protein | chr1:3841286-3844284 FORWARD LENGTH=845	sp|Q9LPZ3|Y1141_ARATH G-type lectin S-receptor-like serine/threonine-protein kinase At1g11410 OS=Arabidopsis thaliana GN=At1g11410 PE=3 SV=3	gb|ACN52023.1| SRK protein, partial [Brassica cretica]	29760.VIT_19s0014g04510.t01	-	GO:0006468 GO:0004674 GO:0005529 GO:0004713 GO:0048544 GO:0005524 GO:0012505
Contig_29593	-	AT1G65790.1 | Symbols: ARK1, RK1 | receptor kinase 1 | chr1:24468932-24472329 FORWARD LENGTH=843	sp|Q39086|SD17_ARATH Receptor-like serine/threonine-protein kinase SD1-7 OS=Arabidopsis thaliana GN=SD17 PE=1 SV=1	gb|ACN52023.1| SRK protein, partial [Brassica cretica]	4641.GSMUA_Achr4P23880_001	-	GO:0004674 GO:0005634 GO:0016020 GO:0009875 GO:0019199 GO:0046777
Contig_30965	CSA003474.1 | xfSc0003864:6447-10353(-)	AT1G70530.1 | Symbols: CRK3 | cysteine-rich RLK (RECEPTOR-like protein kinase) 3 | chr1:26588750-26591379 REVERSE LENGTH=646	sp|Q9CAL2|CRK3_ARATH cysteine-rich receptor-like protein kinase 3 OS=Arabidopsis thaliana GN=CRK3 PE=2 SV=1	gb|ACN52023.1| SRK protein, partial [Brassica cretica]	29760.VIT_01s0127g00130.t01	TALE	GO:0006468 GO:0016301 GO:0005886
Contig_14519	CSA001638.1 | Sc0004769:40830-42776(+)	AT2G33580.1 | Symbols: | Protein kinase superfamily protein | chr2:14219848-14221842 REVERSE LENGTH=664	sp|O22808|LYK5_ARATH Protein LYK5 OS=Arabidopsis thaliana GN=LYK5 PE=2 SV=1	gb|ACN52031.1| SRK protein, partial [Brassica cretica]	4113.PGSC0003DMT400097775	WRKY	GO:0006468 GO:0016301 GO:0005886 GO:0016998
Contig_17615	CSA026362.1 | Sc0006414:1089-3434(+)	AT4G32300.1 | Symbols: SD2-5 | S-domain-2 5 | chr4:15599970-15602435 FORWARD LENGTH=821	sp|Q8RWZ5|SD25_ARATH G-type lectin S-receptor-like serine/threonine-protein kinase SD2-5 OS=Arabidopsis thaliana GN=SD25 PE=1 SV=1	gb|ACN52033.1| SRK protein, partial [Brassica cretica]	29760.VIT_04s0008g05500.t01	bHLH	GO:0004672 GO:0030246 GO:0046777
Contig_21755	CSA033452.1 | Sc0004152:20622-29252(+)	AT5G03730.1 | Symbols: CTR1, SIS1, AtCTR1 | Protein kinase superfamily protein | chr5:974958-979660 REVERSE LENGTH=821	sp|Q05609|CTR1_ARATH Serine/threonine-protein kinase CTR1 OS=Arabidopsis thaliana GN=CTR1 PE=1 SV=1	gb|ACN52039.1| SRK protein, partial [Brassica cretica]	3694.POPTR_0016s11050.1	bHLH	GO:0009744 GO:0009686 GO:0005789 GO:0048510 GO:0004674 GO:0004712 GO:0005515 GO:0010182 GO:0010105
Contig_34438	CSA010515.1 | xfSc0001253:80981-82933(-)	AT5G10530.1 | Symbols: | Concanavalin A-like lectin protein kinase family protein | chr5:3324978-3326933 REVERSE LENGTH=651	sp|Q9LXA5|LRK91_ARATH L-type lectin-domain containing receptor kinase IX.1 OS=Arabidopsis thaliana GN=LECRK91 PE=2 SV=1	gb|ACN52046.1| SRK protein, partial [Brassica cretica]	29760.VIT_03s0088g00100.t01	bHLH	GO:0006468 GO:0016301 GO:0012505
Contig_18208	CSA008313.1 | Sc0006070:36858-40297(+)	AT4G35030.1 | Symbols: | Protein kinase superfamily protein | chr4:16676234-16677423 FORWARD LENGTH=321	sp|Q0V7T5|Y1864_ARATH Probable receptor-like protein kinase At1g80640 OS=Arabidopsis thaliana GN=At1g80640 PE=2 SV=1	gb|ACN52053.1| SRK protein, partial [Brassica cretica]	3694.POPTR_0004s18100.1	TALE	GO:0005575 GO:0004674 GO:0006468 GO:0005524
Contig_38346	CSA029459.1 | Sc0000041:1476142-1478703(-)	AT1G11330.2 | Symbols: | s-locus lectin protein kinase family protein | chr1:3810372-3813416 FORWARD LENGTH=842	sp|Q9SXB8|Y1133_ARATH G-type lectin S-receptor-like serine/threonine-protein kinase At1g11330 OS=Arabidopsis thaliana GN=At1g11330 PE=2 SV=3	gb|ACN52055.1| SRK protein, partial [Brassica cretica]	3694.POPTR_1224s00200.1	MYB_related	-
Contig_22989	CSA005404.1 | Sc0000063:941016-943714(-)	AT3G12110.1 | Symbols: ACT11 | actin-11 | chr3:3858116-3859609 FORWARD LENGTH=377	sp|P07837|ACT2_BOMMO Actin, muscle-type A2 OS=Bombyx mori PE=3 SV=1	gb|ACN63365.1| actin, partial [Cucumis melo]	6669.DappuP190689	Dof	GO:0005856 GO:0005200 GO:0005739 GO:0030036
Contig_22943	-	AT2G31980.1 | Symbols: AtCYS2, CYS2 | PHYTOCYSTATIN 2 | chr2:13609246-13609770 REVERSE LENGTH=147	sp|Q10993|CYTB_HELAN Cysteine proteinase inhibitor B OS=Helianthus annuus PE=1 SV=1	gb|ACN85344.1| cystatin [Camellia sinensis]	4081.Solyc09g097850.1.1	-	GO:0004869 GO:0008150 GO:0012505
Contig_5700	-	AT5G47550.1 | Symbols: | Cystatin/monellin superfamily protein | chr5:19286596-19286964 REVERSE LENGTH=122	sp|Q6TPK4|CYT1_ACTDE Cysteine proteinase inhibitor 1 OS=Actinidia deliciosa PE=1 SV=1	gb|ACN85344.1| cystatin [Camellia sinensis]	4641.GSMUA_Achr3P29820_001	-	GO:0005618 GO:0004869 GO:0008150
Contig_2662	CSA009375.1 | Sc0000783:614995-617963(-)	AT3G12490.2 | Symbols: ATCYSB, ATCYS6, CYSB | cystatin B | chr3:3960523-3961876 REVERSE LENGTH=234	sp|Q06445|CYTI_VIGUN Cysteine proteinase inhibitor OS=Vigna unguiculata PE=1 SV=1	gb|ACN85344.1| cystatin [Camellia sinensis]	4081.Solyc01g009020.2.1	-	GO:0009628 GO:0004869
Contig_2031	CSA010679.1 | Sc0001135:90233-92481(-)	AT5G58400.1 | Symbols: | Peroxidase superfamily protein | chr5:23605357-23606967 REVERSE LENGTH=325	sp|A7NY33|PER4_VITVI Peroxidase 4 OS=Vitis vinifera GN=GSVIVT00023967001 PE=1 SV=1	gb|ACN91229.1| cytosolic ascorbate peroxidase [Gossypium hirsutum]	29760.VIT_06s0004g07770.t01	M-type	GO:0004601 GO:0009055 GO:0012505 GO:0020037 GO:0006979
Contig_2343	CSA028426.1 | Sc0001168:334869-337369(-)	AT3G49960.1 | Symbols: | Peroxidase superfamily protein | chr3:18524313-18525610 REVERSE LENGTH=329	sp|Q96510|PER35_ARATH Peroxidase 35 OS=Arabidopsis thaliana GN=PER35 PE=1 SV=1	gb|ACN91229.1| cytosolic ascorbate peroxidase [Gossypium hirsutum]	29760.VIT_07s0129g00360.t01	M-type	GO:0004601 GO:0009055 GO:0012505 GO:0020037 GO:0006979
Contig_287	CSA025644.1 | xfSc0001101:67885-70486(-)	AT1G68850.1 | Symbols: | Peroxidase superfamily protein | chr1:25883806-25885177 REVERSE LENGTH=336	sp|Q96519|PER11_ARATH Peroxidase 11 OS=Arabidopsis thaliana GN=PER11 PE=1 SV=1	gb|ACN91229.1| cytosolic ascorbate peroxidase [Gossypium hirsutum]	29760.VIT_01s0010g01090.t01	M-type	GO:0004601 GO:0009055 GO:0012505 GO:0020037 GO:0006979
Contig_9168	CSA024808.1 | Sc0006196:5015-6833(+)	AT5G14130.1 | Symbols: | Peroxidase superfamily protein | chr5:4558862-4560028 REVERSE LENGTH=330	sp|Q96509|PER55_ARATH Peroxidase 55 OS=Arabidopsis thaliana GN=PER55 PE=1 SV=1	gb|ACN91229.1| cytosolic ascorbate peroxidase [Gossypium hirsutum]	3694.POPTR_0017s09640.1	M-type	GO:0004601 GO:0009055 GO:0012505 GO:0020037 GO:0006979
Contig_7084	CSA024931.1 | Sc0003114:110167-111828(+)	AT2G18980.1 | Symbols: | Peroxidase superfamily protein | chr2:8233419-8235294 REVERSE LENGTH=323	sp|Q96518|PER16_ARATH Peroxidase 16 OS=Arabidopsis thaliana GN=PER16 PE=1 SV=2	gb|ACN91229.1| cytosolic ascorbate peroxidase [Gossypium hirsutum]	29760.VIT_11s0052g00650.t01	M-type	GO:0004601 GO:0009055 GO:0012505 GO:0020037 GO:0006979
Contig_47737	CSA020630.1 | Sc0000236:245598-249247(+)	AT2G37130.2 | Symbols: | Peroxidase superfamily protein | chr2:15598225-15599734 REVERSE LENGTH=296	sp|Q42580|PER21_ARATH Peroxidase 21 OS=Arabidopsis thaliana GN=PER21 PE=1 SV=1	gb|ACN91229.1| cytosolic ascorbate peroxidase [Gossypium hirsutum]	29760.VIT_08s0040g02200.t01	M-type	GO:0050832 GO:0004601 GO:0020037 GO:0009055
Contig_22753	CSA035748.1 | Sc0003530:166510-171035(+)	AT4G35000.1 | Symbols: APX3 | ascorbate peroxidase 3 | chr4:16665007-16667541 REVERSE LENGTH=287	sp|Q42564|APX3_ARATH L-ascorbate peroxidase 3, peroxisomal OS=Arabidopsis thaliana GN=APX3 PE=1 SV=1	gb|ACN91229.1| cytosolic ascorbate peroxidase [Gossypium hirsutum]	4081.Solyc02g083620.2.1	MYB_related	GO:0005778 GO:0006979 GO:0016688
Contig_33152	CSA005261.1 | Sc0002994:174332-175375(-)	AT4G17690.1 | Symbols: | Peroxidase superfamily protein | chr4:9846127-9847107 FORWARD LENGTH=326	sp|O23609|PER41_ARATH Peroxidase 41 OS=Arabidopsis thaliana GN=PER41 PE=3 SV=1	gb|ACN91229.1| cytosolic ascorbate peroxidase [Gossypium hirsutum]	29760.VIT_17s0000g07750.t01	M-type	GO:0004601 GO:0009055 GO:0012505 GO:0020037 GO:0006979
Contig_302	CSA003315.1 | Sc0003677:29314-32780(+)	AT4G21960.1 | Symbols: PRXR1 | Peroxidase superfamily protein | chr4:11646613-11648312 REVERSE LENGTH=330	sp|Q9SB81|PER42_ARATH Peroxidase 42 OS=Arabidopsis thaliana GN=PER42 PE=1 SV=2	gb|ACN91229.1| cytosolic ascorbate peroxidase [Gossypium hirsutum]	29760.VIT_10s0116g01780.t01	Dof	GO:0004601
Contig_1486	CSA017238.1 | Sc0000547:648703-651293(+)	AT1G07890.8 | Symbols: APX1, MEE6, CS1, ATAPX1, ATAPX01 | ascorbate peroxidase 1 | chr1:2438005-2439435 FORWARD LENGTH=250	sp|P48534|APX1_PEA L-ascorbate peroxidase, cytosolic OS=Pisum sativum GN=APX1 PE=1 SV=2	gb|ACN91229.1| cytosolic ascorbate peroxidase [Gossypium hirsutum]	4081.Solyc06g005150.2.1	MYB_related	GO:0009408 GO:0009793 GO:0016688 GO:0005829 GO:0000302
Contig_1547	CSA009168.1 | xfSc0010767:90-1026(+)	AT5G05340.1 | Symbols: | Peroxidase superfamily protein | chr5:1579142-1580819 REVERSE LENGTH=324	sp|A7NY33|PER4_VITVI Peroxidase 4 OS=Vitis vinifera GN=GSVIVT00023967001 PE=1 SV=1	gb|ACN91229.1| cytosolic ascorbate peroxidase [Gossypium hirsutum]	29760.VIT_06s0004g07770.t01	M-type	GO:0020037 GO:0005618 GO:0006979 GO:0048046 GO:0004601 GO:0009055
Contig_59	CSA012305.1 | Sc0000477:318889-325125(+)	AT5G67400.1 | Symbols: RHS19 | root hair specific 19 | chr5:26894896-26896300 FORWARD LENGTH=329	sp|Q43873|PER73_ARATH Peroxidase 73 OS=Arabidopsis thaliana GN=PER73 PE=1 SV=1	gb|ACN91229.1| cytosolic ascorbate peroxidase [Gossypium hirsutum]	29760.VIT_07s0129g00360.t01	M-type	GO:0004601
Contig_41523	-	AT4G17690.1 | Symbols: | Peroxidase superfamily protein | chr4:9846127-9847107 FORWARD LENGTH=326	sp|O23609|PER41_ARATH Peroxidase 41 OS=Arabidopsis thaliana GN=PER41 PE=3 SV=1	gb|ACN91229.1| cytosolic ascorbate peroxidase [Gossypium hirsutum]	4641.GSMUA_Achr9P18240_001	M-type	GO:0004601 GO:0009055 GO:0012505 GO:0020037 GO:0006979
Contig_17218	CSA015599.1 | Sc0003412:197614-198769(+)	ATCG00040.1 | Symbols: MATK | maturase K | chrC:2056-3636 REVERSE LENGTH=526	sp|Q8WIV8|MATK_CAMSS Maturase K OS=Camellia sasanqua GN=matK PE=3 SV=1	gb|ACO71501.1| maturase K (chloroplast) [Capsella rubella]	3702.ATCG00040.1	-	GO:0003964 GO:0003723 GO:0008380 GO:0009507
Contig_2281	CSA026884.1 | Sc0000292:800554-801119(+)	ATCG00040.1 | Symbols: MATK | maturase K | chrC:2056-3636 REVERSE LENGTH=526	sp|Q8MA31|MATK_CAMSI Maturase K OS=Camellia sinensis GN=matK PE=3 SV=1	gb|ACO71521.1| maturase K (chloroplast) [Capsella rubella]	4577.GRMZM5G836994_P01	-	GO:0003964 GO:0003723 GO:0008380 GO:0009507
Contig_4153	CSA015599.1 | Sc0003412:197614-198769(+)	ATCG00020.1 | Symbols: PSBA | photosystem II reaction center protein A | chrC:383-1444 REVERSE LENGTH=353	sp|P69556|PSBA_TOBAC Photosystem II protein D1 OS=Nicotiana tabacum GN=psbA PE=3 SV=2	gb|ACO71528.1| maturase K (chloroplast) [Capsella grandiflora]	3702.ATCG00020.1	-	GO:0019684 GO:0010287 GO:0016168 GO:0009523
Contig_41041	CSA022726.1 | Sc0000295:146248-149308(-)	AT2G18790.1 | Symbols: PHYB, HY3, OOP1 | phytochrome B | chr2:8140079-8144151 FORWARD LENGTH=1172	sp|P55004|PHYE_IPONI Phytochrome E OS=Ipomoea nil GN=PHYE PE=2 SV=1	gb|ACO71555.1| phytochrome C, partial [Capsella grandiflora]	29760.VIT_10s0003g02680.t01	-	GO:0008020 GO:0010374 GO:0009638 GO:0010161 GO:0009883 GO:0010202 GO:0009867 GO:0010148 GO:0009687 GO:0010617 GO:0006355 GO:0010029 GO:0009649 GO:0004673 GO:0009409 GO:0005634 GO:0015979 GO:0031347 GO:0009630
Contig_32627	CSA021105.1 | xpSc0053620:121817-128311(+)	AT1G66340.1 | Symbols: ETR1, EIN1, ETR, AtETR1 | Signal transduction histidine kinase, hybrid-type, ethylene sensor | chr1:24734698-24737366 FORWARD LENGTH=738	sp|O82436|ETR1_CUCMN Ethylene receptor 1 OS=Cucumis melo var. cantalupensis GN=ETR1 PE=2 SV=1	gb|ACO71559.1| phytochrome C, partial [Capsella grandiflora]	4113.PGSC0003DMT400071109	-	GO:0009733 GO:0009737 GO:0050665 GO:0010182 GO:0000156 GO:0009727 GO:0010119 GO:0009625 GO:0009408 GO:0005789 GO:0009690 GO:0009871 GO:0004673 GO:0051740 GO:0009651 GO:0010105 GO:0052544 GO:0009739 GO:0042742
Contig_23541	CSA010064.1 | Sc0000012:733138-741119(-)	AT3G24503.1 | Symbols: ALDH2C4, ALDH1A, REF1 | aldehyde dehydrogenase 2C4 | chr3:8919732-8923029 REVERSE LENGTH=501	sp|Q56YU0|AL2C4_ARATH Aldehyde dehydrogenase family 2 member C4 OS=Arabidopsis thaliana GN=ALDH2C4 PE=1 SV=2	gb|ACO71563.1| phytochrome C, partial [Capsella grandiflora]	3694.POPTR_0018s06050.1	-	GO:0004028 GO:0009699 GO:0050269 GO:0004029
Contig_24654	CSA033380.1 | Sc0000071:1020341-1022316(-)	AT4G22110.2 | Symbols: | GroES-like zinc-binding dehydrogenase family protein | chr4:11711422-11713946 REVERSE LENGTH=389	sp|Q0V7W6|ADHL5_ARATH Alcohol dehydrogenase-like 5 OS=Arabidopsis thaliana GN=At4g22110 PE=2 SV=1	gb|ACO81387.1| ADH, partial [Capsella rubella]	3694.POPTR_0019s05810.1	-	GO:0005575 GO:0008270 GO:0055114 GO:0016491
Contig_5830	CSA031477.1 | Sc0006243:6186-7427(-)	AT5G51970.2 | Symbols: | GroES-like zinc-binding alcohol dehydrogenase family protein | chr5:21111820-21113284 FORWARD LENGTH=364	sp|Q9FJ95|DHSO_ARATH Sorbitol dehydrogenase OS=Arabidopsis thaliana GN=SDH PE=1 SV=1	gb|ACO81387.1| ADH, partial [Capsella rubella]	3694.POPTR_0012s13790.1	bHLH	GO:0008270 GO:0055114 GO:0016491
Contig_16397	CSA011484.1 | Sc0000013:602779-604833(-)	AT3G46510.1 | Symbols: PUB13, ATPUB13 | plant U-box 13 | chr3:17124106-17126539 REVERSE LENGTH=660	sp|Q9SNC6|PUB13_ARATH U-box domain-containing protein 13 OS=Arabidopsis thaliana GN=PUB13 PE=1 SV=1	gb|ACO81549.1| At4g21350-like protein, partial [Capsella grandiflora]	29760.VIT_13s0067g01460.t01	bZIP	GO:0016567 GO:0005634 GO:0004842 GO:0005829
Contig_16124	CSA036921.1 | xpSc0053210:449661-451715(-)	AT1G60190.1 | Symbols: | ARM repeat superfamily protein | chr1:22198403-22200463 FORWARD LENGTH=686	sp|O80742|PUB19_ARATH U-box domain-containing protein 19 OS=Arabidopsis thaliana GN=PUB19 PE=2 SV=1	gb|ACO81549.1| At4g21350-like protein, partial [Capsella grandiflora]	29760.VIT_17s0000g08080.t01	-	GO:0016567 GO:0004842 GO:0008270 GO:0005515 GO:0000151
Contig_15103	CSA011872.1 | Sc0003013:248484-252466(-)	AT4G13010.1 | Symbols: | Oxidoreductase, zinc-binding dehydrogenase family protein | chr4:7600682-7602567 FORWARD LENGTH=329	sp|Q8H0M1|QORH_SPIOL Quinone-oxidoreductase homolog, chloroplastic OS=Spinacia oleracea GN=QOR PE=1 SV=1	gb|ACO82238.1| At4g21580-like protein, partial [Capsella grandiflora]	3694.POPTR_0001s35600.1	HB-other	GO:0009535 GO:0005773 GO:0008270 GO:0005886 GO:0055114 GO:0016491
Contig_38574	-	-	sp|O00097|ADH1_PICST Alcohol dehydrogenase 1 OS=Scheffersomyces stipitis (strain ATCC 58785 / CBS 6054 / NBRC 10063 / NRRL Y-11545) GN=ADH1 PE=3 SV=1	gb|ACO82239.1| At4g21580-like protein, partial [Capsella grandiflora]	306902.XP_002618368.1	-	-
Contig_38872	CSA031834.1 | Sc0000164:1094305-1095537(+)	AT2G16280.1 | Symbols: KCS9 | 3-ketoacyl-CoA synthase 9 | chr2:7051186-7052724 FORWARD LENGTH=512	sp|Q9SIX1|KCS9_ARATH 3-ketoacyl-CoA synthase 9 OS=Arabidopsis thaliana GN=KCS9 PE=2 SV=1	gb|ACQ41892.1| 3-ketoacyl-CoA synthase [Camellia oleifera]	29760.VIT_03s0063g02640.t01	-	GO:0009409 GO:0042335 GO:0009416 GO:0000038
Contig_24238	CSA003554.1 | xpSc0053887:109839-111332(-)	AT1G68530.1 | Symbols: CUT1, POP1, CER6, G2, KCS6 | 3-ketoacyl-CoA synthase 6 | chr1:25712881-25714733 REVERSE LENGTH=497	sp|Q9XF43|KCS6_ARATH 3-ketoacyl-CoA synthase 6 OS=Arabidopsis thaliana GN=CUT1 PE=1 SV=1	gb|ACQ41892.1| 3-ketoacyl-CoA synthase [Camellia oleifera]	4113.PGSC0003DMT400032993	-	GO:0009826 GO:0042335 GO:0005783 GO:0010025 GO:0009416 GO:0000038 GO:0009409
Contig_24509	CSA000989.1 | xfSc0000293:9451-11174(+)	AT1G08510.1 | Symbols: FATB | fatty acyl-ACP thioesterases B | chr1:2691546-2693409 REVERSE LENGTH=412	sp|Q39513|FATB_CUPHO Palmitoyl-acyl carrier protein thioesterase, chloroplastic OS=Cuphea hookeriana GN=FATB1 PE=2 SV=1	gb|ACQ57187.1| acyl acyl-carrier-protein thioesterase type B [Camellia oleifera]	4081.Solyc12g006930.1.1	-	GO:0006633 GO:0000036 GO:0009536 GO:0016297
Contig_26986	CSA028537.1 | Sc0003457:157554-160081(+)	-	-	gb|ACQ57187.1| acyl acyl-carrier-protein thioesterase type B [Camellia oleifera]	4113.PGSC0003DMT400002762	-	-
Contig_1929	CSA002991.1 | Sc0000410:330115-333309(-)	AT1G08510.1 | Symbols: FATB | fatty acyl-ACP thioesterases B | chr1:2691546-2693409 REVERSE LENGTH=412	sp|Q9SJE2|FATB_ARATH Palmitoyl-acyl carrier protein thioesterase, chloroplastic OS=Arabidopsis thaliana GN=FATB PE=1 SV=1	gb|ACQ57189.1| acyl acyl-carrier-protein thioesterase type B [Camellia oleifera]	29760.VIT_17s0000g01090.t01	-	GO:0006633 GO:0000036 GO:0009536 GO:0016297
Contig_20948	CSA036050.1 | Sc0001327:449070-455728(+)	AT1G72520.1 | Symbols: LOX4 | PLAT/LH2 domain-containing lipoxygenase family protein | chr1:27308611-27312589 FORWARD LENGTH=926	sp|O24371|LOX31_SOLTU Linoleate 13S-lipoxygenase 3-1, chloroplastic OS=Solanum tuberosum GN=LOX3.1 PE=1 SV=1	gb|ACQ76787.1| lipoxygenase [Camellia sinensis]	3694.POPTR_0001s16780.1	ERF	GO:0040007 GO:0009611 GO:0016165 GO:0006952 GO:0009695 GO:0005506 GO:0009055 GO:0009507
Contig_9863	CSA016269.1 | Sc0001878:60313-63432(+)	AT5G47840.1 | Symbols: AMK2 | adenosine monophosphate kinase | chr5:19375488-19378058 FORWARD LENGTH=283	sp|Q9FIJ7|KAD2_ARATH Adenylate kinase 2, chloroplastic OS=Arabidopsis thaliana GN=At5g47840 PE=1 SV=1	gb|ACQ76787.1| lipoxygenase [Camellia sinensis]	3847.GLYMA09G36900.5	-	GO:0004017
Contig_5297	CSA034628.1 | Sc0004885:77817-78322(+)	AT2G31550.1 | Symbols: | SGNH hydrolase-type esterase superfamily protein | chr2:13433904-13434769 REVERSE LENGTH=219	sp|Q9SIQ2|GDL44_ARATH GDSL esterase/lipase At2g31550 OS=Arabidopsis thaliana GN=At2g31550 PE=3 SV=3	gb|ACR33100.1| putative tea geometrid larvae-inducible protein [Camellia sinensis]	4081.Solyc04g007440.1.1	FAR1	GO:0004091 GO:0005575 GO:0006629
Contig_30773	CSA031289.1 | Sc0004131:161578-168027(+)	AT5G40990.1 | Symbols: GLIP1 | GDSL lipase 1 | chr5:16418920-16420400 FORWARD LENGTH=374	sp|Q9FLN0|GLIP1_ARATH GDSL esterase/lipase 1 OS=Arabidopsis thaliana GN=GLIP1 PE=1 SV=1	gb|ACR33100.1| putative tea geometrid larvae-inducible protein [Camellia sinensis]	29760.VIT_09s0002g00570.t01	FAR1	GO:0050832 GO:0009751 GO:0005615 GO:0009866 GO:0004091 GO:0016298
Contig_26848	-	AT3G48460.1 | Symbols: | GDSL-like Lipase/Acylhydrolase superfamily protein | chr3:17949496-17951082 FORWARD LENGTH=381	sp|Q9STM6|GDL57_ARATH GDSL esterase/lipase At3g48460 OS=Arabidopsis thaliana GN=At3g48460 PE=2 SV=1	gb|ACR33100.1| putative tea geometrid larvae-inducible protein [Camellia sinensis]	29760.VIT_17s0000g10060.t01	bHLH	GO:0004091 GO:0006629 GO:0012505
Contig_9958	CSA027199.1 | Sc0002072:38400-40288(+)	AT5G14450.1 | Symbols: | GDSL-like Lipase/Acylhydrolase superfamily protein | chr5:4658488-4660034 FORWARD LENGTH=389	sp|Q9LY84|GDL76_ARATH GDSL esterase/lipase At5g14450 OS=Arabidopsis thaliana GN=At5g14450 PE=2 SV=1	gb|ACR33100.1| putative tea geometrid larvae-inducible protein [Camellia sinensis]	3694.POPTR_0001s35620.1	bHLH	GO:0004091 GO:0006629 GO:0009505
Contig_16859	CSA019520.1 | Sc0004108:168527-174542(+)	AT2G04570.1 | Symbols: | GDSL-like Lipase/Acylhydrolase superfamily protein | chr2:1594747-1596129 FORWARD LENGTH=350	sp|Q9SJB4|GDL34_ARATH GDSL esterase/lipase At2g04570 OS=Arabidopsis thaliana GN=At2g04570 PE=2 SV=1	gb|ACR33100.1| putative tea geometrid larvae-inducible protein [Camellia sinensis]	29760.VIT_12s0059g01590.t01	FAR1	GO:0004091 GO:0006629 GO:0012505
Contig_15067	-	AT1G71691.1 | Symbols: | GDSL-like Lipase/Acylhydrolase superfamily protein | chr1:26949395-26951173 REVERSE LENGTH=283	sp|Q9SF78|GDL29_ARATH GDSL esterase/lipase At1g71691 OS=Arabidopsis thaliana GN=At1g71691 PE=2 SV=1	gb|ACR33100.1| putative tea geometrid larvae-inducible protein [Camellia sinensis]	4113.PGSC0003DMT400013288	-	GO:0004091 GO:0006629
Contig_29783	-	AT5G45960.1 | Symbols: | GDSL-like Lipase/Acylhydrolase superfamily protein | chr5:18637174-18640319 REVERSE LENGTH=375	sp|Q9FJ40|GDL86_ARATH GDSL esterase/lipase At5g45960 OS=Arabidopsis thaliana GN=At5g45960 PE=2 SV=1	gb|ACR33100.1| putative tea geometrid larvae-inducible protein [Camellia sinensis]	3847.GLYMA13G30690.1	FAR1	GO:0004091 GO:0016298 GO:0006629 GO:0012505
Contig_10284	-	AT5G45950.1 | Symbols: | GDSL-like Lipase/Acylhydrolase superfamily protein | chr5:18634155-18636512 FORWARD LENGTH=357	sp|Q9FJ41|GDL85_ARATH GDSL esterase/lipase At5g45950 OS=Arabidopsis thaliana GN=At5g45950 PE=2 SV=1	gb|ACR33100.1| putative tea geometrid larvae-inducible protein [Camellia sinensis]	3694.POPTR_0004s05120.1	FAR1	GO:0004091 GO:0006629 GO:0012505
Contig_3821	-	AT1G75900.1 | Symbols: | GDSL-like Lipase/Acylhydrolase superfamily protein | chr1:28499179-28500943 FORWARD LENGTH=364	sp|Q94CH6|EXL3_ARATH GDSL esterase/lipase EXL3 OS=Arabidopsis thaliana GN=EXL3 PE=2 SV=1	gb|ACR33100.1| putative tea geometrid larvae-inducible protein [Camellia sinensis]	4113.PGSC0003DMT400025568	-	GO:0004091 GO:0016298 GO:0005576 GO:0008415 GO:0019953
Contig_2231	CSA026698.1 | Sc0004592:63663-77176(+)	AT5G55050.1 | Symbols: | GDSL-like Lipase/Acylhydrolase superfamily protein | chr5:22337745-22339741 FORWARD LENGTH=376	sp|Q9FIA1|GDL87_ARATH GDSL esterase/lipase At5g55050 OS=Arabidopsis thaliana GN=At5g55050 PE=2 SV=1	gb|ACR33100.1| putative tea geometrid larvae-inducible protein [Camellia sinensis]	29760.VIT_19s0090g00660.t01	FAR1	GO:0004091 GO:0016298 GO:0006629 GO:0012505
Contig_1717	CSA017719.1 | Sc0001160:375086-376393(-)	AT1G28570.1 | Symbols: | SGNH hydrolase-type esterase superfamily protein | chr1:10041838-10044112 REVERSE LENGTH=389	sp|Q9FXJ1|GDL6_ARATH GDSL esterase/lipase At1g28570 OS=Arabidopsis thaliana GN=At1g28570 PE=2 SV=1	gb|ACR33100.1| putative tea geometrid larvae-inducible protein [Camellia sinensis]	4081.Solyc03g006250.2.1	bHLH	GO:0004091 GO:0016298 GO:0006629 GO:0012505
Contig_25527	CSA012085.1 | Sc0002919:179967-182249(-)	AT4G26790.2 | Symbols: | GDSL-like Lipase/Acylhydrolase superfamily protein | chr4:13487859-13489149 FORWARD LENGTH=351	sp|Q8VY93|GDL66_ARATH GDSL esterase/lipase At4g26790 OS=Arabidopsis thaliana GN=At4g26790 PE=2 SV=1	gb|ACR33100.1| putative tea geometrid larvae-inducible protein [Camellia sinensis]	29760.VIT_19s0090g01160.t01	FAR1	GO:0004091 GO:0006629 GO:0012505
Contig_30203	CSA017749.1 | Sc0001099:47337-50157(-)	AT2G23540.1 | Symbols: | GDSL-like Lipase/Acylhydrolase superfamily protein | chr2:10024366-10026058 FORWARD LENGTH=387	sp|O80470|GDL38_ARATH GDSL esterase/lipase At2g23540 OS=Arabidopsis thaliana GN=At2g23540 PE=2 SV=1	gb|ACR33100.1| putative tea geometrid larvae-inducible protein [Camellia sinensis]	3694.POPTR_0007s11810.1	FAR1	GO:0004091 GO:0006629 GO:0012505
Contig_48073	CSA001307.1 | Sc0005276:4400-9300(-)	AT4G28780.1 | Symbols: | GDSL-like Lipase/Acylhydrolase superfamily protein | chr4:14215603-14217159 FORWARD LENGTH=367	sp|Q9SVU5|GDL67_ARATH GDSL esterase/lipase At4g28780 OS=Arabidopsis thaliana GN=At4g28780 PE=2 SV=1	gb|ACR33100.1| putative tea geometrid larvae-inducible protein [Camellia sinensis]	3847.GLYMA10G31160.1	HB-PHD	GO:0004091 GO:0006629 GO:0012505
Contig_28491	CSA012086.1 | Sc0002919:225362-229917(-)	AT1G54790.1 | Symbols: | GDSL-like Lipase/Acylhydrolase superfamily protein | chr1:20441124-20443997 REVERSE LENGTH=382	sp|Q3ECP6|GDL22_ARATH GDSL esterase/lipase At1g54790 OS=Arabidopsis thaliana GN=At1g54790 PE=2 SV=1	gb|ACR33100.1| putative tea geometrid larvae-inducible protein [Camellia sinensis]	3694.POPTR_0013s02730.1	-	GO:0004091 GO:0006629 GO:0012505
Contig_9900	-	AT5G37690.1 | Symbols: | SGNH hydrolase-type esterase superfamily protein | chr5:14973610-14976115 REVERSE LENGTH=356	sp|Q9FHQ1|GDL80_ARATH GDSL esterase/lipase At5g37690 OS=Arabidopsis thaliana GN=At5g37690 PE=2 SV=1	gb|ACR33100.1| putative tea geometrid larvae-inducible protein [Camellia sinensis]	4113.PGSC0003DMT400040558	FAR1	GO:0016298 GO:0006629 GO:0012505
Contig_9882	CSA036905.1 | Sc0000213:1133727-1133981(-)	AT3G27950.1 | Symbols: | GDSL-like Lipase/Acylhydrolase superfamily protein | chr3:10378048-10379771 FORWARD LENGTH=361	sp|Q9LII9|GDL54_ARATH GDSL esterase/lipase At3g27950 OS=Arabidopsis thaliana GN=At3g27950 PE=2 SV=1	gb|ACR33100.1| putative tea geometrid larvae-inducible protein [Camellia sinensis]	3847.GLYMA05G08540.1	FAR1	GO:0004091 GO:0006629 GO:0012505
Contig_12045	CSA024992.1 | Sc0001587:367668-370900(+)	AT1G54790.1 | Symbols: | GDSL-like Lipase/Acylhydrolase superfamily protein | chr1:20441124-20443997 REVERSE LENGTH=382	sp|Q3ECP6|GDL22_ARATH GDSL esterase/lipase At1g54790 OS=Arabidopsis thaliana GN=At1g54790 PE=2 SV=1	gb|ACR33100.1| putative tea geometrid larvae-inducible protein [Camellia sinensis]	3694.POPTR_0013s02730.1	FAR1	GO:0004091 GO:0006629 GO:0012505
Contig_9485	CSA033185.1 | xpSc0055280:30480-34750(-)	AT5G45960.1 | Symbols: | GDSL-like Lipase/Acylhydrolase superfamily protein | chr5:18637174-18640319 REVERSE LENGTH=375	sp|Q9FJ40|GDL86_ARATH GDSL esterase/lipase At5g45960 OS=Arabidopsis thaliana GN=At5g45960 PE=2 SV=1	gb|ACR33100.1| putative tea geometrid larvae-inducible protein [Camellia sinensis]	29760.VIT_10s0003g00600.t01	FAR1	GO:0004091 GO:0016298 GO:0006629 GO:0012505
Contig_2696	CSA017972.1 | xfSc0001417:44854-48994(-)	AT1G74460.1 | Symbols: | GDSL-like Lipase/Acylhydrolase superfamily protein | chr1:27988150-27989765 REVERSE LENGTH=366	sp|Q9CA68|GDL31_ARATH GDSL esterase/lipase At1g74460 OS=Arabidopsis thaliana GN=At1g74460 PE=2 SV=1	gb|ACR33100.1| putative tea geometrid larvae-inducible protein [Camellia sinensis]	3847.GLYMA06G20900.1	FAR1	GO:0004091 GO:0006629 GO:0012505
Contig_18561	-	AT5G14450.1 | Symbols: | GDSL-like Lipase/Acylhydrolase superfamily protein | chr5:4658488-4660034 FORWARD LENGTH=389	sp|Q9LY84|GDL76_ARATH GDSL esterase/lipase At5g14450 OS=Arabidopsis thaliana GN=At5g14450 PE=2 SV=1	gb|ACR33100.1| putative tea geometrid larvae-inducible protein [Camellia sinensis]	3847.GLYMA16G07450.1	-	GO:0004091 GO:0006629 GO:0009505
Contig_980	CSA001467.1 | xpSc0053265:126496-129949(+)	AT2G23540.1 | Symbols: | GDSL-like Lipase/Acylhydrolase superfamily protein | chr2:10024366-10026058 FORWARD LENGTH=387	sp|O80470|GDL38_ARATH GDSL esterase/lipase At2g23540 OS=Arabidopsis thaliana GN=At2g23540 PE=2 SV=1	gb|ACR33100.1| putative tea geometrid larvae-inducible protein [Camellia sinensis]	3847.GLYMA16G26020.1	FAR1	GO:0004091 GO:0006629 GO:0012505
Contig_10167	CSA018721.1 | Sc0001522:499113-502471(-)	AT5G03610.1 | Symbols: | GDSL-like Lipase/Acylhydrolase superfamily protein | chr5:915650-918326 FORWARD LENGTH=359	sp|Q9LZS7|GDL71_ARATH GDSL esterase/lipase At5g03610 OS=Arabidopsis thaliana GN=At5g03610 PE=2 SV=1	gb|ACR33100.1| putative tea geometrid larvae-inducible protein [Camellia sinensis]	29760.VIT_08s0007g03670.t01	FAR1	GO:0004091 GO:0006629 GO:0012505
Contig_20146	CSA026975.1 | Sc0001856:134400-137365(-)	AT5G03610.1 | Symbols: | GDSL-like Lipase/Acylhydrolase superfamily protein | chr5:915650-918326 FORWARD LENGTH=359	sp|Q9LZS7|GDL71_ARATH GDSL esterase/lipase At5g03610 OS=Arabidopsis thaliana GN=At5g03610 PE=2 SV=1	gb|ACR33100.1| putative tea geometrid larvae-inducible protein [Camellia sinensis]	29760.VIT_08s0007g03670.t01	B3	GO:0004091 GO:0006629 GO:0012505
Contig_9796	CSA031524.1 | Sc0000268:774487-776878(-)	AT2G03980.1 | Symbols: | GDSL-like Lipase/Acylhydrolase superfamily protein | chr2:1260907-1262408 FORWARD LENGTH=367	sp|Q9SIF5|GDL32_ARATH GDSL esterase/lipase At2g03980 OS=Arabidopsis thaliana GN=At2g03980 PE=2 SV=1	gb|ACR33100.1| putative tea geometrid larvae-inducible protein [Camellia sinensis]	3847.GLYMA01G09190.1	FAR1	GO:0004091 GO:0006629 GO:0012505
Contig_48688	CSA014749.1 | Sc0003401:60615-61217(+)	AT3G16370.1 | Symbols: | GDSL-like Lipase/Acylhydrolase superfamily protein | chr3:5556928-5558351 FORWARD LENGTH=353	sp|Q9LU14|APG2_ARATH GDSL esterase/lipase APG OS=Arabidopsis thaliana GN=APG PE=1 SV=1	gb|ACR33100.1| putative tea geometrid larvae-inducible protein [Camellia sinensis]	29760.VIT_09s0002g03140.t01	-	GO:0004091 GO:0048046 GO:0006629
Contig_23558	-	AT5G03980.1 | Symbols: | SGNH hydrolase-type esterase superfamily protein | chr5:1074205-1075289 REVERSE LENGTH=323	sp|Q9LZB2|GDL74_ARATH GDSL esterase/lipase At5g03980 OS=Arabidopsis thaliana GN=At5g03980 PE=2 SV=1	gb|ACR33100.1| putative tea geometrid larvae-inducible protein [Camellia sinensis]	59689.fgenesh2_kg.6__312__AT5G03980.1	bHLH	GO:0004091 GO:0006629 GO:0012505
Contig_47368	CSA003237.1 | Sc0001870:201048-205013(-)	AT3G04290.1 | Symbols: ATLTL1, LTL1 | Li-tolerant lipase 1 | chr3:1133620-1136223 REVERSE LENGTH=366	sp|Q9M8Y5|LTL1_ARATH GDSL esterase/lipase LTL1 OS=Arabidopsis thaliana GN=LTL1 PE=2 SV=1	gb|ACR33100.1| putative tea geometrid larvae-inducible protein [Camellia sinensis]	4113.PGSC0003DMT400002599	-	GO:0004091
Contig_17498	CSA017673.1 | Sc0002646:9900-26380(-)	AT1G12000.1 | Symbols: | Phosphofructokinase family protein | chr1:4050159-4053727 REVERSE LENGTH=566	sp|Q41141|PFPB_RICCO Pyrophosphate--fructose 6-phosphate 1-phosphotransferase subunit beta OS=Ricinus communis GN=PFP-BETA PE=3 SV=1	gb|ACS71752.1| pyrophosphate-dependent phosphofructokinase, partial [Camellia sinensis]	3694.POPTR_0011s01970.1	-	GO:0010318 GO:0047334 GO:0005618 GO:0016020 GO:0046686 GO:0006096
Contig_3119	CSA027652.1 | Sc0001746:31711-42415(-)	AT1G12000.1 | Symbols: | Phosphofructokinase family protein | chr1:4050159-4053727 REVERSE LENGTH=566	sp|Q8W4M5|PFPB1_ARATH Pyrophosphate--fructose 6-phosphate 1-phosphotransferase subunit beta 1 OS=Arabidopsis thaliana GN=PFP-BETA1 PE=1 SV=1	gb|ACS71752.1| pyrophosphate-dependent phosphofructokinase, partial [Camellia sinensis]	3711.Bra019733.1-P	-	GO:0010318 GO:0047334 GO:0005618 GO:0016020 GO:0046686 GO:0006096
Contig_5272	CSA028450.1 | Sc0001050:206985-209773(+)	AT3G10340.1 | Symbols: PAL4 | phenylalanine ammonia-lyase 4 | chr3:3204260-3207809 FORWARD LENGTH=707	sp|P45735|PALY_VITVI Phenylalanine ammonia-lyase (Fragment) OS=Vitis vinifera GN=PAL PE=2 SV=1	gb|ACT21093.1| phenylalanine ammonia-lyase [Camellia oleifera]	29760.VIT_08s0040g01710.t01	-	-
Contig_30221	CSA013758.1 | xpSc0053238:21041-21382(-)	AT2G43480.1 | Symbols: | Peroxidase superfamily protein | chr2:18053009-18054350 FORWARD LENGTH=335	sp|O22862|PER26_ARATH Probable peroxidase 26 OS=Arabidopsis thaliana GN=PER26 PE=2 SV=2	gb|ACT21094.1| peroxidase [Camellia oleifera]	4113.PGSC0003DMT400015043	MYB_related	GO:0004601 GO:0009055 GO:0012505 GO:0020037 GO:0006979
Contig_25241	CSA034370.1 | Sc0001137:206213-214811(-)	AT3G17070.1 | Symbols: | Peroxidase family protein | chr3:5821048-5823165 FORWARD LENGTH=339	sp|Q9LSP0|PER29_ARATH Peroxidase 29 OS=Arabidopsis thaliana GN=PER29 PE=2 SV=2	gb|ACT21094.1| peroxidase [Camellia oleifera]	59689.scaffold_302005.1	Dof	GO:0004601 GO:0009055 GO:0012505 GO:0020037 GO:0006979
Contig_2678	CSA010679.1 | Sc0001135:90233-92481(-)	AT5G05340.1 | Symbols: | Peroxidase superfamily protein | chr5:1579142-1580819 REVERSE LENGTH=324	sp|A7NY33|PER4_VITVI Peroxidase 4 OS=Vitis vinifera GN=GSVIVT00023967001 PE=1 SV=1	gb|ACT21094.1| peroxidase [Camellia oleifera]	29760.VIT_06s0004g07770.t01	MYB_related	GO:0020037 GO:0005618 GO:0006979 GO:0048046 GO:0004601 GO:0009055
Contig_9481	CSA028426.1 | Sc0001168:334869-337369(-)	AT4G37530.2 | Symbols: | Peroxidase superfamily protein | chr4:17634786-17636008 FORWARD LENGTH=282	sp|Q9SZE7|PER51_ARATH Peroxidase 51 OS=Arabidopsis thaliana GN=PER51 PE=2 SV=1	gb|ACT21094.1| peroxidase [Camellia oleifera]	29760.VIT_07s0129g00360.t01	MYB_related	GO:0009055 GO:0012505 GO:0020037 GO:0004601
Contig_34210	CSA029865.1 | Sc0000025:1066632-1069602(-)	AT1G68850.1 | Symbols: | Peroxidase superfamily protein | chr1:25883806-25885177 REVERSE LENGTH=336	sp|Q96519|PER11_ARATH Peroxidase 11 OS=Arabidopsis thaliana GN=PER11 PE=1 SV=1	gb|ACT21094.1| peroxidase [Camellia oleifera]	29760.VIT_01s0010g01090.t01	M-type	GO:0004601 GO:0009055 GO:0012505 GO:0020037 GO:0006979
Contig_42581	CSA028049.1 | Sc0001693:67284-70666(-)	AT5G15180.1 | Symbols: | Peroxidase superfamily protein | chr5:4930561-4932211 FORWARD LENGTH=329	sp|Q9LXG3|PER56_ARATH Peroxidase 56 OS=Arabidopsis thaliana GN=PER56 PE=2 SV=1	gb|ACT21094.1| peroxidase [Camellia oleifera]	4113.PGSC0003DMT400058799	M-type	GO:0004601 GO:0009055 GO:0012505 GO:0020037 GO:0006979
Contig_11951	CSA027105.1 | xpSc0053223:453389-454378(+)	AT3G28200.1 | Symbols: | Peroxidase superfamily protein | chr3:10518082-10519032 FORWARD LENGTH=316	sp|Q9LHA7|PER31_ARATH Peroxidase 31 OS=Arabidopsis thaliana GN=PER31 PE=2 SV=1	gb|ACT21094.1| peroxidase [Camellia oleifera]	29760.VIT_14s0066g01850.t01	M-type	GO:0006979 GO:0004601 GO:0009505 GO:0020037 GO:0009055
Contig_1972	CSA027568.1 | xfSc0000204:197744-200718(+)	AT4G26010.1 | Symbols: | Peroxidase superfamily protein | chr4:13200653-13201688 FORWARD LENGTH=310	sp|Q93V93|PER44_ARATH Peroxidase 44 OS=Arabidopsis thaliana GN=PER44 PE=2 SV=1	gb|ACT21094.1| peroxidase [Camellia oleifera]	4081.Solyc09g072700.2.1	M-type	GO:0004601 GO:0009055 GO:0012505 GO:0020037 GO:0006979
Contig_9870	CSA009206.1 | Sc0003701:55305-70813(-)	AT1G05260.1 | Symbols: RCI3, RCI3A | Peroxidase superfamily protein | chr1:1529827-1531271 FORWARD LENGTH=326	sp|A7QEU4|PER5_VITVI Peroxidase 5 OS=Vitis vinifera GN=GSVIVT00037159001 PE=1 SV=2	gb|ACT21094.1| peroxidase [Camellia oleifera]	3694.POPTR_0015s00580.1	M-type	GO:0009409 GO:0009269 GO:0042538 GO:0005783 GO:0004601
Contig_23070	CSA030274.1 | Sc0001204:183268-185070(+)	AT3G03670.1 | Symbols: | Peroxidase superfamily protein | chr3:901985-903349 REVERSE LENGTH=321	sp|Q9SS67|PER28_ARATH Peroxidase 28 OS=Arabidopsis thaliana GN=PER28 PE=2 SV=1	gb|ACT21094.1| peroxidase [Camellia oleifera]	29760.VIT_00s0225g00170.t01	M-type	GO:0006979 GO:0004601 GO:0009505 GO:0020037 GO:0009055
Contig_11452	CSA012112.1 | Sc0000079:1363653-1363970(+)	AT2G22420.1 | Symbols: | Peroxidase superfamily protein | chr2:9513341-9514484 FORWARD LENGTH=329	sp|Q9SJZ2|PER17_ARATH Peroxidase 17 OS=Arabidopsis thaliana GN=PER17 PE=2 SV=1	gb|ACT21094.1| peroxidase [Camellia oleifera]	4113.PGSC0003DMT400041812	M-type	GO:0004601 GO:0009055 GO:0012505 GO:0020037 GO:0006979
Contig_34272	CSA004201.1 | Sc0001187:293165-294114(+)	AT5G22410.1 | Symbols: RHS18 | root hair specific 18 | chr5:7426347-7427722 FORWARD LENGTH=331	sp|Q9FMR0|PER60_ARATH Peroxidase 60 OS=Arabidopsis thaliana GN=PER60 PE=1 SV=1	gb|ACT21094.1| peroxidase [Camellia oleifera]	29760.VIT_06s0080g00690.t01	M-type	GO:0004601
Contig_2584	CSA003315.1 | Sc0003677:29314-32780(+)	AT4G21960.1 | Symbols: PRXR1 | Peroxidase superfamily protein | chr4:11646613-11648312 REVERSE LENGTH=330	sp|Q9SB81|PER42_ARATH Peroxidase 42 OS=Arabidopsis thaliana GN=PER42 PE=1 SV=2	gb|ACT21094.1| peroxidase [Camellia oleifera]	29760.VIT_10s0116g01780.t01	Dof	GO:0004601
Contig_29979	CSA003886.1 | Sc0001282:481119-483801(+)	AT1G05250.1 | Symbols: | Peroxidase superfamily protein | chr1:1525924-1527169 REVERSE LENGTH=325	sp|P37834|PER1_ORYSJ Peroxidase 1 OS=Oryza sativa subsp. japonica GN=PRX74 PE=2 SV=2	gb|ACT21094.1| peroxidase [Camellia oleifera]	4113.PGSC0003DMT400013503	MYB_related	GO:0004601 GO:0009055 GO:0012505 GO:0020037 GO:0006979
Contig_12481	CSA026001.1 | Sc0005410:14181-15413(+)	AT1G71695.1 | Symbols: | Peroxidase superfamily protein | chr1:26964359-26966557 FORWARD LENGTH=358	sp|Q96520|PER12_ARATH Peroxidase 12 OS=Arabidopsis thaliana GN=PER12 PE=1 SV=1	gb|ACT21094.1| peroxidase [Camellia oleifera]	3847.GLYMA20G30910.1	M-type	GO:0020037 GO:0005773 GO:0016020 GO:0009505 GO:0004601 GO:0006979 GO:0009055
Contig_10108	CSA022045.1 | Sc0000122:954064-955869(-)	AT1G71695.1 | Symbols: | Peroxidase superfamily protein | chr1:26964359-26966557 FORWARD LENGTH=358	sp|Q96520|PER12_ARATH Peroxidase 12 OS=Arabidopsis thaliana GN=PER12 PE=1 SV=1	gb|ACT21094.1| peroxidase [Camellia oleifera]	3694.POPTR_0002s06590.1	MYB_related	GO:0020037 GO:0005773 GO:0016020 GO:0009505 GO:0004601 GO:0006979 GO:0009055
Contig_47236	-	AT5G05340.1 | Symbols: | Peroxidase superfamily protein | chr5:1579142-1580819 REVERSE LENGTH=324	sp|A5H452|PER70_MAIZE Peroxidase 70 OS=Zea mays GN=PER70 PE=1 SV=1	gb|ACT21094.1| peroxidase [Camellia oleifera]	4081.Solyc05g050890.1.1	M-type	GO:0020037 GO:0005618 GO:0006979 GO:0048046 GO:0004601 GO:0009055
Contig_48493	CSA006215.1 | xpSc0053226:483442-485153(+)	AT5G58400.1 | Symbols: | Peroxidase superfamily protein | chr5:23605357-23606967 REVERSE LENGTH=325	sp|P22195|PER1_ARAHY Cationic peroxidase 1 OS=Arachis hypogaea GN=PNC1 PE=1 SV=2	gb|ACT21094.1| peroxidase [Camellia oleifera]	29760.VIT_18s0001g06840.t01	MYB_related	GO:0004601 GO:0009055 GO:0012505 GO:0020037 GO:0006979
Contig_1770	CSA006767.1 | Sc0003108:157120-159134(-)	AT1G49570.1 | Symbols: | Peroxidase superfamily protein | chr1:18347077-18348712 FORWARD LENGTH=350	sp|Q9FX85|PER10_ARATH Peroxidase 10 OS=Arabidopsis thaliana GN=PER10 PE=1 SV=1	gb|ACT21094.1| peroxidase [Camellia oleifera]	29760.VIT_00s0567g00020.t01	M-type	GO:0004601 GO:0009055 GO:0012505 GO:0020037 GO:0006979
Contig_13769	CSA023255.1 | Sc0002861:52971-55484(-)	AT1G05260.1 | Symbols: RCI3, RCI3A | Peroxidase superfamily protein | chr1:1529827-1531271 FORWARD LENGTH=326	sp|O23044|PER3_ARATH Peroxidase 3 OS=Arabidopsis thaliana GN=PER3 PE=2 SV=1	gb|ACT21094.1| peroxidase [Camellia oleifera]	3694.POPTR_0007s02580.1	M-type	GO:0009409 GO:0009269 GO:0042538 GO:0005783 GO:0004601
Contig_3992	-	AT2G22420.1 | Symbols: | Peroxidase superfamily protein | chr2:9513341-9514484 FORWARD LENGTH=329	sp|Q9SJZ2|PER17_ARATH Peroxidase 17 OS=Arabidopsis thaliana GN=PER17 PE=2 SV=1	gb|ACT21094.1| peroxidase [Camellia oleifera]	4113.PGSC0003DMT400041812	M-type	GO:0004601 GO:0009055 GO:0012505 GO:0020037 GO:0006979
Contig_32853	CSA030149.1 | xpSc0053366:130863-132323(-)	AT2G41480.1 | Symbols: | Peroxidase superfamily protein | chr2:17296986-17298729 REVERSE LENGTH=341	sp|O80822|PER25_ARATH Peroxidase 25 OS=Arabidopsis thaliana GN=PER25 PE=2 SV=2	gb|ACT21094.1| peroxidase [Camellia oleifera]	29760.VIT_11s0016g05320.t01	M-type	GO:0009055 GO:0004601 GO:0020037 GO:0006979
Contig_37233	CSA016510.1 | Sc0001421:139593-140012(+)	AT2G18150.1 | Symbols: | Peroxidase superfamily protein | chr2:7892298-7893586 REVERSE LENGTH=338	sp|Q9SI16|PER15_ARATH Peroxidase 15 OS=Arabidopsis thaliana GN=PER15 PE=2 SV=1	gb|ACT21094.1| peroxidase [Camellia oleifera]	3694.POPTR_0007s13420.1	Dof	GO:0020037 GO:0005618 GO:0009624 GO:0006979 GO:0004601 GO:0009055
Contig_2590	CSA026830.1 | Sc0001818:245914-250006(+)	AT5G66390.1 | Symbols: | Peroxidase superfamily protein | chr5:26516063-26517329 REVERSE LENGTH=336	sp|Q9FJZ9|PER72_ARATH Peroxidase 72 OS=Arabidopsis thaliana GN=PER72 PE=1 SV=1	gb|ACT21094.1| peroxidase [Camellia oleifera]	4081.Solyc02g062510.2.1	M-type	GO:0004601 GO:0009055 GO:0012505 GO:0020037 GO:0006979
Contig_3048	CSA028407.1 | Sc0000246:44894-46126(+)	AT5G05340.1 | Symbols: | Peroxidase superfamily protein | chr5:1579142-1580819 REVERSE LENGTH=324	sp|P22195|PER1_ARAHY Cationic peroxidase 1 OS=Arachis hypogaea GN=PNC1 PE=1 SV=2	gb|ACT21094.1| peroxidase [Camellia oleifera]	4081.Solyc10g076210.1.1	M-type	GO:0020037 GO:0005618 GO:0006979 GO:0048046 GO:0004601 GO:0009055
Contig_1498	CSA022045.1 | Sc0000122:954064-955869(-)	AT1G71695.1 | Symbols: | Peroxidase superfamily protein | chr1:26964359-26966557 FORWARD LENGTH=358	sp|Q96520|PER12_ARATH Peroxidase 12 OS=Arabidopsis thaliana GN=PER12 PE=1 SV=1	gb|ACT21094.1| peroxidase [Camellia oleifera]	29760.VIT_18s0072g00160.t01	M-type	GO:0020037 GO:0005773 GO:0016020 GO:0009505 GO:0004601 GO:0006979 GO:0009055
Contig_14921	CSA007912.1 | xfSc0000336:45608-48183(-)	AT1G14540.1 | Symbols: | Peroxidase superfamily protein | chr1:4974233-4975600 REVERSE LENGTH=315	sp|Q02200|PERX_NICSY Lignin-forming anionic peroxidase OS=Nicotiana sylvestris PE=2 SV=1	gb|ACT21094.1| peroxidase [Camellia oleifera]	3847.GLYMA20G31190.1	M-type	GO:0004601 GO:0009055 GO:0012505 GO:0020037 GO:0006979
Contig_19813	CSA031222.1 | Sc0001157:290069-291453(+)	AT5G05340.1 | Symbols: | Peroxidase superfamily protein | chr5:1579142-1580819 REVERSE LENGTH=324	sp|P22195|PER1_ARAHY Cationic peroxidase 1 OS=Arachis hypogaea GN=PNC1 PE=1 SV=2	gb|ACT21094.1| peroxidase [Camellia oleifera]	4081.Solyc10g076240.1.1	M-type	GO:0020037 GO:0005618 GO:0006979 GO:0048046 GO:0004601 GO:0009055
Contig_44161	-	AT4G21960.1 | Symbols: PRXR1 | Peroxidase superfamily protein | chr4:11646613-11648312 REVERSE LENGTH=330	sp|Q9SB81|PER42_ARATH Peroxidase 42 OS=Arabidopsis thaliana GN=PER42 PE=1 SV=2	gb|ACT21094.1| peroxidase [Camellia oleifera]	-	-	GO:0004601
Contig_16815	-	AT4G32300.1 | Symbols: SD2-5 | S-domain-2 5 | chr4:15599970-15602435 FORWARD LENGTH=821	sp|Q8RWZ5|SD25_ARATH G-type lectin S-receptor-like serine/threonine-protein kinase SD2-5 OS=Arabidopsis thaliana GN=SD25 PE=1 SV=1	gb|ACU29642.1| S-locus receptor kinase 6 [Arabidopsis lyrata]	29760.VIT_12s0028g01450.t01	S1Fa-like	GO:0004672 GO:0030246 GO:0046777
Contig_24356	CSA020063.1 | Sc0000728:264648-265448(-)	AT1G34300.1 | Symbols: | lectin protein kinase family protein | chr1:12503450-12505939 FORWARD LENGTH=829	sp|P17801|KPRO_MAIZE Putative receptor protein kinase ZmPK1 OS=Zea mays GN=PK1 PE=2 SV=2	gb|ACU29643.1| S-locus receptor kinase 25 [Arabidopsis lyrata]	3694.POPTR_0010s11390.1	S1Fa-like	GO:0004674 GO:0006468 GO:0005529 GO:0005524 GO:0005886
Contig_7892	CSA006404.1 | Sc0000645:494054-495625(+)	AT5G42650.1 | Symbols: AOS, CYP74A, DDE2 | allene oxide synthase | chr5:17097803-17099359 REVERSE LENGTH=518	sp|P48417|CP74_LINUS Allene oxide synthase, chloroplastic OS=Linum usitatissimum GN=CYP74A PE=1 SV=1	gb|ACU30142.1| allene oxide synthase [Camellia sinensis]	4081.Solyc04g079730.1.1	MYB	GO:0019825 GO:0009978 GO:0009753 GO:0009620 GO:0010287 GO:0009611 GO:0005739 GO:0006952 GO:0009695 GO:0019373
Contig_23143	-	AT1G07930.2 | Symbols: | GTP binding Elongation factor Tu family protein | chr1:2459014-2460458 FORWARD LENGTH=372	sp|Q59QD6|EF1A2_CANAL Elongation factor 1-alpha 2 OS=Candida albicans (strain SC5314 / ATCC MYA-2876) GN=TEF2 PE=3 SV=1	-	322104.XP_001384491.1	-	GO:0003746 GO:0006414 GO:0005516 GO:0005739
Contig_27760	-	AT5G60390.3 | Symbols: | GTP binding Elongation factor Tu family protein | chr5:24289226-24290675 FORWARD LENGTH=449	sp|P08736|EF1A1_DROME Elongation factor 1-alpha 1 OS=Drosophila melanogaster GN=Ef1alpha48D PE=1 SV=2	-	7159.AAEL017096-PA	-	GO:0003746 GO:0005634 GO:0006414 GO:0005516 GO:0005739
Contig_15393	-	AT5G60390.3 | Symbols: | GTP binding Elongation factor Tu family protein | chr5:24289226-24290675 FORWARD LENGTH=449	sp|Q00251|EF1A_AURPU Elongation factor 1-alpha OS=Aureobasidium pullulans GN=TEF1 PE=3 SV=1	-	222929.XP_003068552.1	-	GO:0003746 GO:0005634 GO:0006414 GO:0005516 GO:0005739
Contig_23144	-	AT5G60390.3 | Symbols: | GTP binding Elongation factor Tu family protein | chr5:24289226-24290675 FORWARD LENGTH=449	sp|Q59QD6|EF1A2_CANAL Elongation factor 1-alpha 2 OS=Candida albicans (strain SC5314 / ATCC MYA-2876) GN=TEF2 PE=3 SV=1	-	322104.XP_001384491.1	-	GO:0003746 GO:0005634 GO:0006414 GO:0005516 GO:0005739
Contig_35044	-	-	sp|P32024|JI23_HORVU 23 kDa jasmonate-induced protein OS=Hordeum vulgare PE=2 SV=1	gb|ACV60356.1| hypothetical protein [Camellia sinensis]	4641.GSMUA_Achr5P24490_001	-	-
Contig_23329	CSA023934.1 | Sc0002394:219767-221279(-)	AT5G17630.1 | Symbols: | Nucleotide/sugar transporter family protein | chr5:5809475-5810728 FORWARD LENGTH=417	sp|Q9LF61|XPT_ARATH Xylulose 5-phosphate/phosphate translocator, chloroplastic OS=Arabidopsis thaliana GN=XPT PE=1 SV=1	gb|ACV60359.1| putative glucose-6-phosphate/phosphate translocator [Camellia sinensis]	3847.GLYMA15G11270.1	HB-other	GO:0005355 GO:0015297 GO:0015712 GO:0009507
Contig_34909	CSA023934.1 | Sc0002394:219767-221279(-)	AT1G61800.1 | Symbols: GPT2, ATGPT2 | glucose-6-phosphate/phosphate translocator 2 | chr1:22824527-22826459 FORWARD LENGTH=388	sp|Q94B38|GPT2_ARATH Glucose-6-phosphate/phosphate translocator 2, chloroplastic OS=Arabidopsis thaliana GN=GPT2 PE=2 SV=2	gb|ACV60359.1| putative glucose-6-phosphate/phosphate translocator [Camellia sinensis]	29760.VIT_10s0116g00760.t01	HB-other	GO:0009744 GO:0009624 GO:0015297 GO:0015712 GO:0009749 GO:0015152 GO:0007276
Contig_30505	CSA010234.1 | xpSc0053300:162736-168027(-)	AT5G46110.2 | Symbols: APE2, TPT | Glucose-6-phosphate/phosphate translocator-related | chr5:18698019-18700212 FORWARD LENGTH=297	sp|P11869|TPT_SPIOL Triose phosphate/phosphate translocator, chloroplastic OS=Spinacia oleracea PE=1 SV=1	gb|ACV60359.1| putative glucose-6-phosphate/phosphate translocator [Camellia sinensis]	3694.POPTR_0008s09470.1	HB-other	GO:0015297 GO:0015717 GO:0009670
Contig_11663	CSA016498.1 | Sc0001801:115689-118069(-)	AT1G61800.1 | Symbols: GPT2, ATGPT2 | glucose-6-phosphate/phosphate translocator 2 | chr1:22824527-22826459 FORWARD LENGTH=388	sp|Q94B38|GPT2_ARATH Glucose-6-phosphate/phosphate translocator 2, chloroplastic OS=Arabidopsis thaliana GN=GPT2 PE=2 SV=2	gb|ACV60359.1| putative glucose-6-phosphate/phosphate translocator [Camellia sinensis]	29760.VIT_19s0177g00300.t01	HB-other	GO:0009744 GO:0009624 GO:0015297 GO:0015712 GO:0009749 GO:0015152 GO:0007276
Contig_19191	CSA024900.1 | Sc0005869:21593-24260(-)	AT5G54800.1 | Symbols: GPT1, ATGPT1 | glucose 6-phosphate/phosphate translocator 1 | chr5:22261408-22263562 FORWARD LENGTH=388	sp|Q9M5A9|GPT1_ARATH Glucose-6-phosphate/phosphate translocator 1, chloroplastic OS=Arabidopsis thaliana GN=GPT1 PE=2 SV=1	gb|ACV60359.1| putative glucose-6-phosphate/phosphate translocator [Camellia sinensis]	4113.PGSC0003DMT400002701	HB-other	GO:0009553 GO:0007033 GO:0015297 GO:0010152 GO:0009624 GO:0034389 GO:0015152
Contig_891	CSA001654.1 | Sc0007331:29-892(-)	AT5G25610.1 | Symbols: RD22, ATRD22 | BURP domain-containing protein | chr5:8914498-8916684 REVERSE LENGTH=392	sp|Q942D4|BURP3_ORYSJ BURP domain-containing protein 3 OS=Oryza sativa subsp. japonica GN=BURP3 PE=2 SV=1	gb|ACV60360.1| RD22-like protein [Camellia sinensis]	29760.VIT_04s0008g03930.t01	-	GO:0009269 GO:0009651 GO:0009737 GO:0045735
Contig_15661	CSA017460.1 | Sc0002320:90661-92657(+)	AT1G23760.1 | Symbols: JP630, PG3 | BURP domain-containing protein | chr1:8402142-8404147 FORWARD LENGTH=622	sp|P93217|GP2_SOLLC Polygalacturonase non-catalytic subunit AroGP2 OS=Solanum lycopersicum GN=GP2 PE=3 SV=1	gb|ACV60360.1| RD22-like protein [Camellia sinensis]	29760.VIT_01s0127g00870.t01	-	GO:0008150 GO:0004650
Contig_10268	CSA025388.1 | Sc0000998:403260-404908(+)	AT1G49320.1 | Symbols: ATUSPL1, USPL1 | unknown seed protein like 1 | chr1:18246441-18247817 FORWARD LENGTH=280	sp|Q942D4|BURP3_ORYSJ BURP domain-containing protein 3 OS=Oryza sativa subsp. japonica GN=BURP3 PE=2 SV=1	gb|ACV60360.1| RD22-like protein [Camellia sinensis]	29760.VIT_03s0063g02340.t01	-	GO:0003674 GO:0012505
Contig_19677	CSA010645.1 | Sc0001306:87163-90651(+)	AT5G25610.1 | Symbols: RD22, ATRD22 | BURP domain-containing protein | chr5:8914498-8916684 REVERSE LENGTH=392	sp|Q08298|RD22_ARATH Dehydration-responsive protein RD22 OS=Arabidopsis thaliana GN=RD22 PE=2 SV=1	gb|ACV60360.1| RD22-like protein [Camellia sinensis]	3694.POPTR_0006s26010.1	-	GO:0009269 GO:0009651 GO:0009737 GO:0045735
Contig_20986	CSA021678.1 | Sc0002827:264354-264865(-)	AT4G37980.2 | Symbols: ELI3-1, ELI3, ATCAD7, CAD7 | elicitor-activated gene 3-1 | chr4:17852670-17853914 FORWARD LENGTH=298	sp|Q40976|CADH_PINRA Probable cinnamyl alcohol dehydrogenase OS=Pinus radiata GN=CAD PE=2 SV=1	gb|ACV74414.1| putative cinnamyl alcohol dehydrogenase [Camellia sinensis]	4113.PGSC0003DMT400059621	-	GO:0009617 GO:0009626
Contig_7575	-	AT5G17540.1 | Symbols: | HXXXD-type acyl-transferase family protein | chr5:5782061-5783682 REVERSE LENGTH=461	sp|Q3ZPN4|ACMAT_VITLA Methanol O-anthraniloyltransferase OS=Vitis labrusca GN=AMAT PE=1 SV=1	gb|ACV74416.1| putative alcohol acyl transferase [Camellia sinensis]	29760.VIT_02s0033g01060.t01	-	GO:0005575 GO:0008150 GO:0016747
Contig_15222	CSA014644.1 | Sc0002546:228771-235533(+)	AT1G32910.1 | Symbols: | HXXXD-type acyl-transferase family protein | chr1:11925426-11926908 FORWARD LENGTH=464	sp|Q8GSM7|HST_TOBAC Shikimate O-hydroxycinnamoyltransferase OS=Nicotiana tabacum GN=HST PE=1 SV=1	gb|ACV74416.1| putative alcohol acyl transferase [Camellia sinensis]	29760.VIT_09s0096g00280.t01	-	GO:0005575 GO:0008150 GO:0016747
Contig_16706	-	AT1G32910.1 | Symbols: | HXXXD-type acyl-transferase family protein | chr1:11925426-11926908 FORWARD LENGTH=464	sp|O23917|HCBT2_DIACA Anthranilate N-benzoyltransferase protein 2 OS=Dianthus caryophyllus GN=HCBT2 PE=1 SV=1	gb|ACV74416.1| putative alcohol acyl transferase [Camellia sinensis]	29760.VIT_09s0054g01700.t01	-	GO:0005575 GO:0008150 GO:0016747
Contig_9887	CSA001230.1 | xpSc0056535:10572-11810(-)	AT3G12500.1 | Symbols: ATHCHIB, PR3, PR-3, CHI-B, B-CHI, HCHIB | basic chitinase | chr3:3962501-3963984 REVERSE LENGTH=335	sp|P52403|CHI1_SOLTU Endochitinase 1 (Fragment) OS=Solanum tuberosum GN=CHTB1 PE=2 SV=1	gb|ACX42261.1| chitinase [Camellia sinensis]	4577.GRMZM2G145518_P01	-	GO:0050832 GO:0004568 GO:0009871
Contig_24787	CSA009163.1 | Sc0001183:298266-299285(+)	AT3G63110.1 | Symbols: ATIPT3, IPT3 | isopentenyltransferase 3 | chr3:23318437-23319447 REVERSE LENGTH=336	sp|Q93WC9|IPT3_ARATH Adenylate isopentenyltransferase 3, chloroplastic OS=Arabidopsis thaliana GN=IPT3 PE=1 SV=1	gb|ACX55059.1| isopentenyltransferase, partial [Vitis vinifera]	29760.VIT_07s0104g00270.t01	-	GO:0016765 GO:0005634 GO:0009536 GO:0009691
Contig_47154	CSA000042.1 | Sc0006051:19955-28110(+)	AT3G15800.1 | Symbols: | Glycosyl hydrolase superfamily protein | chr3:5345051-5346988 FORWARD LENGTH=399	sp|Q9M069|E137_ARATH Glucan endo-1,3-beta-glucosidase 7 OS=Arabidopsis thaliana GN=At4g34480 PE=1 SV=2	gb|ACY91851.1| beta-1,3-glucanase form RRII Gln 2 [Hevea brasiliensis]	3694.POPTR_0003s02710.1	BES1	GO:0043169 GO:0031225 GO:0005975 GO:0004553
Contig_37976	CSA034126.1 | xpSc0055936:696-2075(+)	AT5G20240.1 | Symbols: PI | K-box region and MADS-box transcription factor family protein | chr5:6829203-6831208 FORWARD LENGTH=208	sp|Q03416|GLOB_TOBAC Floral homeotic protein GLOBOSA OS=Nicotiana tabacum GN=GLO PE=2 SV=1	gb|ACY91897.1| MADS-domain transcription factor, partial [Camellia japonica]	29760.VIT_18s0001g01760.t01	MIKC	GO:0005737 GO:0003700 GO:0005634
Contig_40757	CSA016646.1 | Sc0001231:188096-189022(+)	AT3G57270.1 | Symbols: BG1 | beta-1,3-glucanase 1 | chr3:21191336-21193118 REVERSE LENGTH=340	sp|P36401|E13H_TOBAC Glucan endo-1,3-beta-glucosidase, acidic isoform PR-Q' OS=Nicotiana tabacum PE=1 SV=1	gb|ACZ74626.1| beta-1,3-glucanase form RRII Gln 3 [Hevea brasiliensis]	3694.POPTR_0016s05780.1	BES1	GO:0004553
Contig_5498	CSA005984.1 | xpSc0054036:39480-40400(+)	AT3G57240.1 | Symbols: BG3 | beta-1,3-glucanase 3 | chr3:21181916-21183045 REVERSE LENGTH=341	sp|P07979|GUB_NICPL Lichenase OS=Nicotiana plumbaginifolia GN=GN1 PE=2 SV=3	gb|ACZ74626.1| beta-1,3-glucanase form RRII Gln 3 [Hevea brasiliensis]	29760.VIT_08s0007g06060.t01	ERF	GO:0009617 GO:0008810
Contig_24337	-	AT5G47220.1 | Symbols: ATERF2, ATERF-2, ERF2 | ethylene responsive element binding factor 2 | chr5:19172023-19172754 REVERSE LENGTH=243	sp|O80338|EF101_ARATH Ethylene-responsive transcription factor 2 OS=Arabidopsis thaliana GN=ERF2 PE=2 SV=1	gb|ADC55527.1| ERF transcription factor [Camellia sinensis]	-	ERF	GO:0010200 GO:0045941 GO:0003700 GO:0005634 GO:0009864 GO:0006355 GO:0016563 GO:0009873
Contig_4234	CSA009716.1 | Sc0003000:233311-233973(-)	AT3G23240.1 | Symbols: ERF1, ATERF1 | ethylene response factor 1 | chr3:8295705-8296361 FORWARD LENGTH=218	sp|Q8LDC8|ERF92_ARATH Ethylene-responsive transcription factor 1B OS=Arabidopsis thaliana GN=ERF1B PE=1 SV=2	gb|ADC55527.1| ERF transcription factor [Camellia sinensis]	3694.POPTR_0008s16610.1	ERF	GO:0003700 GO:0005634 GO:0009867 GO:0006952 GO:0006355 GO:0016563 GO:0009873
Contig_24784	-	AT3G23240.1 | Symbols: ERF1, ATERF1 | ethylene response factor 1 | chr3:8295705-8296361 FORWARD LENGTH=218	sp|Q8LDC8|ERF92_ARATH Ethylene-responsive transcription factor 1B OS=Arabidopsis thaliana GN=ERF1B PE=1 SV=2	gb|ADC55527.1| ERF transcription factor [Camellia sinensis]	29760.VIT_05s0049g00510.t01	ERF	GO:0003700 GO:0005634 GO:0009867 GO:0006952 GO:0006355 GO:0016563 GO:0009873
Contig_26891	-	AT5G47220.1 | Symbols: ATERF2, ATERF-2, ERF2 | ethylene responsive element binding factor 2 | chr5:19172023-19172754 REVERSE LENGTH=243	sp|O80338|EF101_ARATH Ethylene-responsive transcription factor 2 OS=Arabidopsis thaliana GN=ERF2 PE=2 SV=1	gb|ADC55527.1| ERF transcription factor [Camellia sinensis]	3847.GLYMA11G03910.2	ERF	GO:0010200 GO:0045941 GO:0003700 GO:0005634 GO:0009864 GO:0006355 GO:0016563 GO:0009873
Contig_9611	-	AT3G23220.1 | Symbols: | Integrase-type DNA-binding superfamily protein | chr3:8287969-8288388 FORWARD LENGTH=139	sp|O04681|PTI5_SOLLC Pathogenesis-related genes transcriptional activator PTI5 OS=Solanum lycopersicum GN=PTI5 PE=2 SV=1	gb|ADC55527.1| ERF transcription factor [Camellia sinensis]	4081.Solyc02g077370.1.1	ERF	GO:0003700 GO:0006355 GO:0005634 GO:0009873
Contig_23314	-	AT5G47220.1 | Symbols: ATERF2, ATERF-2, ERF2 | ethylene responsive element binding factor 2 | chr5:19172023-19172754 REVERSE LENGTH=243	sp|O04681|PTI5_SOLLC Pathogenesis-related genes transcriptional activator PTI5 OS=Solanum lycopersicum GN=PTI5 PE=2 SV=1	gb|ADC55527.1| ERF transcription factor [Camellia sinensis]	3847.GLYMA15G08560.1	ERF	GO:0010200 GO:0045941 GO:0003700 GO:0005634 GO:0009864 GO:0006355 GO:0016563 GO:0009873
Contig_16369	CSA025088.1 | xfSc0000279:11742-12491(+)	AT4G17500.1 | Symbols: ATERF-1, ERF-1 | ethylene responsive element binding factor 1 | chr4:9759405-9760211 FORWARD LENGTH=268	sp|Q9LW50|ERF2_NICSY Ethylene-responsive transcription factor 2 OS=Nicotiana sylvestris GN=ERF2 PE=2 SV=1	gb|ADC55527.1| ERF transcription factor [Camellia sinensis]	4081.Solyc03g093610.1.1	ERF	GO:0003700 GO:0005643 GO:0006355 GO:0016563 GO:0010200
Contig_5104	-	AT4G17500.1 | Symbols: ATERF-1, ERF-1 | ethylene responsive element binding factor 1 | chr4:9759405-9760211 FORWARD LENGTH=268	sp|O80337|EF100_ARATH Ethylene-responsive transcription factor 1A OS=Arabidopsis thaliana GN=ERF1A PE=1 SV=2	gb|ADC55527.1| ERF transcription factor [Camellia sinensis]	3847.GLYMA11G03910.2	ERF	GO:0003700 GO:0005643 GO:0006355 GO:0016563 GO:0010200
Contig_5022	CSA017182.1 | Sc0006016:13170-13805(-)	AT5G47220.1 | Symbols: ATERF2, ATERF-2, ERF2 | ethylene responsive element binding factor 2 | chr5:19172023-19172754 REVERSE LENGTH=243	sp|O80338|EF101_ARATH Ethylene-responsive transcription factor 2 OS=Arabidopsis thaliana GN=ERF2 PE=2 SV=1	gb|ADC55527.1| ERF transcription factor [Camellia sinensis]	3847.GLYMA11G03910.2	ERF	GO:0010200 GO:0045941 GO:0003700 GO:0005634 GO:0009864 GO:0006355 GO:0016563 GO:0009873
Contig_4823	CSA035324.1 | Sc0000825:212577-213323(+)	AT4G17500.1 | Symbols: ATERF-1, ERF-1 | ethylene responsive element binding factor 1 | chr4:9759405-9760211 FORWARD LENGTH=268	sp|Q9LW50|ERF2_NICSY Ethylene-responsive transcription factor 2 OS=Nicotiana sylvestris GN=ERF2 PE=2 SV=1	gb|ADC55527.1| ERF transcription factor [Camellia sinensis]	4081.Solyc03g093610.1.1	ERF	GO:0003700 GO:0005643 GO:0006355 GO:0016563 GO:0010200
Contig_2332	-	AT3G23230.1 | Symbols: | Integrase-type DNA-binding superfamily protein | chr3:8289647-8290066 REVERSE LENGTH=139	sp|Q9LTC5|ERF98_ARATH Ethylene-responsive transcription factor ERF098 OS=Arabidopsis thaliana GN=ERF098 PE=1 SV=1	gb|ADC55527.1| ERF transcription factor [Camellia sinensis]	29760.VIT_07s0005g03200.t01	ERF	GO:0003700 GO:0006355 GO:0005634 GO:0010200 GO:0009873
Contig_4127	-	AT3G23240.1 | Symbols: ERF1, ATERF1 | ethylene response factor 1 | chr3:8295705-8296361 FORWARD LENGTH=218	sp|Q8LDC8|ERF92_ARATH Ethylene-responsive transcription factor 1B OS=Arabidopsis thaliana GN=ERF1B PE=1 SV=2	gb|ADC55527.1| ERF transcription factor [Camellia sinensis]	29760.VIT_07s0005g03230.t01	ERF	GO:0003700 GO:0005634 GO:0009867 GO:0006952 GO:0006355 GO:0016563 GO:0009873
Contig_15484	CSA017585.1 | xfSc0000627:62485-63828(+)	AT2G46210.1 | Symbols: | Fatty acid/sphingolipid desaturase | chr2:18977542-18978891 FORWARD LENGTH=449	sp|Q43469|SLD1_HELAN Delta(8)-fatty-acid desaturase OS=Helianthus annuus GN=sld1 PE=1 SV=1	gb|ADD10720.1| delta-6-desaturase [Camellia oleifera]	29760.VIT_04s0008g01210.t01	-	GO:0006633 GO:0016717 GO:0020037
Contig_10508	CSA027377.1 | Sc0000701:764138-765457(-)	AT2G46210.1 | Symbols: | Fatty acid/sphingolipid desaturase | chr2:18977542-18978891 FORWARD LENGTH=449	sp|Q43469|SLD1_HELAN Delta(8)-fatty-acid desaturase OS=Helianthus annuus GN=sld1 PE=1 SV=1	gb|ADD10720.1| delta-6-desaturase [Camellia oleifera]	4113.PGSC0003DMT400084198	-	GO:0006633 GO:0016717 GO:0020037
Contig_26192	-	AT1G13950.1 | Symbols: EIF-5A, ELF5A-1, ATELF5A-1, EIF5A | eukaryotic elongation factor 5A-1 | chr1:4773631-4774668 FORWARD LENGTH=158	sp|O94083|IF5A_CANAL Eukaryotic translation initiation factor 5A OS=Candida albicans (strain SC5314 / ATCC MYA-2876) GN=ANB1 PE=3 SV=1	gb|ADD13529.1| eukaryotic initiation factor 5A hypusine, partial [Populus trichocarpa x Populus deltoides]	379508.XP_001523936.1	MYB_related	GO:0005575 GO:0006413 GO:0010089 GO:0003743
Contig_35148	CSA026845.1 | Sc0006396:5423-8779(-)	AT1G69410.1 | Symbols: ATELF5A-3, ELF5A-3 | eukaryotic elongation factor 5A-3 | chr1:26089301-26090194 FORWARD LENGTH=158	sp|P24922|IF5A2_NICPL Eukaryotic translation initiation factor 5A-2 OS=Nicotiana plumbaginifolia GN=EIF-5A2 PE=2 SV=1	gb|ADD13529.1| eukaryotic initiation factor 5A hypusine, partial [Populus trichocarpa x Populus deltoides]	4538.ORGLA12G0197500.1	MYB_related	GO:0005575 GO:0006413 GO:0003743
Contig_45226	-	AT1G13950.1 | Symbols: EIF-5A, ELF5A-1, ATELF5A-1, EIF5A | eukaryotic elongation factor 5A-1 | chr1:4773631-4774668 FORWARD LENGTH=158	sp|P62925|IF5A_SPOFR Eukaryotic translation initiation factor 5A OS=Spodoptera frugiperda GN=eIF-5A PE=2 SV=1	gb|ADD13529.1| eukaryotic initiation factor 5A hypusine, partial [Populus trichocarpa x Populus deltoides]	7029.ACYPI002632-PA	MYB_related	GO:0005575 GO:0006413 GO:0010089 GO:0003743
Contig_12649	CSA003441.1 | Sc0000659:273998-275857(-)	AT1G25340.2 | Symbols: MYB116 | myb domain protein 116 | chr1:8885210-8886271 FORWARD LENGTH=278	sp|Q9LDE1|MY108_ARATH Transcription factor MYB108 OS=Arabidopsis thaliana GN=MYB108 PE=1 SV=1	gb|ADF43752.1| MYB [Camellia sinensis]	29760.VIT_17s0000g03560.t01	MYB	GO:0003700 GO:0045449
Contig_22002	-	-	sp|P02879|RICI_RICCO Ricin OS=Ricinus communis PE=1 SV=1	gb|ADF45511.1| type 2 ribosome-inactivating protein precursor [Camellia sinensis]	3694.POPTR_0006s02880.1	-	-
Contig_2063	CSA033716.1 | Sc0005403:35679-36731(-)	AT4G25810.1 | Symbols: XTR6, XTH23 | xyloglucan endotransglycosylase 6 | chr4:13128694-13129715 FORWARD LENGTH=286	sp|P33183|NIGB_SAMNI Nigrin b OS=Sambucus nigra PE=1 SV=2	gb|ADF45511.1| type 2 ribosome-inactivating protein precursor [Camellia sinensis]	-	-	-
Contig_17542	CSA030410.1 | Sc0000469:646329-648351(-)	AT4G27290.1 | Symbols: | s-locus lectin protein kinase family protein | chr4:13666281-13669202 FORWARD LENGTH=783	sp|O81832|Y4729_ARATH G-type lectin S-receptor-like serine/threonine-protein kinase At4g27290 OS=Arabidopsis thaliana GN=At4g27290 PE=3 SV=4	gb|ADG96403.1| S-locus glycoprotein, partial [Olea europaea]	4113.PGSC0003DMT400012606	C3H	GO:0006468 GO:0004674 GO:0005529 GO:0004713 GO:0048544 GO:0005524 GO:0012505
Contig_31872	-	AT1G11300.1 | Symbols: | protein serine/threonine kinases;protein kinases;ATP binding;sugar binding;kinases;carbohydrate binding | chr1:3794389-3800719 FORWARD LENGTH=1650	sp|Q9SXB5|Y1135_ARATH G-type lectin S-receptor-like serine/threonine-protein kinase At1g11305 OS=Arabidopsis thaliana GN=At1g11305 PE=3 SV=1	gb|ADG96403.1| S-locus glycoprotein, partial [Olea europaea]	3694.POPTR_0001s42220.1	-	GO:0006468 GO:0004674 GO:0005529 GO:0004713 GO:0048544 GO:0005524 GO:0012505
Contig_48068	CSA021847.1 | Sc0000073:692592-701079(-)	AT4G27290.1 | Symbols: | s-locus lectin protein kinase family protein | chr4:13666281-13669202 FORWARD LENGTH=783	sp|O81832|Y4729_ARATH G-type lectin S-receptor-like serine/threonine-protein kinase At4g27290 OS=Arabidopsis thaliana GN=At4g27290 PE=3 SV=4	gb|ADG96403.1| S-locus glycoprotein, partial [Olea europaea]	29760.VIT_19s0014g04540.t01	C3H	GO:0006468 GO:0004674 GO:0005529 GO:0004713 GO:0048544 GO:0005524 GO:0012505
Contig_1676	-	AT4G27300.1 | Symbols: | S-locus lectin protein kinase family protein | chr4:13669308-13672348 REVERSE LENGTH=815	-	gb|ADG96405.1| S-locus receptor kinase, partial [Olea europaea]	29760.VIT_19s0014g04320.t01	-	GO:0006468 GO:0004674 GO:0005529 GO:0012505 GO:0005524 GO:0048544
Contig_37844	CSA030410.1 | Sc0000469:646329-648351(-)	AT4G27290.1 | Symbols: | s-locus lectin protein kinase family protein | chr4:13666281-13669202 FORWARD LENGTH=783	sp|O81832|Y4729_ARATH G-type lectin S-receptor-like serine/threonine-protein kinase At4g27290 OS=Arabidopsis thaliana GN=At4g27290 PE=3 SV=4	gb|ADG96405.1| S-locus receptor kinase, partial [Olea europaea]	3694.POPTR_0001s42250.1	C3H	GO:0006468 GO:0004674 GO:0005529 GO:0004713 GO:0048544 GO:0005524 GO:0012505
Contig_23347	-	AT1G11410.1 | Symbols: | s-locus lectin protein kinase family protein | chr1:3841286-3844284 FORWARD LENGTH=845	sp|Q9LPZ3|Y1141_ARATH G-type lectin S-receptor-like serine/threonine-protein kinase At1g11410 OS=Arabidopsis thaliana GN=At1g11410 PE=3 SV=3	gb|ADG96405.1| S-locus receptor kinase, partial [Olea europaea]	3694.POPTR_0001s42060.1	bHLH	GO:0006468 GO:0004674 GO:0005529 GO:0004713 GO:0048544 GO:0005524 GO:0012505
Contig_28071	CSA024256.1 | Sc0001111:42601-44098(-)	AT4G27290.1 | Symbols: | s-locus lectin protein kinase family protein | chr4:13666281-13669202 FORWARD LENGTH=783	sp|O81832|Y4729_ARATH G-type lectin S-receptor-like serine/threonine-protein kinase At4g27290 OS=Arabidopsis thaliana GN=At4g27290 PE=3 SV=4	gb|ADG96405.1| S-locus receptor kinase, partial [Olea europaea]	29760.VIT_19s0014g04270.t01	C3H	GO:0006468 GO:0004674 GO:0005529 GO:0004713 GO:0048544 GO:0005524 GO:0012505
Contig_42487	CSA010959.1 | xpSc0054072:62736-63289(-)	AT4G27300.1 | Symbols: | s-locus lectin protein kinase family protein | chr4:13669308-13672348 REVERSE LENGTH=815	sp|O81833|SD11_ARATH G-type lectin S-receptor-like serine/threonine-protein kinase SD1-1 OS=Arabidopsis thaliana GN=SD11 PE=1 SV=1	gb|ADG96405.1| S-locus receptor kinase, partial [Olea europaea]	29760.VIT_19s0014g04340.t01	-	GO:0006468 GO:0004674 GO:0005529 GO:0012505 GO:0005524 GO:0048544
Contig_19516	CSA017851.1 | xfSc0001985:19069-19757(+)	AT4G27290.1 | Symbols: | s-locus lectin protein kinase family protein | chr4:13666281-13669202 FORWARD LENGTH=783	sp|O81832|Y4729_ARATH G-type lectin S-receptor-like serine/threonine-protein kinase At4g27290 OS=Arabidopsis thaliana GN=At4g27290 PE=3 SV=4	gb|ADG96405.1| S-locus receptor kinase, partial [Olea europaea]	3694.POPTR_0011s12930.1	bHLH	GO:0006468 GO:0004674 GO:0005529 GO:0004713 GO:0048544 GO:0005524 GO:0012505
Contig_10594	-	AT5G25930.1 | Symbols: | Protein kinase family protein with leucine-rich repeat domain | chr5:9050880-9053978 FORWARD LENGTH=1005	sp|Q9M0G7|PXL2_ARATH Leucine-rich repeat receptor-like protein kinase PXL2 OS=Arabidopsis thaliana GN=PXL2 PE=2 SV=1	gb|ADG96405.1| S-locus receptor kinase, partial [Olea europaea]	4113.PGSC0003DMT400083940	S1Fa-like	GO:0006468 GO:0016301 GO:0005886
Contig_38945	CSA021612.1 | xpSc0054635:35417-41245(-)	AT4G27290.1 | Symbols: | s-locus lectin protein kinase family protein | chr4:13666281-13669202 FORWARD LENGTH=783	sp|O81832|Y4729_ARATH G-type lectin S-receptor-like serine/threonine-protein kinase At4g27290 OS=Arabidopsis thaliana GN=At4g27290 PE=3 SV=4	gb|ADG96405.1| S-locus receptor kinase, partial [Olea europaea]	29760.VIT_19s0014g04310.t01	C3H	GO:0006468 GO:0004674 GO:0005529 GO:0004713 GO:0048544 GO:0005524 GO:0012505
Contig_19517	CSA036550.1 | Sc0004313:129222-136153(+)	AT4G27300.1 | Symbols: | s-locus lectin protein kinase family protein | chr4:13669308-13672348 REVERSE LENGTH=815	sp|O81833|SD11_ARATH G-type lectin S-receptor-like serine/threonine-protein kinase SD1-1 OS=Arabidopsis thaliana GN=SD11 PE=1 SV=1	gb|ADG96405.1| S-locus receptor kinase, partial [Olea europaea]	29760.VIT_19s0014g04320.t01	bHLH	GO:0006468 GO:0004674 GO:0005529 GO:0012505 GO:0005524 GO:0048544
Contig_27019	CSA023456.1 | Sc0002739:273407-276915(-)	AT4G27290.1 | Symbols: | s-locus lectin protein kinase family protein | chr4:13666281-13669202 FORWARD LENGTH=783	sp|O81832|Y4729_ARATH G-type lectin S-receptor-like serine/threonine-protein kinase At4g27290 OS=Arabidopsis thaliana GN=At4g27290 PE=3 SV=4	gb|ADG96405.1| S-locus receptor kinase, partial [Olea europaea]	29760.VIT_19s0014g04310.t01	C3H	GO:0006468 GO:0004674 GO:0005529 GO:0004713 GO:0048544 GO:0005524 GO:0012505
Contig_42096	CSA023456.1 | Sc0002739:273407-276915(-)	AT4G27300.1 | Symbols: | s-locus lectin protein kinase family protein | chr4:13669308-13672348 REVERSE LENGTH=815	sp|O81833|SD11_ARATH G-type lectin S-receptor-like serine/threonine-protein kinase SD1-1 OS=Arabidopsis thaliana GN=SD11 PE=1 SV=1	gb|ADG96405.1| S-locus receptor kinase, partial [Olea europaea]	4081.Solyc10g006710.2.1	-	GO:0006468 GO:0004674 GO:0005529 GO:0012505 GO:0005524 GO:0048544
Contig_9867	CSA019769.1 | Sc0000034:1115963-1120152(+)	AT1G53430.2 | Symbols: | Leucine-rich repeat transmembrane protein kinase | chr1:19936073-19940959 FORWARD LENGTH=997	sp|C0LGG8|Y5343_ARATH Probable LRR receptor-like serine/threonine-protein kinase At1g53430 OS=Arabidopsis thaliana GN=At1g53430 PE=1 SV=1	gb|ADG96406.1| S-locus receptor kinase-like protein, partial [Olea europaea]	29760.VIT_10s0003g01940.t01	bHLH	GO:0006468 GO:0016301
Contig_38000	CSA036059.1 | Sc0001603:450915-455967(-)	AT5G55830.1 | Symbols: | Concanavalin A-like lectin protein kinase family protein | chr5:22594655-22596700 FORWARD LENGTH=681	sp|Q9FHG4|LRKS7_ARATH Probable L-type lectin-domain containing receptor kinase S.7 OS=Arabidopsis thaliana GN=LECRKS7 PE=2 SV=1	gb|ADG96406.1| S-locus receptor kinase-like protein, partial [Olea europaea]	3694.POPTR_0001s45970.1	bZIP	GO:0006468 GO:0016301 GO:0012505
Contig_45822	CSA028197.1 | Sc0005734:54621-71244(-)	AT4G23150.1 | Symbols: CRK7 | cysteine-rich RLK (RECEPTOR-like protein kinase) 7 | chr4:12125731-12128301 FORWARD LENGTH=659	sp|Q8L7G3|CRK7_ARATH cysteine-rich receptor-like protein kinase 7 OS=Arabidopsis thaliana GN=CRK7 PE=2 SV=1	gb|ADG96406.1| S-locus receptor kinase-like protein, partial [Olea europaea]	29760.VIT_00s0286g00100.t01	S1Fa-like	GO:0006468 GO:0016301 GO:0012505
Contig_15072	CSA009413.1 | Sc0000745:558339-559375(+)	AT4G03230.1 | Symbols: | s-locus lectin protein kinase family protein | chr4:1419278-1422828 REVERSE LENGTH=1010	sp|Q9ZR08|Y4230_ARATH G-type lectin S-receptor-like serine/threonine-protein kinase At4g03230 OS=Arabidopsis thaliana GN=At4g03230 PE=3 SV=3	gb|ADG96406.1| S-locus receptor kinase-like protein, partial [Olea europaea]	3694.POPTR_0005s01810.1	MYB_related	GO:0006468 GO:0005575 GO:0004674 GO:0005529 GO:0004713 GO:0005524 GO:0048544
Contig_27191	CSA000592.1 | xfSc0002463:2739-3288(+)	AT4G23140.1 | Symbols: CRK6 | cysteine-rich RLK (RECEPTOR-like protein kinase) 6 | chr4:12121397-12124037 FORWARD LENGTH=674	sp|Q9C5S9|CRK6_ARATH cysteine-rich receptor-like protein kinase 6 OS=Arabidopsis thaliana GN=CRK6 PE=1 SV=1	gb|ADG96406.1| S-locus receptor kinase-like protein, partial [Olea europaea]	4081.Solyc03g111540.1.1	STAT	GO:0016301 GO:0005886
Contig_23650	CSA025784.1 | Sc0005351:63275-65232(+)	AT5G52920.1 | Symbols: PKP1, PKP-BETA1, PKP2 | plastidic pyruvate kinase beta subunit 1 | chr5:21463680-21466612 FORWARD LENGTH=579	sp|Q9FLW9|PKP2_ARATH Plastidial pyruvate kinase 2 OS=Arabidopsis thaliana GN=PKP2 PE=1 SV=1	gb|ADI79344.1| pyruvate kinase [Camellia oleifera]	29760.VIT_16s0050g02180.t01	-	GO:0006633 GO:0048316 GO:0009570 GO:0005739 GO:0004743 GO:0006096
Contig_36267	-	AT2G20825.1 | Symbols: ULT2 | Developmental regulator, ULTRAPETALA | chr2:8965845-8966795 REVERSE LENGTH=228	sp|Q8S8I2|ULT2_ARATH Protein ULTRAPETALA 2 OS=Arabidopsis thaliana GN=ULT2 PE=2 SV=1	gb|ADK38583.1| R2R3 DNA-binding transcription factor MYB28 [Brassica oleracea var. italica]	4641.GSMUA_Achr1P08820_001	MYB	GO:0005829 GO:0008150 GO:0005634
Contig_13199	CSA017290.1 | Sc0001924:185769-192062(-)	AT5G58330.3 | Symbols: | lactate/malate dehydrogenase family protein | chr5:23580010-23581751 REVERSE LENGTH=334	sp|P21528|MDHP_PEA Malate dehydrogenase [NADP], chloroplastic OS=Pisum sativum PE=1 SV=2	gb|ADK47516.1| cytosolic malate dehydrogenase [Camellia sinensis]	29760.VIT_13s0019g05250.t01	-	GO:0005488 GO:0006108 GO:0005739 GO:0046554 GO:0006096
Contig_20066	CSA011142.1 | Sc0000170:1091982-1094934(-)	AT1G21920.1 | Symbols: | Histone H3 K4-specific methyltransferase SET7/9 family protein | chr1:7704454-7705866 REVERSE LENGTH=417	sp|Q56YP2|PI5K1_ARATH Phosphatidylinositol 4-phosphate 5-kinase 1 OS=Arabidopsis thaliana GN=PIP5K1 PE=1 SV=1	gi|731428128|ref|XP_010664228.1| PREDICTED: phosphatidylinositol 4-phosphate 5-kinase 5 [Vitis vinifera]	29760.VIT_18s0001g03290.t01	Trihelix	GO:0003674 GO:0008150
Contig_17397	CSA028064.1 | Sc0006930:11728-17152(+)	AT2G45220.1 | Symbols: | Plant invertase/pectin methylesterase inhibitor superfamily | chr2:18644281-18646394 REVERSE LENGTH=511	sp|O22149|PME17_ARATH Probable pectinesterase/pectinesterase inhibitor 17 OS=Arabidopsis thaliana GN=PME17 PE=2 SV=2	gi|255539751|ref|XP_002510940.1| Pectinesterase-2 precursor, putative [Ricinus communis] gi|223550055|gb|EEF51542.1| Pectinesterase-2 precursor, putative [Ricinus communis]	29760.VIT_15s0048g00510.t01	NAC	GO:0042545 GO:0004857 GO:0016020 GO:0009505 GO:0030599
Contig_22160	CSA008027.1 | Sc0003063:242482-245693(+)	AT2G26440.1 | Symbols: | Plant invertase/pectin methylesterase inhibitor superfamily | chr2:11247407-11249407 FORWARD LENGTH=547	sp|O48711|PME12_ARATH Probable pectinesterase/pectinesterase inhibitor 12 OS=Arabidopsis thaliana GN=PME12 PE=2 SV=1	gi|702292020|ref|XP_010047426.1| PREDICTED: probable pectinesterase/pectinesterase inhibitor 12 [Eucalyptus grandis]	3694.POPTR_0006s13680.1	NAC	GO:0042545 GO:0004857 GO:0009505 GO:0030599 GO:0012505
Contig_28052	CSA006349.1 | Sc0003226:157283-158869(-)	AT4G26680.2 | Symbols: | Tetratricopeptide repeat (TPR)-like superfamily protein | chr4:13454853-13456418 FORWARD LENGTH=521	sp|Q9SZ10|PP338_ARATH Pentatricopeptide repeat-containing protein At4g26680, mitochondrial OS=Arabidopsis thaliana GN=At4g26680 PE=2 SV=1	gi|147772266|emb|CAN67349.1| hypothetical protein VITISV_018089 [Vitis vinifera]	29760.VIT_12s0057g00740.t01	NAC	-
Contig_39161	CSA033165.1 | Sc0003395:39205-41520(+)	AT3G61520.1 | Symbols: | Pentatricopeptide repeat (PPR) superfamily protein | chr3:22768974-22771274 REVERSE LENGTH=766	sp|Q9M316|PP292_ARATH Pentatricopeptide repeat-containing protein At3g61520, mitochondrial OS=Arabidopsis thaliana GN=At3g61520 PE=2 SV=1	gi|555947680|gb|AGZ20103.1| pentatricopeptide repeat-containing protein [Camellia sinensis]	29760.VIT_15s0046g02180.t01	NAC	GO:0005575 GO:0003674 GO:0008150
Contig_17465	CSA025237.1 | xpSc0053274:119411-120295(-)	AT1G62520.1 | Symbols: | unknown protein; BEST Arabidopsis thaliana protein match is: unknown protein (TAIR:AT4G12450.1); Has 388 Blast hits to 388 proteins in 26 species: Archae - 0; Bacteria - 1; Metazoa - 0; Fungi - 8; Plants - 376; Viruses - 0; Other Eukaryotes - 3 (source: NCBI BLink). | chr1:23144506-23145348 FORWARD LENGTH=280	-	gi|565378063|ref|XP_006355482.1| PREDICTED: uncharacterized protein LOC102579011 [Solanum tuberosum]	4113.PGSC0003DMT400012224	C2H2	GO:0005575 GO:0003674 GO:0008150
Contig_1385	CSA009148.1 | Sc0004157:133597-137866(-)	AT3G59690.1 | Symbols: IQD13 | IQ-domain 13 | chr3:22049572-22051479 FORWARD LENGTH=517	sp|Q8LPG9|IQD14_ARATH Protein IQ-DOMAIN 14 OS=Arabidopsis thaliana GN=IQD14 PE=1 SV=1	gi|661885552|emb|CDP10875.1| unnamed protein product [Coffea canephora]	29760.VIT_05s0094g00530.t01	TCP	GO:0005516
Contig_12793	-	AT1G68620.1 | Symbols: | alpha/beta-Hydrolases superfamily protein | chr1:25766018-25767028 FORWARD LENGTH=336	sp|Q9SX25|CXE6_ARATH Probable carboxylesterase 6 OS=Arabidopsis thaliana GN=CXE6 PE=2 SV=1	gi|225440163|ref|XP_002278031.1| PREDICTED: probable carboxylesterase 15 [Vitis vinifera]	29760.VIT_08s0040g00810.t01	NAC	GO:0005575 GO:0016787 GO:0008152
Contig_37582	-	AT2G03550.1 | Symbols: | alpha/beta-Hydrolases superfamily protein | chr2:1077080-1078018 FORWARD LENGTH=312	sp|Q9ZQ91|CXE7_ARATH Probable carboxylesterase 7 OS=Arabidopsis thaliana GN=CXE7 PE=2 SV=1	gi|566187357|ref|XP_006379208.1| hypothetical protein POPTR_0009s10720g [Populus trichocarpa] gi|550331468|gb|ERP57005.1| hypothetical protein POPTR_0009s10720g [Populus trichocarpa]	3694.POPTR_0009s10720.1	-	GO:0005575 GO:0016787 GO:0008152
Contig_17236	-	AT1G19190.1 | Symbols: | alpha/beta-Hydrolases superfamily protein | chr1:6623876-6624832 FORWARD LENGTH=318	sp|Q5NUF4|HIDM_GLYEC 2-hydroxyisoflavanone dehydratase OS=Glycyrrhiza echinata GN=HIDM PE=1 SV=1	gi|698520398|ref|XP_009805070.1| PREDICTED: probable carboxylesterase 12 [Nicotiana sylvestris]	4081.Solyc01g108530.2.1	GRAS	GO:0005575 GO:0016787 GO:0008152
Contig_14708	-	AT1G47480.1 | Symbols: | alpha/beta-Hydrolases superfamily protein | chr1:17417623-17419296 FORWARD LENGTH=314	sp|Q5NUF4|HIDM_GLYEC 2-hydroxyisoflavanone dehydratase OS=Glycyrrhiza echinata GN=HIDM PE=1 SV=1	gi|731383393|ref|XP_010647771.1| PREDICTED: probable carboxylesterase 7 isoform X1 [Vitis vinifera]	29760.VIT_03s0063g00770.t01	NAC	GO:0005575 GO:0016787 GO:0008152
Contig_25394	CSA012739.1 | Sc0002881:7427-8386(+)	AT1G47480.1 | Symbols: | alpha/beta-Hydrolases superfamily protein | chr1:17417623-17419296 FORWARD LENGTH=314	sp|Q9SX78|CXE2_ARATH Probable carboxylesterase 2 OS=Arabidopsis thaliana GN=CXE2 PE=2 SV=1	gi|82697967|gb|ABB89018.1| CXE carboxylesterase [Actinidia deliciosa]	29760.VIT_03s0063g00750.t01	GRAS	GO:0005575 GO:0016787 GO:0008152
Contig_11875	CSA028870.1 | Sc0000522:189129-192809(-)	AT5G06570.2 | Symbols: | alpha/beta-Hydrolases superfamily protein | chr5:2008075-2011013 REVERSE LENGTH=329	sp|Q9FG13|CXE15_ARATH Probable carboxylesterase 15 OS=Arabidopsis thaliana GN=CXE15 PE=2 SV=1	gi|590586169|ref|XP_007015630.1| Alpha/beta-Hydrolases superfamily protein [Theobroma cacao] gi|508785993|gb|EOY33249.1| Alpha/beta-Hydrolases superfamily protein [Theobroma cacao]	4113.PGSC0003DMT400007788	GRAS	GO:0005575 GO:0016787 GO:0008152
Contig_6888	CSA017320.1 | Sc0000158:345946-346869(-)	AT1G47480.1 | Symbols: | alpha/beta-Hydrolases superfamily protein | chr1:17417623-17419296 FORWARD LENGTH=314	sp|Q9SX78|CXE2_ARATH Probable carboxylesterase 2 OS=Arabidopsis thaliana GN=CXE2 PE=2 SV=1	gi|255555505|ref|XP_002518789.1| catalytic, putative [Ricinus communis] gi|223542170|gb|EEF43714.1| catalytic, putative [Ricinus communis]	29760.VIT_03s0063g00730.t01	GRAS	GO:0005575 GO:0016787 GO:0008152
Contig_19211	CSA023170.1 | Sc0000160:1023867-1024832(+)	AT3G48700.1 | Symbols: ATCXE13, CXE13 | carboxyesterase 13 | chr3:18038825-18039814 REVERSE LENGTH=329	sp|Q9SMM9|CXE13_ARATH Probable carboxylesterase 13 OS=Arabidopsis thaliana GN=CXE13 PE=1 SV=1	gi|82697967|gb|ABB89018.1| CXE carboxylesterase [Actinidia deliciosa]	29760.VIT_03s0063g00750.t01	GRAS	GO:0005575
Contig_15625	CSA000788.1 | Sc0000486:788844-789809(+)	AT3G48700.1 | Symbols: ATCXE13, CXE13 | carboxyesterase 13 | chr3:18038825-18039814 REVERSE LENGTH=329	sp|Q9SMM9|CXE13_ARATH Probable carboxylesterase 13 OS=Arabidopsis thaliana GN=CXE13 PE=1 SV=1	gi|731383391|ref|XP_002285064.2| PREDICTED: probable carboxylesterase 2 [Vitis vinifera]	29760.VIT_03s0063g00750.t01	NAC	GO:0005575
Contig_9820	CSA016963.1 | Sc0000720:348180-349130(+)	AT3G48690.1 | Symbols: ATCXE12, CXE12 | alpha/beta-Hydrolases superfamily protein | chr3:18037186-18038160 REVERSE LENGTH=324	sp|Q9SMN0|CXE12_ARATH Probable carboxylesterase 12 OS=Arabidopsis thaliana GN=CXE12 PE=1 SV=1	gi|147834295|emb|CAN61111.1| hypothetical protein VITISV_006466 [Vitis vinifera]	29760.VIT_03s0063g00750.t01	NAC	GO:0005737 GO:0004091
Contig_23596	-	AT5G06570.2 | Symbols: | alpha/beta-Hydrolases superfamily protein | chr5:2008075-2011013 REVERSE LENGTH=329	sp|Q9FG13|CXE15_ARATH Probable carboxylesterase 15 OS=Arabidopsis thaliana GN=CXE15 PE=2 SV=1	gi|566177414|ref|XP_002309272.2| hypothetical protein POPTR_0006s21320g [Populus trichocarpa] gi|550336786|gb|EEE92795.2| hypothetical protein POPTR_0006s21320g [Populus trichocarpa]	29760.VIT_08s0032g00510.t01	NAC	GO:0005575 GO:0016787 GO:0008152
Contig_28525	CSA026693.1 | xpSc0053235:301413-302090(-)	AT1G19190.1 | Symbols: | alpha/beta-Hydrolases superfamily protein | chr1:6623876-6624832 FORWARD LENGTH=318	sp|Q9LMA7|CXE1_ARATH Probable carboxylesterase 1 OS=Arabidopsis thaliana GN=CXE1 PE=2 SV=1	gi|702462724|ref|XP_010028489.1| PREDICTED: 2-hydroxyisoflavanone dehydratase-like [Eucalyptus grandis]	29760.VIT_03s0063g00770.t01	GRAS	GO:0005575 GO:0016787 GO:0008152
Contig_14046	CSA008428.1 | Sc0000800:162783-163802(+)	AT1G68620.1 | Symbols: | alpha/beta-Hydrolases superfamily protein | chr1:25766018-25767028 FORWARD LENGTH=336	sp|Q9SX25|CXE6_ARATH Probable carboxylesterase 6 OS=Arabidopsis thaliana GN=CXE6 PE=2 SV=1	gi|82697961|gb|ABB89015.1| CXE carboxylesterase [Actinidia deliciosa]	29760.VIT_01s0011g03270.t01	NAC	GO:0005575 GO:0016787 GO:0008152
Contig_7566	CSA029751.1 | Sc0001223:125420-126400(-)	AT3G48690.1 | Symbols: ATCXE12, CXE12 | alpha/beta-Hydrolases superfamily protein | chr3:18037186-18038160 REVERSE LENGTH=324	sp|Q5NUF4|HIDM_GLYEC 2-hydroxyisoflavanone dehydratase OS=Glycyrrhiza echinata GN=HIDM PE=1 SV=1	gi|225432588|ref|XP_002277866.1| PREDICTED: 2-hydroxyisoflavanone dehydratase-like [Vitis vinifera]	29760.VIT_05s0020g03000.t01	GRAS	GO:0005737 GO:0004091
Contig_6486	CSA024905.1 | Sc0002173:295136-296035(-)	AT2G03550.1 | Symbols: | alpha/beta-Hydrolases superfamily protein | chr2:1077080-1078018 FORWARD LENGTH=312	sp|Q5NUF4|HIDM_GLYEC 2-hydroxyisoflavanone dehydratase OS=Glycyrrhiza echinata GN=HIDM PE=1 SV=1	gi|82697931|gb|ABB89000.1| CXE carboxylesterase [Vaccinium corymbosum]	29760.VIT_03s0063g00830.t01	NAC	GO:0005575 GO:0016787 GO:0008152
Contig_17787	CSA016963.1 | Sc0000720:348180-349130(+)	AT3G48700.1 | Symbols: ATCXE13, CXE13 | carboxyesterase 13 | chr3:18038825-18039814 REVERSE LENGTH=329	sp|Q9ZQ91|CXE7_ARATH Probable carboxylesterase 7 OS=Arabidopsis thaliana GN=CXE7 PE=2 SV=1	gi|590686440|ref|XP_007042381.1| Alpha/beta-Hydrolases superfamily protein, putative [Theobroma cacao] gi|508706316|gb|EOX98212.1| Alpha/beta-Hydrolases superfamily protein, putative [Theobroma cacao]	29760.VIT_03s0063g00750.t01	-	GO:0005575 GO:0016787 GO:0008152
Contig_47804	-	AT1G47480.1 | Symbols: | alpha/beta-Hydrolases superfamily protein | chr1:17417623-17419296 FORWARD LENGTH=314	sp|Q9SX78|CXE2_ARATH Probable carboxylesterase 2 OS=Arabidopsis thaliana GN=CXE2 PE=2 SV=1	gi|731383393|ref|XP_010647771.1| PREDICTED: probable carboxylesterase 7 isoform X1 [Vitis vinifera]	29760.VIT_03s0063g00770.t01	-	GO:0005575 GO:0016787 GO:0008152
Contig_13244	CSA015805.1 | Sc0004764:10474-11451(-)	AT3G48690.1 | Symbols: ATCXE12, CXE12 | alpha/beta-Hydrolases superfamily protein | chr3:18037186-18038160 REVERSE LENGTH=324	sp|Q5NUF4|HIDM_GLYEC 2-hydroxyisoflavanone dehydratase OS=Glycyrrhiza echinata GN=HIDM PE=1 SV=1	gi|764572351|ref|XP_011462754.1| PREDICTED: 2-hydroxyisoflavanone dehydratase-like [Fragaria vesca subsp. vesca]	3847.GLYMA01G45000.1	GRAS	GO:0005737 GO:0004091
Contig_11874	CSA034391.1 | xfSc0000117:297053-298101(+)	AT5G06570.2 | Symbols: | alpha/beta-Hydrolases superfamily protein | chr5:2008075-2011013 REVERSE LENGTH=329	sp|Q9FG13|CXE15_ARATH Probable carboxylesterase 15 OS=Arabidopsis thaliana GN=CXE15 PE=2 SV=1	gi|590586169|ref|XP_007015630.1| Alpha/beta-Hydrolases superfamily protein [Theobroma cacao] gi|508785993|gb|EOY33249.1| Alpha/beta-Hydrolases superfamily protein [Theobroma cacao]	4113.PGSC0003DMT400007788	GRAS	GO:0005575 GO:0016787 GO:0008152
Contig_10157	CSA000788.1 | Sc0000486:788844-789809(+)	AT1G47480.1 | Symbols: | alpha/beta-Hydrolases superfamily protein | chr1:17417623-17419296 FORWARD LENGTH=314	sp|Q9SX78|CXE2_ARATH Probable carboxylesterase 2 OS=Arabidopsis thaliana GN=CXE2 PE=2 SV=1	gi|147834295|emb|CAN61111.1| hypothetical protein VITISV_006466 [Vitis vinifera]	29760.VIT_03s0063g00750.t01	NAC	GO:0005575 GO:0016787 GO:0008152
Contig_12557	CSA012740.1 | Sc0002881:19219-20184(+)	AT3G48700.1 | Symbols: ATCXE13, CXE13 | carboxyesterase 13 | chr3:18038825-18039814 REVERSE LENGTH=329	sp|Q9SX78|CXE2_ARATH Probable carboxylesterase 2 OS=Arabidopsis thaliana GN=CXE2 PE=2 SV=1	gi|82697967|gb|ABB89018.1| CXE carboxylesterase [Actinidia deliciosa]	29760.VIT_03s0063g00750.t01	NAC	GO:0005575 GO:0016787 GO:0008152
Contig_43	CSA000475.1 | xfSc0000085:306140-306969(-)	AT5G06570.2 | Symbols: | alpha/beta-Hydrolases superfamily protein | chr5:2008075-2011013 REVERSE LENGTH=329	sp|Q9FG13|CXE15_ARATH Probable carboxylesterase 15 OS=Arabidopsis thaliana GN=CXE15 PE=2 SV=1	gi|255566245|ref|XP_002524110.1| Gibberellin receptor GID1, putative [Ricinus communis] gi|223536678|gb|EEF38320.1| Gibberellin receptor GID1, putative [Ricinus communis]	29760.VIT_08s0032g00700.t01	GRAS	GO:0005575 GO:0016787 GO:0008152
Contig_634	CSA036581.1 | Sc0001758:76848-77852(+)	AT5G16080.1 | Symbols: AtCXE17, CXE17 | carboxyesterase 17 | chr5:5252533-5253567 REVERSE LENGTH=344	sp|Q9LFR7|CXE17_ARATH Probable carboxylesterase 17 OS=Arabidopsis thaliana GN=CXE17 PE=2 SV=1	gi|255569153|ref|XP_002525545.1| catalytic, putative [Ricinus communis] gi|223535124|gb|EEF36804.1| catalytic, putative [Ricinus communis]	3694.POPTR_0001s06970.1	NAC	GO:0005575
Contig_17731	CSA016963.1 | Sc0000720:348180-349130(+)	AT3G48700.1 | Symbols: ATCXE13, CXE13 | carboxyesterase 13 | chr3:18038825-18039814 REVERSE LENGTH=329	sp|Q9SX78|CXE2_ARATH Probable carboxylesterase 2 OS=Arabidopsis thaliana GN=CXE2 PE=2 SV=1	gi|731383391|ref|XP_002285064.2| PREDICTED: probable carboxylesterase 2 [Vitis vinifera]	29760.VIT_03s0063g00750.t01	GRAS	GO:0005575 GO:0016787 GO:0008152
Contig_23136	CSA015614.1 | Sc0000916:648123-649466(-)	AT5G65550.1 | Symbols: | UDP-Glycosyltransferase superfamily protein | chr5:26198410-26199810 REVERSE LENGTH=466	sp|Q8GVE3|FLRT_CITMA Flavanone 7-O-glucoside 2''-O-beta-L-rhamnosyltransferase OS=Citrus maxima GN=C12RT1 PE=1 SV=2	gi|225436321|ref|XP_002270285.1| PREDICTED: flavanone 7-O-glucoside 2''-O-beta-L-rhamnosyltransferase [Vitis vinifera]	29760.VIT_06s0061g01430.t01	HSF	GO:0016757 GO:0008152
Contig_8860	CSA000839.1 | Sc0001743:456562-458058(+)	AT4G01070.1 | Symbols: GT72B1, UGT72B1 | UDP-Glycosyltransferase superfamily protein | chr4:461858-463300 REVERSE LENGTH=480	sp|Q9AR73|HQGT_RAUSE Hydroquinone glucosyltransferase OS=Rauvolfia serpentina GN=AS PE=1 SV=1	gi|297742314|emb|CBI34463.3| unnamed protein product [Vitis vinifera]	29760.VIT_02s0025g01240.t01	HSF	GO:0042178 GO:0035251 GO:0009636
Contig_30025	CSA027390.1 | Sc0000855:8866-10356(+)	AT2G15490.1 | Symbols: UGT73B4 | UDP-glycosyltransferase 73B4 | chr2:6761750-6763398 FORWARD LENGTH=484	sp|Q7Y232|U73B4_ARATH UDP-glycosyltransferase 73B4 OS=Arabidopsis thaliana GN=UGT73B4 PE=2 SV=1	gi|470131511|ref|XP_004301637.1| PREDICTED: scopoletin glucosyltransferase-like [Fragaria vesca subsp. vesca]	29760.VIT_02s0033g00180.t01	HSF	GO:0080043 GO:0051707 GO:0080044
Contig_4253	CSA031881.1 | Sc0000485:39515-41724(+)	AT4G15480.1 | Symbols: UGT84A1 | UDP-Glycosyltransferase superfamily protein | chr4:8849000-8850472 REVERSE LENGTH=490	sp|Q66PF4|CGT_FRAAN Cinnamate beta-D-glucosyltransferase OS=Fragaria ananassa GN=GT2 PE=1 SV=1	gi|558480484|gb|AHA54051.1| UGT84A13 [Quercus robur]	29760.VIT_03s0180g00200.t01	HSF	GO:0005575 GO:0010224 GO:0050284
Contig_47116	CSA010100.1 | Sc0003442:190423-191847(+)	AT5G03490.1 | Symbols: | UDP-Glycosyltransferase superfamily protein | chr5:871550-872947 FORWARD LENGTH=465	sp|Q9LZD8|U89A2_ARATH UDP-glycosyltransferase 89A2 OS=Arabidopsis thaliana GN=UGT89A2 PE=2 SV=1	gi|596292067|ref|XP_007226447.1| hypothetical protein PRUPE_ppa024271mg [Prunus persica] gi|462423383|gb|EMJ27646.1| hypothetical protein PRUPE_ppa024271mg [Prunus persica]	3694.POPTR_0010s14680.1	HSF	GO:0005575 GO:0035251 GO:0008152
Contig_4743	CSA024281.1 | Sc0003410:170399-171799(-)	AT1G05530.1 | Symbols: UGT75B2, UGT2 | UDP-glucosyl transferase 75B2 | chr1:1636496-1637863 REVERSE LENGTH=455	sp|F8WKW0|UGT1_GARJA Crocetin glucosyltransferase, chloroplastic OS=Gardenia jasminoides GN=UGT75L6 PE=1 SV=1	gi|225433620|ref|XP_002263700.1| PREDICTED: crocetin glucosyltransferase, chloroplastic-like [Vitis vinifera]	29760.VIT_05s0062g00640.t01	HSF	GO:0010294
Contig_3652	CSA014583.1 | Sc0002639:6528-7394(+)	AT1G22400.1 | Symbols: UGT85A1, ATUGT85A1 | UDP-Glycosyltransferase superfamily protein | chr1:7903851-7906607 REVERSE LENGTH=489	sp|F8WKW1|UGT2_GARJA 7-deoxyloganetin glucosyltransferase OS=Gardenia jasminoides GN=UGT85A24 PE=1 SV=1	gi|645247335|ref|XP_008229788.1| PREDICTED: UDP-glycosyltransferase 85A5-like [Prunus mume]	3694.POPTR_0006s02380.1	HSF	GO:0005575 GO:0050403 GO:0015020 GO:0050502
Contig_2490	CSA013703.1 | xfSc0008514:157-1994(+)	AT4G36770.1 | Symbols: | UDP-Glycosyltransferase superfamily protein | chr4:17330217-17331590 REVERSE LENGTH=457	sp|Q9ZSK5|ZOG_PHALU Zeatin O-glucosyltransferase OS=Phaseolus lunatus GN=ZOG1 PE=2 SV=1	gi|697144748|ref|XP_009626493.1| PREDICTED: zeatin O-glucosyltransferase-like [Nicotiana tomentosiformis]	4113.PGSC0003DMT400070214	HSF	GO:0005575 GO:0008194 GO:0008152
Contig_33759	CSA002860.1 | Sc0001769:372994-375569(-)	AT1G22360.1 | Symbols: AtUGT85A2, UGT85A2 | UDP-glucosyl transferase 85A2 | chr1:7895068-7897527 REVERSE LENGTH=481	sp|F8WKW1|UGT2_GARJA 7-deoxyloganetin glucosyltransferase OS=Gardenia jasminoides GN=UGT85A24 PE=1 SV=1	gi|645225171|ref|XP_008219459.1| PREDICTED: UDP-glycosyltransferase 85A2-like [Prunus mume]	29760.VIT_18s0001g06090.t01	HSF	GO:0005575 GO:0015020
Contig_1061	CSA013301.1 | Sc0005653:70842-71549(-)	AT1G05680.1 | Symbols: UGT74E2 | Uridine diphosphate glycosyltransferase 74E2 | chr1:1703196-1704639 REVERSE LENGTH=453	sp|Q6VAA6|U74G1_STERE UDP-glycosyltransferase 74G1 OS=Stevia rebaudiana GN=UGT74G1 PE=1 SV=1	gi|590713038|ref|XP_007049529.1| UDP-xylose phenolic glycosyltransferase, putative [Theobroma cacao] gi|508701790|gb|EOX93686.1| UDP-xylose phenolic glycosyltransferase, putative [Theobroma cacao]	3694.POPTR_0014s17340.1	HSF	GO:0005575 GO:0035251 GO:0008152
Contig_5950	CSA010357.1 | xpSc0054375:61013-62437(-)	AT2G15490.1 | Symbols: UGT73B4 | UDP-glycosyltransferase 73B4 | chr2:6761750-6763398 FORWARD LENGTH=484	sp|Q9ZSK5|ZOG_PHALU Zeatin O-glucosyltransferase OS=Phaseolus lunatus GN=ZOG1 PE=2 SV=1	gi|698527572|ref|XP_009760629.1| PREDICTED: zeatin O-glucosyltransferase-like [Nicotiana sylvestris]	4113.PGSC0003DMT400070214	HSF	GO:0080043 GO:0051707 GO:0080044
Contig_10916	CSA006912.1 | Sc0000212:718439-719320(-)	AT1G22360.1 | Symbols: AtUGT85A2, UGT85A2 | UDP-glucosyl transferase 85A2 | chr1:7895068-7897527 REVERSE LENGTH=481	sp|F8WKW1|UGT2_GARJA 7-deoxyloganetin glucosyltransferase OS=Gardenia jasminoides GN=UGT85A24 PE=1 SV=1	gi|802600393|ref|XP_012072922.1| PREDICTED: 7-deoxyloganetin glucosyltransferase-like [Jatropha curcas]	29760.VIT_18s0001g06120.t01	HSF	GO:0005575 GO:0015020
Contig_450	CSA026963.1 | Sc0001982:276239-277681(+)	AT4G34135.1 | Symbols: UGT73B2 | UDP-glucosyltransferase 73B2 | chr4:16345476-16347016 REVERSE LENGTH=483	sp|Q9AT54|SCGT_TOBAC Scopoletin glucosyltransferase OS=Nicotiana tabacum GN=TOGT1 PE=1 SV=1	gi|566187274|ref|XP_006379195.1| UDP-glucoronosyl/UDP-glucosyl transferase family protein [Populus trichocarpa] gi|550331437|gb|ERP56992.1| UDP-glucoronosyl/UDP-glucosyl transferase family protein [Populus trichocarpa]	3694.POPTR_0009s10180.1	HSF	GO:0051555 GO:0051707 GO:0080044 GO:0047893
Contig_10705	CSA025241.1 | Sc0000803:502318-503733(+)	AT1G73880.1 | Symbols: UGT89B1 | UDP-glucosyl transferase 89B1 | chr1:27785143-27786564 FORWARD LENGTH=473	sp|Q6VAA5|U89B2_STERE UDP-glycosyltransferase 89B2 OS=Stevia rebaudiana GN=UGT89B2 PE=2 SV=1	gi|595857830|ref|XP_007210623.1| hypothetical protein PRUPE_ppa018626mg [Prunus persica] gi|462406358|gb|EMJ11822.1| hypothetical protein PRUPE_ppa018626mg [Prunus persica]	4113.PGSC0003DMT400063298	HSF	GO:0005575 GO:0080043 GO:0080046 GO:0080044
Contig_26216	CSA025979.1 | xfSc0000014:540139-541638(-)	AT3G16520.3 | Symbols: UGT88A1 | UDP-glucosyl transferase 88A1 | chr3:5619355-5620833 REVERSE LENGTH=462	sp|Q9LK73|U88A1_ARATH UDP-glycosyltransferase 88A1 OS=Arabidopsis thaliana GN=UGT88A1 PE=2 SV=1	gi|225464653|ref|XP_002276715.1| PREDICTED: UDP-glycosyltransferase 88A1-like [Vitis vinifera]	29760.VIT_16s0050g01610.t01	HSF	GO:0005575 GO:0080043 GO:0080046 GO:0080044 GO:0080045
Contig_23877	CSA023481.1 | Sc0004655:37630-39039(+)	AT2G22590.1 | Symbols: | UDP-Glycosyltransferase superfamily protein | chr2:9593012-9594424 FORWARD LENGTH=470	sp|Q940V3|U91A1_ARATH UDP-glycosyltransferase 91A1 OS=Arabidopsis thaliana GN=UGT91A1 PE=2 SV=1	gi|661894585|emb|CDP01584.1| unnamed protein product [Coffea canephora]	4113.PGSC0003DMT400041593	HSF	GO:0005575 GO:0016757 GO:0008152
Contig_33219	-	AT1G07250.1 | Symbols: UGT71C4 | UDP-glucosyl transferase 71C4 | chr1:2225963-2227402 FORWARD LENGTH=479	sp|Q66PF3|UFOG3_FRAAN Putative UDP-glucose flavonoid 3-O-glucosyltransferase 3 OS=Fragaria ananassa GN=GT3 PE=2 SV=1	gi|661885116|emb|CDP11256.1| unnamed protein product [Coffea canephora]	29760.VIT_06s0004g06390.t01	HSF	GO:0005575 GO:0080043 GO:0080044
Contig_13684	-	AT2G22590.1 | Symbols: | UDP-Glycosyltransferase superfamily protein | chr2:9593012-9594424 FORWARD LENGTH=470	sp|Q6VAA8|U91D1_STERE UDP-glycosyltransferase 91D1 OS=Stevia rebaudiana GN=UGT91D1 PE=2 SV=1	gi|970029005|ref|XP_015075829.1| PREDICTED: putative UDP-rhamnose:rhamnosyltransferase 1 [Solanum pennellii]	4113.PGSC0003DMT400088646	HSF	GO:0005575 GO:0016757 GO:0008152
Contig_21845	CSA012626.1 | Sc0000784:451274-454395(-)	AT1G22400.1 | Symbols: UGT85A1, ATUGT85A1 | UDP-Glycosyltransferase superfamily protein | chr1:7903851-7906607 REVERSE LENGTH=489	sp|U3U992|UGT8_CATRO 7-deoxyloganetic acid glucosyltransferase OS=Catharanthus roseus GN=UGT709C2 PE=1 SV=1	gi|747060637|ref|XP_011076758.1| PREDICTED: 7-deoxyloganetic acid glucosyltransferase-like [Sesamum indicum]	29760.VIT_05s0102g00930.t01	HSF	GO:0005575 GO:0050403 GO:0015020 GO:0050502
Contig_13458	-	AT5G49690.1 | Symbols: | UDP-Glycosyltransferase superfamily protein | chr5:20189968-20191350 REVERSE LENGTH=460	sp|Q66PF2|URT1_FRAAN Putative UDP-rhamnose:rhamnosyltransferase 1 OS=Fragaria ananassa GN=GT4 PE=2 SV=1	gi|731421670|ref|XP_010661830.1| PREDICTED: putative UDP-rhamnose:rhamnosyltransferase 1 [Vitis vinifera]	29760.VIT_15s0046g01960.t01	HSF	GO:0016757 GO:0008152
Contig_10951	CSA034037.1 | Sc0000095:915211-916632(+)	AT4G01070.1 | Symbols: GT72B1, UGT72B1 | UDP-Glycosyltransferase superfamily protein | chr4:461858-463300 REVERSE LENGTH=480	sp|Q9AR73|HQGT_RAUSE Hydroquinone glucosyltransferase OS=Rauvolfia serpentina GN=AS PE=1 SV=1	gi|698425692|ref|XP_009785688.1| PREDICTED: hydroquinone glucosyltransferase-like [Nicotiana sylvestris]	4081.Solyc01g095620.2.1	HSF	GO:0042178 GO:0035251 GO:0009636
Contig_1409	CSA006190.1 | xfSc0000026:525616-527055(-)	AT3G21760.1 | Symbols: HYR1 | UDP-Glycosyltransferase superfamily protein | chr3:7667099-7668556 FORWARD LENGTH=485	sp|D3THI6|U7A15_MALDO UDP-glycosyltransferase 71A15 OS=Malus domestica GN=UGT71A15 PE=1 SV=1	gi|764612346|ref|XP_004303954.2| PREDICTED: putative UDP-glucose flavonoid 3-O-glucosyltransferase 3 [Fragaria vesca subsp. vesca]	29760.VIT_12s0034g00030.t01	HSF	GO:0005575 GO:0008194
Contig_9737	CSA033301.1 | xpSc0053627:64560-67388(-)	AT3G02100.1 | Symbols: | UDP-Glycosyltransferase superfamily protein | chr3:368840-370484 REVERSE LENGTH=464	sp|Q9SGA8|U83A1_ARATH UDP-glycosyltransferase 83A1 OS=Arabidopsis thaliana GN=UGT83A1 PE=2 SV=1	gi|567877387|ref|XP_006431283.1| hypothetical protein CICLE_v10013686mg [Citrus clementina] gi|557533340|gb|ESR44523.1| hypothetical protein CICLE_v10013686mg [Citrus clementina]	29760.VIT_14s0068g00460.t01	HSF	GO:0005575 GO:0008194 GO:0008152
Contig_21639	CSA014155.1 | Sc0000733:458480-461094(-)	AT2G31750.1 | Symbols: UGT74D1 | UDP-glucosyl transferase 74D1 | chr2:13497312-13499870 FORWARD LENGTH=456	sp|Q9SKC5|U74D1_ARATH UDP-glycosyltransferase 74D1 OS=Arabidopsis thaliana GN=UGT74D1 PE=1 SV=1	gi|147795324|emb|CAN67249.1| hypothetical protein VITISV_008684 [Vitis vinifera]	29760.VIT_05s0094g01060.t01	HSF	GO:0010294
Contig_37433	CSA002092.1 | xfSc0000044:178218-179313(-)	AT3G11340.1 | Symbols: | UDP-Glycosyltransferase superfamily protein | chr3:3556728-3558149 FORWARD LENGTH=447	sp|Q9M052|U76F1_ARATH UDP-glycosyltransferase 76F1 OS=Arabidopsis thaliana GN=UGT76F1 PE=2 SV=1	gi|731412814|ref|XP_010658497.1| PREDICTED: UDP-glycosyltransferase 76C4-like [Vitis vinifera]	29760.VIT_13s0019g02880.t01	HSF	GO:0016758 GO:0008194 GO:0012505 GO:0008152
Contig_8381	CSA009938.1 | xfSc0000060:25429-26490(+)	AT2G15490.1 | Symbols: UGT73B4 | UDP-glycosyltransferase 73B4 | chr2:6761750-6763398 FORWARD LENGTH=484	sp|Q9ZSK5|ZOG_PHALU Zeatin O-glucosyltransferase OS=Phaseolus lunatus GN=ZOG1 PE=2 SV=1	gi|698501272|ref|XP_009796343.1| PREDICTED: zeatin O-glucosyltransferase-like [Nicotiana sylvestris]	4113.PGSC0003DMT400070218	HSF	GO:0080043 GO:0051707 GO:0080044
Contig_19671	CSA034807.1 | Sc0001646:35715-36704(-)	AT2G36770.1 | Symbols: | UDP-Glycosyltransferase superfamily protein | chr2:15415227-15416717 REVERSE LENGTH=496	sp|Q9ZQ97|U73C4_ARATH UDP-glycosyltransferase 73C4 OS=Arabidopsis thaliana GN=UGT73C4 PE=2 SV=1	gi|720084342|ref|XP_010243179.1| PREDICTED: UDP-glycosyltransferase 73C1-like [Nelumbo nucifera]	3847.GLYMA03G34420.1	HSF	GO:0005575 GO:0016758 GO:0008194 GO:0008152
Contig_48549	-	AT1G22370.1 | Symbols: AtUGT85A5, UGT85A5 | UDP-glucosyl transferase 85A5 | chr1:7898116-7899045 REVERSE LENGTH=309	sp|F8WKW1|UGT2_GARJA 7-deoxyloganetin glucosyltransferase OS=Gardenia jasminoides GN=UGT85A24 PE=1 SV=1	gi|586941105|dbj|BAO51834.1| UDP-glycosyltransferase 85K11 [Camellia sinensis]	29760.VIT_00s0324g00060.t01	HSF	GO:0015020
Contig_26288	CSA031669.1 | Sc0000078:598357-599820(-)	AT2G22590.1 | Symbols: | UDP-Glycosyltransferase superfamily protein | chr2:9593012-9594424 FORWARD LENGTH=470	sp|Q940V3|U91A1_ARATH UDP-glycosyltransferase 91A1 OS=Arabidopsis thaliana GN=UGT91A1 PE=2 SV=1	gi|255583249|ref|XP_002532389.1| UDP-glucosyltransferase, putative [Ricinus communis] gi|223527913|gb|EEF30001.1| UDP-glucosyltransferase, putative [Ricinus communis]	3694.POPTR_0001s06790.1	HSF	GO:0005575 GO:0016757 GO:0008152
Contig_15667	CSA028390.1 | xfSc0000442:37616-39031(-)	AT2G16890.2 | Symbols: | UDP-Glycosyltransferase superfamily protein | chr2:7316938-7319022 FORWARD LENGTH=478	sp|Q9ZVX4|U90A1_ARATH UDP-glycosyltransferase 90A1 OS=Arabidopsis thaliana GN=UGT90A1 PE=2 SV=1	gi|731419182|ref|XP_010660934.1| PREDICTED: UDP-glycosyltransferase 90A1-like isoform X2 [Vitis vinifera] gi|731419184|ref|XP_010660935.1| PREDICTED: UDP-glycosyltransferase 90A1-like isoform X3 [Vitis vinifera] gi|731419186|ref|XP_010660936.1| PREDICTED: UDP-glycosyltransferase 90A1-like isoform X4 [Vitis vinifera]	29760.VIT_14s0066g01480.t01	HSF	GO:0016758 GO:0008194 GO:0012505 GO:0008152
Contig_12778	-	AT5G49690.1 | Symbols: | UDP-Glycosyltransferase superfamily protein | chr5:20189968-20191350 REVERSE LENGTH=460	sp|D4Q9Z5|SGT3_SOYBN Soyasaponin III rhamnosyltransferase OS=Glycine max GN=GmSGT3 PE=1 SV=1	gi|590721856|ref|XP_007051734.1| UDP-Glycosyltransferase superfamily protein, putative [Theobroma cacao] gi|508703995|gb|EOX95891.1| UDP-Glycosyltransferase superfamily protein, putative [Theobroma cacao]	29760.VIT_15s0046g01980.t01	HSF	GO:0016757 GO:0008152
Contig_14164	CSA001290.1 | Sc0001729:439087-443595(+)	AT2G31750.1 | Symbols: UGT74D1 | UDP-glucosyl transferase 74D1 | chr2:13497312-13499870 FORWARD LENGTH=456	sp|Q9SKC5|U74D1_ARATH UDP-glycosyltransferase 74D1 OS=Arabidopsis thaliana GN=UGT74D1 PE=1 SV=1	gi|586941109|dbj|BAO51836.1| UDP-glycosyltransferase 74Y1 [Camellia sinensis]	29760.VIT_05s0094g01050.t01	HSF	GO:0010294
Contig_13230	CSA011749.1 | Sc0000003:1936207-1937058(+)	AT2G30140.2 | Symbols: | UDP-Glycosyltransferase superfamily protein | chr2:12872200-12873691 FORWARD LENGTH=454	sp|O64733|U87A2_ARATH UDP-glycosyltransferase 87A2 OS=Arabidopsis thaliana GN=UGT87A2 PE=1 SV=1	gi|470117248|ref|XP_004294773.1| PREDICTED: UDP-glycosyltransferase 87A1-like [Fragaria vesca subsp. vesca]	29760.VIT_06s0004g07230.t01	HSF	GO:0005575 GO:0016758 GO:0008194
Contig_492	CSA005545.1 | Sc0000464:91974-93092(+)	AT1G05560.1 | Symbols: UGT1, UGT75B1 | UDP-glucosyltransferase 75B1 | chr1:1645674-1647083 REVERSE LENGTH=469	sp|F8WKW0|UGT1_GARJA Crocetin glucosyltransferase, chloroplastic OS=Gardenia jasminoides GN=UGT75L6 PE=1 SV=1	gi|225433624|ref|XP_002263301.1| PREDICTED: crocetin glucosyltransferase, chloroplastic [Vitis vinifera]	29760.VIT_05s0062g00700.t01	HSF	GO:0009524 GO:0009751 GO:0010294 GO:0080002 GO:0009920 GO:0046482
Contig_9447	CSA012625.1 | Sc0000784:167411-168916(-)	AT2G36800.1 | Symbols: DOGT1, UGT73C5 | don-glucosyltransferase 1 | chr2:15423493-15424980 REVERSE LENGTH=495	sp|Q9ZQ94|U73C5_ARATH UDP-glycosyltransferase 73C5 OS=Arabidopsis thaliana GN=UGT73C5 PE=2 SV=1	gi|225441120|ref|XP_002265216.1| PREDICTED: UDP-glycosyltransferase 73C2 isoform X1 [Vitis vinifera]	29760.VIT_08s0007g04590.t01	HSF	GO:0050502 GO:0050403 GO:0016131 GO:0080044 GO:0080046
Contig_794	CSA026448.1 | Sc0000193:1068944-1070350(+)	AT3G21780.1 | Symbols: UGT71B6 | UDP-glucosyl transferase 71B6 | chr3:7675051-7676490 REVERSE LENGTH=479	sp|A0A096SRM5|708A6_MAIZE UDP-glycosyltransferase 708A6 OS=Zea mays GN=UGT708A6 PE=2 SV=1	gi|590650434|ref|XP_007032647.1| UDP-glucosyl transferase 88A1, putative [Theobroma cacao] gi|508711676|gb|EOY03573.1| UDP-glucosyl transferase 88A1, putative [Theobroma cacao]	4113.PGSC0003DMT400090346	HSF	GO:0009651 GO:0046345 GO:0009737 GO:0010294
Contig_29603	-	AT2G31750.1 | Symbols: UGT74D1 | UDP-glucosyl transferase 74D1 | chr2:13497312-13499870 FORWARD LENGTH=456	sp|Q9SKC5|U74D1_ARATH UDP-glycosyltransferase 74D1 OS=Arabidopsis thaliana GN=UGT74D1 PE=1 SV=1	gi|802546337|ref|XP_012084461.1| PREDICTED: UDP-glycosyltransferase 74F2-like [Jatropha curcas] gi|643739448|gb|KDP45202.1| hypothetical protein JCGZ_15067 [Jatropha curcas]	4081.Solyc08g006330.2.1	HSF	GO:0010294
Contig_12248	CSA007921.1 | Sc0002819:281625-283031(-)	AT2G36780.1 | Symbols: | UDP-Glycosyltransferase superfamily protein | chr2:15417618-15419108 REVERSE LENGTH=496	sp|Q9ZQ96|U73C3_ARATH UDP-glycosyltransferase 73C3 OS=Arabidopsis thaliana GN=UGT73C3 PE=2 SV=1	gi|643723940|gb|KDP33279.1| hypothetical protein JCGZ_13066 [Jatropha curcas]	29760.VIT_02s0033g00130.t01	HSF	GO:0005575 GO:0008194 GO:0008152
Contig_9815	CSA006190.1 | xfSc0000026:525616-527055(-)	AT3G21760.1 | Symbols: HYR1 | UDP-Glycosyltransferase superfamily protein | chr3:7667099-7668556 FORWARD LENGTH=485	sp|Q66PF3|UFOG3_FRAAN Putative UDP-glucose flavonoid 3-O-glucosyltransferase 3 OS=Fragaria ananassa GN=GT3 PE=2 SV=1	gi|764612346|ref|XP_004303954.2| PREDICTED: putative UDP-glucose flavonoid 3-O-glucosyltransferase 3 [Fragaria vesca subsp. vesca]	4113.PGSC0003DMT400039625	HSF	GO:0005575 GO:0008194
Contig_24884	CSA024281.1 | Sc0003410:170399-171799(-)	AT1G05680.1 | Symbols: UGT74E2 | Uridine diphosphate glycosyltransferase 74E2 | chr1:1703196-1704639 REVERSE LENGTH=453	sp|F8WKW0|UGT1_GARJA Crocetin glucosyltransferase, chloroplastic OS=Gardenia jasminoides GN=UGT75L6 PE=1 SV=1	gi|225433624|ref|XP_002263301.1| PREDICTED: crocetin glucosyltransferase, chloroplastic [Vitis vinifera]	29760.VIT_05s0062g00700.t01	HSF	GO:0005575 GO:0035251 GO:0008152
Contig_5808	CSA028089.1 | Sc0001005:433400-434806(+)	AT2G15480.2 | Symbols: UGT73B5 | UDP-glucosyl transferase 73B5 | chr2:6758817-6763398 FORWARD LENGTH=494	sp|P56725|ZOX_PHAVU Zeatin O-xylosyltransferase OS=Phaseolus vulgaris GN=ZOX1 PE=2 SV=1	gi|697188015|ref|XP_009603042.1| PREDICTED: zeatin O-glucosyltransferase-like [Nicotiana tomentosiformis]	29760.VIT_08s0007g08910.t01	HSF	-
Contig_793	CSA026448.1 | Sc0000193:1068944-1070350(+)	AT4G15280.1 | Symbols: UGT71B5 | UDP-glucosyl transferase 71B5 | chr4:8719182-8720618 FORWARD LENGTH=478	sp|A0A096SRM5|708A6_MAIZE UDP-glycosyltransferase 708A6 OS=Zea mays GN=UGT708A6 PE=2 SV=1	gi|590650434|ref|XP_007032647.1| UDP-glucosyl transferase 88A1, putative [Theobroma cacao] gi|508711676|gb|EOY03573.1| UDP-glucosyl transferase 88A1, putative [Theobroma cacao]	4113.PGSC0003DMT400090346	HSF	GO:0005575 GO:0080043
Contig_20715	-	AT1G73880.1 | Symbols: UGT89B1 | UDP-glucosyl transferase 89B1 | chr1:27785143-27786564 FORWARD LENGTH=473	sp|Q6VAA5|U89B2_STERE UDP-glycosyltransferase 89B2 OS=Stevia rebaudiana GN=UGT89B2 PE=2 SV=1	gi|567896688|ref|XP_006440832.1| hypothetical protein CICLE_v10020006mg [Citrus clementina] gi|557543094|gb|ESR54072.1| hypothetical protein CICLE_v10020006mg [Citrus clementina]	29760.VIT_17s0000g04750.t01	-	GO:0005575 GO:0080043 GO:0080046 GO:0080044
Contig_9596	CSA036750.1 | xpSc0053543:48003-49625(-)	AT1G22380.1 | Symbols: AtUGT85A3, UGT85A3 | UDP-glucosyl transferase 85A3 | chr1:7900522-7902332 REVERSE LENGTH=488	sp|F8WKW1|UGT2_GARJA 7-deoxyloganetin glucosyltransferase OS=Gardenia jasminoides GN=UGT85A24 PE=1 SV=1	gi|657976339|ref|XP_008380053.1| PREDICTED: UDP-glycosyltransferase 85A5-like [Malus domestica]	3694.POPTR_0006s02310.1	HSF	GO:0003700 GO:0005575 GO:0015020
Contig_5236	CSA023443.1 | Sc0000360:352397-353800(+)	AT4G01070.1 | Symbols: GT72B1, UGT72B1 | UDP-Glycosyltransferase superfamily protein | chr4:461858-463300 REVERSE LENGTH=480	sp|Q9AR73|HQGT_RAUSE Hydroquinone glucosyltransferase OS=Rauvolfia serpentina GN=AS PE=1 SV=1	gi|661400230|gb|AIE12483.1| UGT6 [Panax ginseng]	29760.VIT_15s0021g02060.t01	HSF	GO:0042178 GO:0035251 GO:0009636
Contig_12450	CSA036483.1 | Sc0000009:883902-886337(+)	AT3G02100.1 | Symbols: | UDP-Glycosyltransferase superfamily protein | chr3:368840-370484 REVERSE LENGTH=464	sp|Q9SGA8|U83A1_ARATH UDP-glycosyltransferase 83A1 OS=Arabidopsis thaliana GN=UGT83A1 PE=2 SV=1	gi|296082219|emb|CBI21224.3| unnamed protein product [Vitis vinifera]	3694.POPTR_0004s12230.1	HSF	GO:0005575 GO:0008194 GO:0008152
Contig_15051	CSA031157.1 | Sc0002733:308839-310308(+)	AT4G01070.1 | Symbols: GT72B1, UGT72B1 | UDP-Glycosyltransferase superfamily protein | chr4:461858-463300 REVERSE LENGTH=480	sp|Q9AR73|HQGT_RAUSE Hydroquinone glucosyltransferase OS=Rauvolfia serpentina GN=AS PE=1 SV=1	gi|28380078|sp|Q9AR73.1|HQGT_RAUSE RecName: Full=Hydroquinone glucosyltransferase; AltName: Full=Arbutin synthase [Rauvolfia serpentina] gi|13508844|emb|CAC35167.1| arbutin synthase [Rauvolfia serpentina]	3694.POPTR_0014s09180.1	HSF	GO:0042178 GO:0035251 GO:0009636
Contig_23146	CSA021719.1 | Sc0000677:106695-108348(-)	AT4G01070.2 | Symbols: GT72B1 | UDP-Glycosyltransferase superfamily protein | chr4:461850-463300 REVERSE LENGTH=349	sp|Q9AR73|HQGT_RAUSE Hydroquinone glucosyltransferase OS=Rauvolfia serpentina GN=AS PE=1 SV=1	gi|590721393|ref|XP_007051600.1| UDP-Glycosyltransferase superfamily protein [Theobroma cacao] gi|508703861|gb|EOX95757.1| UDP-Glycosyltransferase superfamily protein [Theobroma cacao]	3694.POPTR_0002s17000.1	HSF	-
Contig_1939	CSA028390.1 | xfSc0000442:37616-39031(-)	AT2G16890.2 | Symbols: | UDP-Glycosyltransferase superfamily protein | chr2:7316938-7319022 FORWARD LENGTH=478	sp|Q9ZVX4|U90A1_ARATH UDP-glycosyltransferase 90A1 OS=Arabidopsis thaliana GN=UGT90A1 PE=2 SV=1	gi|731419182|ref|XP_010660934.1| PREDICTED: UDP-glycosyltransferase 90A1-like isoform X2 [Vitis vinifera] gi|731419184|ref|XP_010660935.1| PREDICTED: UDP-glycosyltransferase 90A1-like isoform X3 [Vitis vinifera] gi|731419186|ref|XP_010660936.1| PREDICTED: UDP-glycosyltransferase 90A1-like isoform X4 [Vitis vinifera]	29760.VIT_14s0066g01480.t01	HSF	GO:0016758 GO:0008194 GO:0012505 GO:0008152
Contig_18055	CSA028693.1 | xfSc0000021:97093-98049(+)	AT1G22360.1 | Symbols: AtUGT85A2, UGT85A2 | UDP-glucosyl transferase 85A2 | chr1:7895068-7897527 REVERSE LENGTH=481	sp|F8WKW1|UGT2_GARJA 7-deoxyloganetin glucosyltransferase OS=Gardenia jasminoides GN=UGT85A24 PE=1 SV=1	gi|586941105|dbj|BAO51834.1| UDP-glycosyltransferase 85K11 [Camellia sinensis]	29760.VIT_00s0324g00060.t01	HSF	GO:0005575 GO:0015020
Contig_5237	CSA024202.1 | Sc0000606:380174-381577(-)	AT4G01070.1 | Symbols: GT72B1, UGT72B1 | UDP-Glycosyltransferase superfamily protein | chr4:461858-463300 REVERSE LENGTH=480	sp|Q9AR73|HQGT_RAUSE Hydroquinone glucosyltransferase OS=Rauvolfia serpentina GN=AS PE=1 SV=1	gi|661400230|gb|AIE12483.1| UGT6 [Panax ginseng]	3694.POPTR_0002s17000.1	HSF	GO:0042178 GO:0035251 GO:0009636
Contig_2452	CSA012411.1 | Sc0000031:1205013-1206806(-)	AT1G24100.1 | Symbols: UGT74B1 | UDP-glucosyl transferase 74B1 | chr1:8525547-8527010 REVERSE LENGTH=460	sp|O48676|U74B1_ARATH UDP-glycosyltransferase 74B1 OS=Arabidopsis thaliana GN=UGT74B1 PE=1 SV=1	gi|590694100|ref|XP_007044514.1| UDP-glucosyl transferase 74B1 [Theobroma cacao] gi|508708449|gb|EOY00346.1| UDP-glucosyl transferase 74B1 [Theobroma cacao]	29760.VIT_01s0026g00630.t01	HSF	GO:0019761 GO:0005575 GO:0047251 GO:0052544 GO:0042742
Contig_26526	-	AT4G14190.1 | Symbols: | Pentatricopeptide repeat (PPR) superfamily protein | chr4:8183594-8185180 REVERSE LENGTH=501	sp|O23278|PP310_ARATH Pentatricopeptide repeat-containing protein At4g14190, chloroplastic OS=Arabidopsis thaliana GN=At4g14190 PE=2 SV=2	gi|731390498|ref|XP_010650393.1| PREDICTED: pentatricopeptide repeat-containing protein At4g14190, chloroplastic isoform X2 [Vitis vinifera]	29760.VIT_05s0062g00150.t01	-	GO:0008150 GO:0003674 GO:0009507
Contig_21948	CSA035304.1 | Sc0001007:602426-606104(+)	AT5G01050.1 | Symbols: | Laccase/Diphenol oxidase family protein | chr5:18209-20812 REVERSE LENGTH=586	sp|Q9LFD1|LAC9_ARATH Laccase-9 OS=Arabidopsis thaliana GN=LAC9 PE=2 SV=1	gi|225440560|ref|XP_002276415.1| PREDICTED: laccase-7 [Vitis vinifera]	29760.VIT_08s0007g01550.t01	-	GO:0048046 GO:0046274 GO:0008471 GO:0012505 GO:0055114
Contig_24165	CSA024141.1 | Sc0006276:14733-18223(-)	AT5G48100.1 | Symbols: TT10, LAC15, ATLAC15 | Laccase/Diphenol oxidase family protein | chr5:19489530-19492582 REVERSE LENGTH=565	sp|Q0DHL2|LAC12_ORYSJ Laccase-12/13 OS=Oryza sativa subsp. japonica GN=LAC12 PE=2 SV=1	gi|225460502|ref|XP_002275352.1| PREDICTED: laccase-14 [Vitis vinifera] gi|296088046|emb|CBI35329.3| unnamed protein product [Vitis vinifera]	29760.VIT_18s0164g00100.t01	-	GO:0005507 GO:0009809 GO:0008471
Contig_18179	CSA009029.1 | Sc0001434:524130-525236(+)	AT3G51160.1 | Symbols: MUR1, MUR_1, GMD2 | NAD(P)-binding Rossmann-fold superfamily protein | chr3:19007232-19008353 REVERSE LENGTH=373	sp|P93031|GMD2_ARATH GDP-mannose 4,6 dehydratase 2 OS=Arabidopsis thaliana GN=MUR1 PE=1 SV=3	gi|703163532|ref|XP_010113372.1| GDP-mannose 4,6 dehydratase 2 [Morus notabilis] gi|587949177|gb|EXC35379.1| GDP-mannose 4,6 dehydratase 2 [Morus notabilis]	3847.GLYMA01G37270.1	-	GO:0008446 GO:0009826 GO:0005829 GO:0042351
Contig_369	CSA023188.1 | xpSc0054726:330-1712(-)	ATMG00090.1 | Symbols: | structural constituent of ribosome;protein binding | chrM:25482-28733 REVERSE LENGTH=556	sp|Q04716|RT03_PETHY Ribosomal protein S3, mitochondrial OS=Petunia hybrida GN=YRPS3 PE=2 SV=1	gb|ADL63786.1| ribosomal protein S3, partial (mitochondrion) [Camellia japonica]	4577.GRMZM5G861791_P01	AP2	GO:0003735 GO:0006412 GO:0005763
Contig_20853	CSA035680.1 | Sc0004501:121350-123636(-)	AT4G17260.1 | Symbols: | Lactate/malate dehydrogenase family protein | chr4:9674057-9675309 FORWARD LENGTH=353	sp|P22989|LDHB_HORVU L-lactate dehydrogenase B (Fragment) OS=Hordeum vulgare PE=1 SV=1	gb|ADM88555.1| lactate dehydrogenase [Camellia sinensis]	29760.VIT_02s0154g00350.t01	-	GO:0004459 GO:0009651 GO:0009737 GO:0005488 GO:0005886
Contig_483	-	AT5G54160.1 | Symbols: ATOMT1, OMT1 | O-methyltransferase 1 | chr5:21982075-21984167 FORWARD LENGTH=363	sp|P28002|COMT1_MEDSA Caffeic acid 3-O-methyltransferase OS=Medicago sativa PE=1 SV=1	gb|ADN27527.1| caffeic acid O-methyltransferase [Camellia sinensis]	29760.VIT_15s0048g02450.t01	-	GO:0030755 GO:0051555 GO:0009809 GO:0033799 GO:0005634 GO:0047763 GO:0005829
Contig_4640	-	AT5G54160.1 | Symbols: ATOMT1, OMT1 | O-methyltransferase 1 | chr5:21982075-21984167 FORWARD LENGTH=363	sp|Q9FQY8|COMT1_CAPAN Caffeic acid 3-O-methyltransferase OS=Capsicum annuum GN=COMT PE=2 SV=2	gb|ADN27527.1| caffeic acid O-methyltransferase [Camellia sinensis]	29760.VIT_18s0072g00920.t01	-	GO:0030755 GO:0051555 GO:0009809 GO:0033799 GO:0005634 GO:0047763 GO:0005829
Contig_1250	-	AT1G56220.4 | Symbols: | Dormancy/auxin associated family protein | chr1:21043414-21044381 FORWARD LENGTH=109	sp|Q05349|12KD_FRAAN Auxin-repressed 12.5 kDa protein OS=Fragaria ananassa PE=2 SV=1	gb|ADO32740.1| auxin-repressed protein [Camellia sinensis]	3847.GLYMA03G39450.2	-	GO:0005575 GO:0003674
Contig_316	CSA012215.1 | Sc0000655:164167-164417(-)	AT1G56220.1 | Symbols: | Dormancy/auxin associated family protein | chr1:21043414-21044469 FORWARD LENGTH=137	-	gb|ADO32740.1| auxin-repressed protein [Camellia sinensis]	29760.VIT_14s0060g01720.t01	-	GO:0005575 GO:0003674
Contig_10412	CSA006746.1 | Sc0000775:119415-120211(+)	AT5G16990.1 | Symbols: | Zinc-binding dehydrogenase family protein | chr5:5581831-5583849 REVERSE LENGTH=343	sp|Q9SLN8|DBR_TOBAC 2-alkenal reductase (NADP(+)-dependent) OS=Nicotiana tabacum GN=DBR PE=1 SV=1	gb|ADO51748.1| alcohol dehydrogenase [Camellia sinensis]	29760.VIT_11s0016g05230.t01	-	GO:0016491 GO:0008270 GO:0006979 GO:0005886
Contig_908	CSA012667.1 | Sc0000923:640894-648872(+)	AT3G45140.1 | Symbols: LOX2, ATLOX2 | lipoxygenase 2 | chr3:16525437-16529233 FORWARD LENGTH=896	sp|O24370|LOX21_SOLTU Linoleate 13S-lipoxygenase 2-1, chloroplastic OS=Solanum tuberosum GN=LOX2.1 PE=1 SV=1	gi|308943877|gb|ADO51752.1| lipoxygenase [Camellia sinensis]	29760.VIT_13s0064g01480.t01	NF-YA	GO:0009753 GO:0009620 GO:0009611 GO:0016165 GO:0009695 GO:0009414 GO:0009507
Contig_39545	CSA007916.1 | Sc0004167:66756-74391(-)	AT3G01180.1 | Symbols: AtSS2, SS2 | starch synthase 2 | chr3:62456-65678 REVERSE LENGTH=792	sp|Q43847|SSY2_SOLTU Granule-bound starch synthase 2, chloroplastic/amyloplastic OS=Solanum tuberosum GN=SS2 PE=1 SV=3	gi|719965816|ref|XP_010257576.1| PREDICTED: granule-bound starch synthase 2, chloroplastic/amyloplastic-like [Nelumbo nucifera]	4081.Solyc02g088000.2.1	FAR1	GO:0016757
Contig_261	CSA032715.1 | Sc0000162:138308-142295(+)	AT1G32900.1 | Symbols: | UDP-Glycosyltransferase superfamily protein | chr1:11920582-11923506 REVERSE LENGTH=610	sp|Q43784|SSG1_MANES Granule-bound starch synthase 1, chloroplastic/amyloplastic OS=Manihot esculenta GN=WAXY PE=2 SV=1	gi|802733497|ref|XP_012086630.1| PREDICTED: granule-bound starch synthase 1, chloroplastic/amyloplastic isoform X1 [Jatropha curcas] gi|802733502|ref|XP_012086631.1| PREDICTED: granule-bound starch synthase 1, chloroplastic/amyloplastic isoform X1 [Jatropha curcas] gi|802733507|ref|XP_012086632.1| PREDICTED: granule-bound starch synthase 1, chloroplastic/amyloplastic isoform X2 [Jatropha curcas] …	29760.VIT_15s0048g02600.t01	FAR1	GO:0009250 GO:0016757 GO:0009507
Contig_22464	-	ATCG01020.1 | Symbols: RPL32 | ribosomal protein L32 | chrC:113449-113607 FORWARD LENGTH=52	sp|Q332S9|RK32_LACSA 50S ribosomal protein L32, chloroplastic OS=Lactuca sativa GN=rpl32 PE=3 SV=1	gi|552539655|ref|YP_008592807.1| 50S ribosomal protein L32 (chloroplast) [Camellia cuspidata] gi|537362473|gb|AGU44281.1| 50S ribosomal protein L32 (chloroplast) [Camellia cuspidata]	4113.PGSC0003DMT400002291	-	GO:0003735 GO:0006412 GO:0000311
[truncated: 8,566 more rows]

## Sheet: GO Annotation
Original Article
Global transcriptional insights of pollen-pistil interactions commencing self-incompatibility and cross-compatibility in tea (Camellia sinensis (L.) Kuntze)
[truncated: 2,689 more rows]

## Sheet: KEGG Annotation
Original Article
[truncated: 5,952 more rows]
