# Supplementary material for: Global Transcriptional Insights of Pollen-Pistil Interactions Commencing Self-Incompatibility and Fertilization in Tea [Camellia sinensis (L.) O. Kuntze]
Source: Int J Mol Sci. 2019 Jan 28;20(3):539. doi: 10.3390/ijms20030539 (PMC6387076; doi:10.3390/ijms20030539)
Supplement: Supplementary file 1 [file ijms-20-00539-s001.zip › Supplementary table 4.xls]

## Sheet: SP_S vs CP
Original Article
Global transcriptional insights of pollen-pistil interactions commencing self-incompatibility and cross-compatibility in tea (Camellia sinensis (L.) Kuntze)
Romit Seth1,2, Abhishek Bhandawat1, Rajni Parmar1,3, Pradeep Singh1, Sanjay Kumar1, Ram Kumar Sharma1,3*
1Biotechnology Department, CSIR-Institute of Himalayan Bioresource Technology, Palampur, Himachal Pradesh, India, 176061, 2Department of Biotechnology, Guru Nanak Dev University, Amritsar, 143005, India, 3Academy of Scientific and Innovative Research, New Delhi, Indiaachal Pradesh, India, 176061
Supplementary table 4: Differential Gene Expression extracted from de novo assembly using EdgeR tools. Tab 1 showing DGE between SP_S and CP, Tab 2 DGE between SP_T and CP.
Contig	logFC(CP/SP_S)	p-value	FDR	Phase	Annotation
Contig_8518	0.472596	9.64508e-17	1.65337e-15	D1	peroxin 5; Import receptor for peroxisomal-targeting signal one (PTS1). A receptor-cargo complex composed of PEX5, PEX7, a PTS1- containing protein and a PTS2-containing protein is targeted to peroxisomes during import. Necessary for the developmental elimination of obsolete peroxisome matrix proteins
Contig_26635	-0.0832731	0	0	D1.1	flowering locus KH domain
Contig_405	-1.97063	0	0	D6	heat shock protein 17.4
Contig_1649	1.9466	0	0	P5	AT3G44220.1 | Symbols: | Late embryogenesis abundant (LEA) hydroxyproline-rich glycoprotein family | chr3:15928216-15929645 FORWARD LENGTH=206
Contig_42821	-0.899846	0	0	P5	late embryogenesis abundant 3
Contig_703	-1.42215	6.26941e-285	4.57255e-282	P3	FAD/NAD(P)-binding oxidoreductase family protein
Contig_2267	3.22091	2.72013e-281	1.89508e-278	P3	sp|Q9LUV2|POP3_ARATH Probable protein Pop3 OS=Arabidopsis thaliana GN=At3g17210 PE=1 SV=1
Contig_1019	1.2817	1.04328e-257	6.16434e-255	D5	gi|702323917|ref|XP_010053221.1| PREDICTED: probable polygalacturonase [Eucalyptus grandis] gi|629112523|gb|KCW77483.1| hypothetical protein EUGRSUZ_D01821 [Eucalyptus grandis]
Contig_1948	1.36794	5.67905e-256	3.27268e-253	P5	gi|590595285|ref|XP_007018014.1| HXXXD-type acyl-transferase family protein, putative [Theobroma cacao] gi|508723342|gb|EOY15239.1| HXXXD-type acyl-transferase family protein, putative [Theobroma cacao]
Contig_43291	-2.03228	2.37106e-254	7.97936e-252	P3	calcium-dependent protein kinase 6; May play a role in signal transduction pathways that involve calcium as a second messenger. Functions in abscisic acid (ABA) regulation of guard cell S-type anion-and Ca(2+)-permeable channels and stomatal closure
Contig_504	1.31634	9.6875e-230	4.56761e-227	P3	F-box/ankyrin repeat protein SKIP35; Component of SCF(ASK-cullin-F-box) E3 ubiquitin ligase complexes, which may mediate the ubiquitination and subsequent proteasomal degradation of target proteins (By similarity)
Contig_1881	-1.89918	3.17686e-215	1.28947e-212	P5	HXXXD-type acyl-transferase-like protein
Contig_3113	1.27771	5.54107e-203	2.05275e-200	P3	phosphate starvation-induced gene 2; Catalyzes the specific cleavage of pyrophosphate
Contig_12170	2.09785	2.92092e-164	7.29107e-162	P1	sp|P13447|LAT52_SOLLC Anther-specific protein LAT52 OS=Solanum lycopersicum GN=LAT52 PE=2 SV=1
Contig_8455	0.59903	4.82664e-159	8.03611e-157	D5	protein ROH1
Contig_47616	0.380563	9.43445e-151	1.46299e-148	P3	putative S-locus protein kinase
Contig_1806	-0.999612	2.05193e-149	4.41383e-147	P5	maternal effect embryo arrest 14
Contig_2280	-1.81891	2.54844e-141	5.12741e-139	P3	ethylene-responsive transcription factor ERF025; Probably acts as a transcriptional activator. Binds to the GCC-box pathogenesis-related promoter element. May be involved in the regulation of gene expression by stress factors and by components of stress signal transduction pathways (By similarity)
Contig_8553	4.0933	3.76212e-132	7.13855e-130	P3-5	AT1G05580.2 | Symbols: ATCHX23, CHX23 | cation/H+ exchanger 23 | chr1:1665594-1668377 REVERSE LENGTH=756
Contig_591	1.04516	3.99908e-126	7.29176e-124	P1-5	putative disease resistance protein; Potential disease resistance protein (By similarity)
Contig_34445	-0.76726	1.04699e-123	1.20292e-121	P5	interleukin-1 receptor-associated kinase 4
Contig_2058	-0.816893	6.82786e-122	1.19367e-119	P3	sp|Q9LND7|SKI16_ARATH F-box protein SKIP16 OS=Arabidopsis thaliana GN=SKIP16 PE=1 SV=1
Contig_2266	0.780092	3.59883e-120	6.10858e-118	P1	heat stable protein 1
Contig_25034	2.31251	6.66205e-114	1.08731e-111	P1-2	AT3G54850.1 | Symbols: ATPUB14, PUB14 | plant U-box 14 | chr3:20321524-20323848 FORWARD LENGTH=632
Contig_15186	4.01747	3.81629e-109	5.85977e-107	P5	sp|P17407|21KD_DAUCA 21 kDa protein OS=Daucus carota PE=2 SV=1
Contig_5731	1.4533	7.22545e-103	1.05068e-100	P1	tubby like protein 3
Contig_1176	-1.12219	7.37811e-96	9.72868e-94	P3	TIR-NBS-LRR class disease resistance protein
Contig_3964	0.973066	2.00153e-93	2.52507e-91	P1-5	sp|Q8SAG3|ADF_VITVI Actin-depolymerizing factor OS=Vitis vinifera PE=2 SV=1
Contig_4612	-3.8967	5.36973e-89	6.23504e-87	P5	vacuolar protein sorting 46.1
Contig_722	-0.803155	4.73898e-86	5.2543e-84	P3	NB-ARC domain-containing disease resistance protein; Disease resistance protein (By similarity)
Contig_15107	1.3704	7.35336e-82	7.71326e-80	P5	sp|F4I9E1|NFD4_ARATH Protein NUCLEAR FUSION DEFECTIVE 4 OS=Arabidopsis thaliana GN=NFD4 PE=3 SV=1
Contig_6822	0.840467	1.88555e-81	1.9734e-79	D3	regulatory particle triple-A ATPase 3; The 26S protease is involved in the ATP-dependent degradation of ubiquitinated proteins. The regulatory (or ATPase) complex confers ATP dependency and substrate specificity to the 26S complex
Contig_5409	0.67628	1.3388e-80	1.38564e-78	D3	regulatory particle triple-A 1A; The 26S protease is involved in the ATP-dependent degradation of ubiquitinated proteins. The regulatory (or ATPase) complex confers ATP dependency and substrate specificity to the 26S complex
Contig_4264	0.0058638	3.6096e-80	2.50408e-78	P3	maternal effect embryo arrest 34
Contig_10945	-1.51581	1.3789e-79	1.40533e-77	P3	disease resistance-responsive, dirigent domain-containing protein
Contig_6408	-1.5427	1.23776e-77	1.23717e-75	P5	ethylene-responsive/regulated nuclear protein
Contig_7419	-0.234384	2.55114e-76	1.64699e-74	P3	F-box/FBD/LRR-repeat protein
Contig_10874	-1.42592	6.8583e-75	6.58707e-73	P5	HXXXD-type acyl-transferase-like protein
Contig_31903	-0.588436	7.67106e-74	4.76439e-72	P5	MAP kinase 6; Involved in oxidative stress-mediated signaling cascade (such as ozone). Involved in the innate immune MAP kinase signaling cascade (MEKK1, MKK4/MKK5 and MPK3/MPK6) downstream of bacterial flagellin receptor FLS2. May be involved in hypersensitive response (HR)-mediated signaling cascade. May phosphorylate regulators of WRKY transcription factors. Phosphorylates 1-aminocyclopropane-…
Contig_1652	-1.082	4.48725e-73	4.18076e-71	P3	pollen receptor like kinase 6
Contig_152	-0.452616	1.60313e-72	1.45586e-70	P4-5	AT3G16640.1 | Symbols: TCTP | translationally controlled tumor protein | chr3:5669709-5670729 REVERSE LENGTH=168
Contig_20023	-0.169081	4.05154e-69	2.30792e-67	P5	AT2G46700.2 | Symbols: ATCRK3, CRK3 | CDPK-related kinase 3 | chr2:19182968-19184892 REVERSE LENGTH=371
Contig_7916	-2.31121	1.4841e-68	1.25045e-66	P1	lectin protein kinase-like protein
Contig_10581	-1.92157	1.84752e-68	1.54827e-66	P5	AT4G33790.1 | Symbols: CER4, G7, FAR3 | Jojoba acyl CoA reductase-related male sterility protein
Contig_1163	-1.53682	3.63733e-67	2.9997e-65	P5	AT2G27080.2 | Symbols: | Late embryogenesis abundant (LEA) hydroxyproline-rich glycoprotein family | chr2:11566383-11567165 FORWARD LENGTH=260
Contig_7849	1.32322	4.20309e-67	3.46017e-65	P3	alpha-vacuolar processing enzyme; Asparagine-specific endopeptidase involved in the processing of vacuolar seed protein precursors into the mature forms
Contig_11185	2.07108	2.91857e-66	2.36516e-64	P3	mitogen-activated protein kinase kinase kinase 14
Contig_2428	-1.17376	3.70029e-65	2.91761e-63	P5	sp|Q9ZW21|P2C24_ARATH Probable protein phosphatase 2C 24 OS=Arabidopsis thaliana GN=At2g29380 PE=2 SV=1
Contig_6267	1.33822	5.50964e-63	4.14805e-61	P1-5	AT3G61590.2 | Symbols: HWS | Galactose oxidase/kelch repeat superfamily protein | chr3:22792914-22794149 FORWARD LENGTH=411
Contig_5590	0.905822	1.78505e-62	1.3353e-60	P1-5	APETALA 3
Contig_4823	-1.10684	2.70097e-62	2.01399e-60	P5	ethylene-responsive transcription factor 1A; Acts as a transcriptional activator. Binds to the GCC- box pathogenesis-related promoter element. Involved in the regulation of gene expression by stress factors and by components of stress signal transduction pathways
Contig_3247	-0.976775	6.58196e-62	4.87671e-60	P3	peroxin-16; Involved in the formation of peroxisomes, lipid bodies and protein bodies
Contig_19636	-2.23423	1.35775e-60	9.81072e-59	P1-5	sp|Q40478|ERF5_TOBAC Ethylene-responsive transcription factor 5 OS=Nicotiana tabacum GN=ERF5 PE=2 SV=1
Contig_11157	-0.406949	1.44272e-59	6.86646e-58	P3	putative F-box protein
Contig_17187	-4.44121	1.78621e-58	1.22975e-56	P5	ECERIFERUM 4; Catalyzes the reduction of fatty acyl-CoA to fatty alcohols. The preferred substrates are C24:0 and C26:0. May be unable to use saturated and monounsaturated C16 and C18 acyl-CoA as substrates. Involved in cuticular wax formation
Contig_6551	0.923346	1.84293e-55	1.19978e-53	P1-5	CORONATINE INSENSITIVE 1; Required for jasmonate-regulated plant fertility and defense processes, and for coronatine and/or other elicitors perceptions/responses. Seems to not be required for meiosis. Required for the regulation of some genes induced by wounding, but not for all. Component of SCF(COI1) E3 ubiquitin ligase complexes, which may mediate the ubiquitination and subsequent proteasomal …
Contig_31849	-0.186793	1.03058e-54	4.5196e-53	D1.01	RPS5-like 1
Contig_1922	0.447353	3.90135e-54	2.44439e-52	P3	regulatory particle AAA-ATPase 2A; The 26S protease is involved in the ATP-dependent degradation of ubiquitinated proteins. The regulatory (or ATPase) complex confers ATP dependency and substrate specificity to the 26S complex. Is required for the maintenance of postembryonic root and shoot meristems. Has a specific role in the regulation of organs size
Contig_3305	-1.43907	8.32589e-54	5.16803e-52	P1-5	AT4G26170.1 | Symbols: | FUNCTIONS IN: molecular_function unknown; INVOLVED IN: biological_process unknown; LOCATED IN: chloroplast; EXPRESSED IN: 7 plant structures; EXPRESSED DURING: F mature embryo stage, petal differentiation and expansion stage, E expanded cotyledon stage, D bilateral stage; BEST Arabidopsis thaliana protein match is: effector of transcription2 (TAIR:AT5G56780.1); Has 75 Bla…
Contig_18373	2.99553	1.1184e-53	6.92371e-52	P1,2,3	Polygalacturonase ADPG1; Polygalacturonase involved in cell separation in the final stages of pod shatter and in anther dehiscence. Not involved in floral organ abscission
Contig_15769	-1.0034	2.30417e-53	1.41147e-51	P3	putative F-box/kelch-repeat protein
Contig_21785	1.48415	1.18452e-52	7.11596e-51	D5	putative polygalacturonase
Contig_6705	1.15237	2.1901e-52	1.30728e-50	P3	F-box protein
Contig_6268	-1.45051	1.0599e-51	6.26255e-50	P1-5	sp|Q9M310|FBK77_ARATH F-box/kelch-repeat protein At3g61590 OS=Arabidopsis thaliana GN=At3g61590 PE=1 SV=1
Contig_7860	1.1577	1.66524e-50	9.57269e-49	P3	phloem protein 2-A12
Contig_1795	-2.71152	1.398e-49	7.86213e-48	P3	ethylene-responsive transcription factor ERF105; Probably acts as a transcriptional activator. Binds to the GCC-box pathogenesis-related promoter element. May be involved in the regulation of gene expression by stress factors and by components of stress signal transduction pathways (By similarity)
Contig_18191	-0.216253	6.83752e-49	2.61019e-47	P1,2,3	related to AP2 4; Probably acts as a transcriptional activator. Binds to the GCC-box pathogenesis-related promoter element. May be involved in the regulation of gene expression by stress factors and by components of stress signal transduction pathways (By similarity)
Contig_35463	0.715006	2.08158e-47	7.68664e-46	P1	phosphofructokinase 5
Contig_11818	1.21512	2.10389e-47	1.1314e-45	P1	F-box/kelch-repeat protein SKIP11
Contig_13006	1.50616	2.28945e-47	1.22977e-45	P5	abscisic acid (ABA)-deficient 4
Contig_9972	-0.838112	3.58194e-47	1.91083e-45	P5	vacuolar protein sorting 46.1
Contig_10843	-2.60005	4.94856e-47	2.6219e-45	P5	HXXXD-type acyl-transferase-like protein
Contig_31850	0.380563	2.35141e-46	8.51081e-45	D1.2	heat shock protein 22
Contig_11755	-1.33511	3.12243e-46	1.61943e-44	P3	long chain acyl-CoA synthetase 4; Activation of long-chain fatty acids for both synthesis of cellular lipids, and degradation via beta-oxidation. Preferentially uses palmitate, palmitoleate, oleate and linoleate
Contig_10640	-1.67455	3.24523e-46	1.68125e-44	P3	sp|Q6RYA0|SABP2_TOBAC Salicylic acid-binding protein 2 OS=Nicotiana tabacum GN=SABP2 PE=1 SV=1
Contig_17179	-0.511653	1.39137e-45	4.95288e-44	P3	phosphatidylinositol glycan, class C
Contig_2901	-1.70651	1.58903e-45	8.04474e-44	P3	F-box protein
Contig_19266	1.87084	5.21593e-45	2.59839e-43	P3	nuclear-enriched phloem companion cell 8 protein
Contig_11065	0.934398	9.23705e-45	4.54338e-43	P1-5	exocyst complex component 7
Contig_1459	1.11741	5.83943e-44	2.80714e-42	P3	putative nodulin protein
Contig_6031	-1.2477	2.47313e-43	1.17437e-41	P1	proteasome subunit beta type-5-B; The proteasome is a multicatalytic proteinase complex which is characterized by its ability to cleave peptides with Arg, Phe, Tyr, Leu, and Glu adjacent to the leaving group at neutral or slightly basic pH. The proteasome has an ATP-dependent proteolytic activity
Contig_10250	0.946273	3.55952e-43	1.67999e-41	P3	AT3G13870.2 | Symbols: RHD3 | Root hair defective 3 GTP-binding protein (RHD3) | chr3:4565762-4570261 REVERSE LENGTH=738
Contig_5157	-1.90519	3.6396e-43	1.71605e-41	P5	HXXXD-type acyl-transferase-like protein
Contig_32339	-1.55587	1.55606e-42	5.09217e-41	P3	heat shock protein 81-1; Molecular chaperone involved in R gene-mediated disease resistance. Required for full RPS2-mediated resistance through interaction with RAR1. Possesses probably ATPase activity
Contig_2883	-0.360127	1.28483e-42	5.95564e-41	P3	Potassium transporter 5; High-affinity potassium transporter. Could also transport rubidium and cesium
Contig_24992	0.219026	2.77179e-42	9.00233e-41	D5	F-box protein
Contig_4128	0.905028	3.4791e-42	1.59369e-40	P3	sp|P93768|PSMD3_TOBAC Probable 26S proteasome non-ATPase regulatory subunit 3 OS=Nicotiana tabacum GN=21D7 PE=2 SV=1
Contig_3828	0.403136	3.5257e-42	1.61346e-40	P3	actin depolymerizing factor 6; Actin-depolymerizing protein. Severs actin filaments (F- actin) and binds to actin monomers
Contig_30684	0.0292654	5.58394e-39	1.66644e-37	P5	AGAMOUS-like 62; Probable transcription factor. Required for suppression of cellularization and promotion of nuclear proliferation during early endosperm development. The FERTILIZATION-INDEPENDENT SEED (FIS) polycomb complex is required for suppression of ALG62 expression at the end of the syncytial phase of endosperm development
Contig_2643	0.81392	4.86288e-39	2.05793e-37	P1-3	ubiquitin-related modifier 1-2; Acts as a sulfur carrier required for 2-thiolation of mcm(5)S(2)U at tRNA wobble positions of tRNA(Lys), tRNA(Glu) and tRNA(Gln). Serves as sulfur donor in tRNA 2-thiolation reaction by thiocarboxylated (-COSH) at its C-terminus by MOCS3. The sulfur is then transferred to tRNA to form 2-thiolation of mcm(5)S(2)U. May also act as an ubiquitin-like protein that is co…
Contig_4092	-1.20023	2.21495e-38	9.13334e-37	P1,2	transcription elongation factor B, polypeptide 1
Contig_19045	-0.169081	1.31739e-37	3.79317e-36	P1,2	phosphatidylinositol-4-phosphate 5-kinase 8
Contig_36950	-0.69653	5.37228e-37	1.521e-35	P3	regulatory particle AAA-ATPase 2A; The 26S protease is involved in the ATP-dependent degradation of ubiquitinated proteins. The regulatory (or ATPase) complex confers ATP dependency and substrate specificity to the 26S complex. Is required for the maintenance of postembryonic root and shoot meristems. Has a specific role in the regulation of organs size
Contig_805	0.537333	6.60267e-37	2.62074e-35	P5	sp|Q6Z1D5|ATG8C_ORYSJ Autophagy-related protein 8C OS=Oryza sativa subsp. japonica GN=ATG8C PE=2 SV=1
Contig_20174	-0.500327	1.80466e-36	5.03724e-35	P3	F-box associated ubiquitination effector-like protein
Contig_23268	-0.437402	6.68871e-36	1.83672e-34	P2	FASCICLIN-like arabinogalactan protein 8; May be a cell surface adhesion protein
Contig_941	0.495721	9.50311e-36	3.63595e-34	P3	CCR4- associated factor 1b; Ubiquitous transcription factor required for a diverse set of processes. It is a component of the CCR4 complex involved in the control of gene expression (By similarity)
Contig_13099	-1.53988	2.26791e-35	8.60664e-34	P3	maternal effect embryo arrest 34
Contig_50	-3.85667	3.48535e-35	1.31519e-33	P3	ribonuclease 1; May remobilize phosphate, particularly when cells senesce or when phosphate becomes limiting
Contig_15689	-1.16269	6.35496e-35	2.3693e-33	P4	Rop guanine nucleotide exchange factor 1; Acts as an activator of Rop GTPases by exchanging GDP with GTP. Stimulates Rop1 to control polarized pollen tube growth
Contig_3587	-4.53433	7.0893e-35	2.63677e-33	P5	late embryogenesis abundant hydroxyproline-rich glycoprotein
Contig_4127	-1.40726	1.1961e-34	4.42406e-33	P5	ethylene response factor 1; Acts as a transcriptional activator. Binds to the GCC- box pathogenesis-related promoter element. Involved in the regulation of gene expression during the plant development, and/or mediated by stress factors and by components of stress signal transduction pathways. Seems to be a key integrator of ethylene and jasmonate signals in the regulation of ethylene/jasmonate- d…
Contig_4035	-0.831812	1.23466e-34	4.55944e-33	P5	Late embryogenesis abundant protein, group 2
Contig_13473	2.71014	1.30463e-34	4.81025e-33	P5	major facilitator family protein
Contig_15661	0.914236	3.91406e-34	1.42179e-32	P1,2,3	alkenal/one oxidoreductase
Contig_8233	0.667373	7.6977e-34	2.77034e-32	P5	gi|590687104|ref|XP_007042570.1| Auxin-responsive GH3 family protein [Theobroma cacao] gi|508706505|gb|EOX98401.1| Auxin-responsive GH3 family protein [Theobroma cacao]
Contig_1957	-0.114803	1.70809e-33	4.37639e-32	P5	ECERIFERUM 4; Catalyzes the reduction of fatty acyl-CoA to fatty alcohols. The preferred substrates are C24:0 and C26:0. May be unable to use saturated and monounsaturated C16 and C18 acyl-CoA as substrates. Involved in cuticular wax formation
Contig_47624	2.86352	2.66717e-33	6.7897e-32	P5	COBRA-like protein 10
Contig_46978	0.86385	4.87655e-33	1.2328e-31	P3	N-terminal nucleophile aminohydrolases (Ntn hydrolases) superfamily protein
Contig_4584	1.00421	4.63909e-33	1.62326e-31	P3	EMPFINDLICHER IM DUNKELROTEN LICHT 1; Component of SCF(ASK-cullin-F-box) E3 ubiquitin ligase complexes, which may mediate the ubiquitination and subsequent proteasomal degradation of target proteins. Negative regulator of the phyA signaling pathway that shifts the responsiveness of the phyA signaling system associated with hypocotyl elongation from red to far-red wavelength
Contig_39831	1.17832	3.41186e-32	8.37104e-31	P1-5	AGAMOUS-like 51
Contig_38054	-4.40261	4.54106e-32	1.11186e-30	P4	RHO guanyl-nucleotide exchange factor 7
Contig_33325	0.390297	5.98072e-32	1.45609e-30	P3	actin depolymerizing factor 6; Actin-depolymerizing protein. Severs actin filaments (F- actin) and binds to actin monomers
Contig_6354	1.02069	1.02943e-31	3.43719e-30	P3	TSO MEANING 'UGLY' IN CHINESE 2; Provides the precursors necessary for DNA synthesis. Catalyzes the biosynthesis of deoxyribonucleotides from the corresponding ribonucleotides
Contig_19199	2.36688	1.18156e-31	3.93667e-30	P5	gi|225443652|ref|XP_002280202.1| PREDICTED: protein RALF-like 19 [Vitis vinifera]
Contig_22481	3.52235	1.64271e-31	5.44592e-30	P1	heat stable protein 1
Contig_3193	0.852991	1.96306e-31	6.48033e-30	P1	tubby like protein 3
Contig_27125	2.21947	3.36496e-31	1.10147e-29	P5	calcium-dependent protein kinase 34; May play a role in signal transduction pathways that involve calcium as a second messenger
Contig_948	-2.90839	3.37774e-31	1.10488e-29	P3	gi|720061200|ref|XP_010275096.1| PREDICTED: mitogen-activated protein kinase kinase 4-like [Nelumbo nucifera]
Contig_14988	1.17734	9.34904e-31	3.02003e-29	P2	arabinogalactan protein 16; Proteoglycan that seems to be implicated in diverse developmental roles such as differentiation, cell-cell recognition, embryogenesis and programmed cell death
Contig_34979	-1.41796	3.1662e-30	7.20573e-29	P3	AT1G08710.1 | Symbols: | F-box family protein | chr1:2771720-2773250 FORWARD LENGTH=274
Contig_45994	-0.817505	4.33016e-30	9.77499e-29	P2	cysteine-rich RLK (RECEPTOR-like protein kinase) 32
Contig_62	0.420304	3.73089e-30	1.17115e-28	P3	20S proteasome alpha subunit E2; The proteasome is a multicatalytic proteinase complex which is characterized by its ability to cleave peptides with Arg, Phe, Tyr, Leu, and Glu adjacent to the leaving group at neutral or slightly basic pH. The proteasome has an ATP-dependent proteolytic activity
Contig_43444	4.72059	4.9625e-30	1.54943e-28	P5	AGAMOUS-like 12; Probable transcription factor
Contig_28	-0.60628	1.10936e-29	3.42025e-28	P3	Polygalacturonase inhibitor 1; Inhibitor of fungal polygalacturonase. It is an important factor for plant resistance to phytopathogenic fungi
Contig_3574	-1.12977	1.24333e-29	3.82321e-28	P1-5	CORONATINE INSENSITIVE 1; Required for jasmonate-regulated plant fertility and defense processes, and for coronatine and/or other elicitors perceptions/responses. Seems to not be required for meiosis. Required for the regulation of some genes induced by wounding, but not for all. Component of SCF(COI1) E3 ubiquitin ligase complexes, which may mediate the ubiquitination and subsequent proteasomal …
Contig_22482	1.65724	1.99904e-29	6.10676e-28	P3	ethylene-responsive transcription factor ERF025; Probably acts as a transcriptional activator. Binds to the GCC-box pathogenesis-related promoter element. May be involved in the regulation of gene expression by stress factors and by components of stress signal transduction pathways (By similarity)
Contig_39246	-2.03228	3.10948e-29	6.79317e-28	P3	AT4G08980.5 | Symbols: FBW2 | F-BOX WITH WD-40 2 | chr4:5758993-5760108 FORWARD LENGTH=317
Contig_19307	-1.06523	3.06445e-29	9.30054e-28	D3	ribonucleotide reductase 1; Provides the precursors necessary for DNA synthesis. Catalyzes the biosynthesis of deoxyribonucleotides from the corresponding ribonucleotides. R1 contains the binding sites for both substrates and allosteric effectors and carries out the actual reduction of the ribonucleotide
Contig_4835	0.449661	5.10813e-28	1.48282e-26	P3	AAA-type ATPase family protein; The 26S protease is involved in the ATP-dependent degradation of ubiquitinated proteins. The regulatory (or ATPase) complex confers ATP dependency and substrate specificity to the 26S complex
Contig_1682	0.0111734	9.96877e-28	2.05396e-26	P1-3	Polygalacturonase ADPG1; Polygalacturonase involved in cell separation in the final stages of pod shatter and in anther dehiscence. Not involved in floral organ abscission
Contig_41314	-1.10919	1.39446e-27	2.85209e-26	P1	receptor kinase 3
Contig_20406	1.80042	1.08206e-26	3.00108e-25	P2	gi|225424522|ref|XP_002281828.1| PREDICTED: non-specific lipid transfer protein GPI-anchored 2 [Vitis vinifera] gi|297737556|emb|CBI26757.3| unnamed protein product [Vitis vinifera]
Contig_24788	0.274408	4.14392e-26	8.00624e-25	D7	Leucine-rich repeat (LRR) family protein
Contig_7765	-1.09215	3.88822e-26	1.05214e-24	P1,2	sp|Q9LZD3|E70A1_ARATH Exocyst complex component EXO70A1 OS=Arabidopsis thaliana GN=EXO70A1 PE=1 SV=1
Contig_21429	-0.291084	8.93945e-26	1.70356e-24	P3	SMALL AUXIN UP RNA 23
Contig_14973	-1.27578	1.11244e-25	2.9571e-24	P5	YELLOW-LEAF-SPECIFIC GENE 9
Contig_5104	-4.28776	1.07301e-24	2.74746e-23	P5	ethylene-responsive transcription factor 1A; Acts as a transcriptional activator. Binds to the GCC- box pathogenesis-related promoter element. Involved in the regulation of gene expression by stress factors and by components of stress signal transduction pathways
Contig_35156	-0.279726	4.97457e-24	8.84077e-23	P3	F-box protein
Contig_13973	-1.0225	3.90431e-24	9.79361e-23	P2	ADPGLC-PPase large subunit; This protein plays a role in synthesis of starch. It catalyzes the synthesis of the activated glycosyl donor, ADP- glucose from Glc-1-P and ATP
Contig_4417	1.04321	6.22681e-24	1.55347e-22	P3	F-box protein
Contig_25287	0.218643	1.07568e-23	1.88556e-22	P3	AT4G12560.2 | Symbols: CPR30 | F-box and associated interaction domains-containing protein | chr4:7441815-7443157 FORWARD LENGTH=413
Contig_42007	-2.43572	3.74875e-23	6.37341e-22	P3	TWIN SISTER OF FT; May form complexes with phosphorylated ligands by interfering with kinases and their effectors (By similarity)
Contig_9292	-1.42118	3.30375e-23	7.94499e-22	P3	AT1G61340.1 | Symbols: | F-box family protein | chr1:22628526-22629741 FORWARD LENGTH=185
Contig_6331	-0.919563	8.02488e-23	1.8976e-21	P3	SCARFACE; GTPase-activating protein (GAP) for ADP ribosylation factor (ARF). Involved in the spatial control of provascular differentiation. Required for the formation of the normal pattern of continuous secondary veins. Involved in auxin signaling but not in polar auxin transport or in auxin responses. Required for PIN1 internalization in roots
Contig_29977	1.60629	1.71065e-22	3.98451e-21	P3	disease resistance-responsive, dirigent domain-containing protein
Contig_15545	-2.05255	2.16257e-22	5.01961e-21	P5	AT2G46150.1 | Symbols: | Late embryogenesis abundant (LEA) hydroxyproline-rich glycoprotein family | chr2:18961424-18962089 FORWARD LENGTH=221
Contig_21594	1.6999	6.79572e-22	1.53464e-20	P5	protein Mpv17
Contig_4227	0.431888	8.25418e-22	1.85413e-20	D3	non-ATPase subunit 9; Component of the lid subcomplex of the 26S proteasome, a multiprotein complex involved in the ATP-dependent degradation of ubiquitinated proteins. In the complex, RPN6A is required for proteasome assembly (By similarity)
Contig_11532	3.41247	9.35908e-22	2.09627e-20	P3	F-box protein
Contig_17864	-1.11281	9.72785e-22	2.17783e-20	P1	maternal effect embryo arrest 12; Component of RNA polymerase I core factor complex that acts as a GTF2B/TFIIB-like factor and plays a key role in multiple steps during trancription initiation such as preinitiation complex (PIC) assembly and postpolymerase recruitment events in polymerase I (Pol I) transcription. Binds rDNA promoters and plays a role in Pol I recruitment (By similarity). Required…
Contig_47476	3.83464	1.58577e-21	2.48338e-20	P1,2	phosphatidylinositol-4-phosphate 5-kinase 8
Contig_10959	1.25767	1.30957e-21	2.91504e-20	P1-5	AT2G21590.2 | Symbols: APL4 | Glucose-1-phosphate adenylyltransferase family protein | chr2:9239362-9242150 FORWARD LENGTH=523
Contig_8736	-3.41103	1.47961e-21	3.27946e-20	P5	AT2G46150.1 | Symbols: | Late embryogenesis abundant (LEA) hydroxyproline-rich glycoprotein family | chr2:18961424-18962089 FORWARD LENGTH=221
Contig_2023	-1.41356	1.65441e-21	3.64439e-20	P5	indole-3-acetic acid-amido synthetase GH3.3; Catalyzes the synthesis of indole-3-acetic acid (IAA)- amino acid conjugates, providing a mechanism for the plant to cope with the presence of excess auxin. Strongly reactive with Glu, Gln, Trp, Asp, Ala, Leu, Phe, Gly, Tyr, Met, Ile and Val. Little or no product formation with His, Ser, Thr, Arg, Lys, or Cys. Also active on pyruvic and butyric acid an…
Contig_19267	1.71736	7.34077e-21	1.56534e-19	P3	nuclear-enriched phloem companion cell 8 protein
Contig_9116	0.5585	2.45501e-20	5.09991e-19	P3	F-box protein
Contig_16974	-0.105113	5.84941e-20	8.48289e-19	P3	leucine-rich repeats-containing protein
Contig_20159	1.87125	5.20268e-20	1.06467e-18	P5	plant invertase/pectin methylesterase inhibitor domain-containing protein
Contig_4044	0.359548	6.06593e-20	1.23644e-18	P5	proteasome alpha subunit D2; The proteasome is a multicatalytic proteinase complex which is characterized by its ability to cleave peptides with Arg, Phe, Tyr, Leu, and Glu adjacent to the leaving group at neutral or slightly basic pH. The proteasome has an ATP-dependent proteolytic activity
Contig_8970	0.92628	6.21277e-20	1.26582e-18	P1-5	AGAMOUS; Probable transcription factor involved in the control of organ identity during the early development of flowers. Is required for normal development of stamens and carpels in the wild-type flower. Plays a role in maintaining the determinacy of the floral meristem. Acts as C class cadastral protein by repressing the A class floral homeotic genes like APETALA1. Forms a heterodimer via the K…
Contig_37420	-1.53345	9.31074e-20	1.33516e-18	P5	indole-3-acetic acid-amido synthetase GH3.2; Catalyzes the synthesis of indole-3-acetic acid (IAA)- amino acid conjugates, providing a mechanism for the plant to cope with the presence of excess auxin. Strongly reactive with Glu, Gln, Trp, Asp, Ala, Leu, Phe, Gly, Tyr, Met, Ile and Val. Little or no product formation with His, Ser, Thr, Arg, Lys, or Cys. Also active on pyruvic and butyric acid an…
Contig_12364	-2.39795	2.50731e-19	4.96126e-18	P5	ethylene-responsive transcription factor 4; Acts as a transcriptional repressor. Binds to the GCC- box pathogenesis-related promoter element. Involved in the regulation of gene expression by stress factors and by components of stress signal transduction pathways, and could also regulate other AtERFs
Contig_6242	-1.05606	3.04675e-19	6.00068e-18	P1-5	small heat shock protein 23.6
Contig_9115	-0.114209	6.2449e-19	8.57675e-18	P3	Kelch repeat-containing F-box protein
Contig_24354	1.77356	6.22591e-19	1.20636e-17	P1	TIR-NBS-LRR class disease resistance protein
Contig_11938	-2.12697	1.08957e-18	2.08543e-17	P3	F-box protein
Contig_2260	0.76092	1.11339e-18	2.12995e-17	P5	PERMEABLE LEAVES3; Required for incorporation of 9(10),16-dihydroxy- hexadecanoic acid into cutin
Contig_16815	1.40407	1.34495e-18	2.56035e-17	P1	S-domain-2 5
Contig_2951	0.658893	2.33597e-18	4.39494e-17	P4-5	AT4G30260.1 | Symbols: |YIP4B, YPT/RAB GTPASE INTERACTING PROTEIN 4B; Encodes one of the two YPT/RAB GTPase Interacting Protein 4a (YIP4a) and YIP4b (formerly YIP2), which form a TGN-localized complex with ECHIDNA (ECH). This complex is required for the secretion of cell wall polysaccharides.| chr4:14816890-14818722 REVERSE LENGTH=280
Contig_2902	0.61481	2.56333e-18	4.81299e-17	P3-5	ubiquitin-conjugating enzyme19; Accepts the ubiquitin from the E1 complex and catalyzes its covalent attachment to other proteins. Part of the anaphase- promoting complex (APC). May have a key function during cell cycle and be involved in cyclin B1 degradation
Contig_4878	-0.808178	3.56695e-18	6.64928e-17	P5	ethylene-responsive transcription factor 4; Acts as a transcriptional repressor. Binds to the GCC- box pathogenesis-related promoter element. Involved in the regulation of gene expression by stress factors and by components of stress signal transduction pathways, and could also regulate other AtERFs
Contig_30370	-0.13539	7.8795e-18	1.02016e-16	P5	late embryogenesis abundant hydroxyproline-rich glycoprotein
Contig_32763	2.64696	5.65591e-18	1.04227e-16	P5	disease resistance-like protein/LRR domain-containing protein
Contig_7173	-1.74958	6.97094e-18	1.27854e-16	P1-5	AT3G54320.2 | Symbols: WRI1, WRI, ASML1 | Integrase-type DNA-binding superfamily protein | chr3:20115133-20118473 FORWARD LENGTH=356
Contig_1214	0.387847	9.98169e-18	1.81647e-16	P2	AT1G50060.1 | CAP (Cysteine-rich secretory proteins, Antigen 5, and Pathogenesis-related 1 protein) superfamily protein |
Contig_7944	-2.68124	1.80183e-17	3.23982e-16	P1	Em-like protein GEA1; It is thought to provide protection for the cytoplasm during the desiccation stage of embryo development
Contig_33753	-0.761747	3.27087e-17	4.09947e-16	P3	EID1-like 3
Contig_4596	0.460422	2.57281e-17	4.57151e-16	P1	glycoside hydrolase family 28 protein / polygalacturonase (pectinase) family protein
Contig_5022	-1.03909	3.04937e-17	5.39162e-16	P5	pollen_Ole_e_I-domain containing protein
Contig_14636	1.88527	4.33028e-17	5.39874e-16	P5	FERONIA; Receptor-like protein kinase that mediates the female control of male gamete delivery during fertilization, including growth cessation of compatible pollen tubes ensuring a reproductive isolation barriers. Required for cell elongation during vegetative growth, mostly in a brassinosteroids- (BR-) independent manner
Contig_36641	0.22485	4.51608e-17	5.62447e-16	P3	Pectin lyase-like protein
Contig_40218	-1.12045	8.28963e-17	1.01641e-15	P3	F-box/LRR-repeat protein
Contig_41107	0.322114	3.57493e-16	4.21241e-15	P5	HXXXD-type acyl-transferase-like protein
Contig_21828	-3.48527	2.70943e-16	4.51198e-15	P5	AT2G46150.1 | Symbols: | Late embryogenesis abundant (LEA) hydroxyproline-rich glycoprotein family | chr2:18961424-18962089 FORWARD LENGTH=221
Contig_17095	0.218143	4.13979e-16	4.8599e-15	P3	F-box/FBD/LRR-repeat protein containing protein
Contig_273	0.471769	3.02344e-16	5.02057e-15	P3	AAA-type ATPase family protein; The 26S protease is involved in the ATP-dependent degradation of ubiquitinated proteins. The regulatory (or ATPase) complex confers ATP dependency and substrate specificity to the 26S complex
Contig_40475	-1.1413	7.73019e-16	8.8944e-15	P5	late embryogenesis abundant (LEA) hydroxyproline-rich glycoprotein family member
Contig_8971	0.87294	7.21001e-16	1.16453e-14	P1-5	AGAMOUS; Probable transcription factor involved in the control of organ identity during the early development of flowers. Is required for normal development of stamens and carpels in the wild-type flower. Plays a role in maintaining the determinacy of the floral meristem. Acts as C class cadastral protein by repressing the A class floral homeotic genes like APETALA1. Forms a heterodimer via the K…
Contig_4780	0.913725	7.74184e-16	1.24655e-14	P3	F-box domain-containing protein
Contig_24584	-3.43645	9.63045e-16	1.53843e-14	P5	putative disease resistance protein; Possible disease resistance protein (By similarity)
Contig_16758	-1.68555	9.78366e-16	1.5613e-14	P3	ring finger and CHY zinc finger domain-containing protein 1
Contig_19711	1.07334	1.00065e-15	1.59578e-14	P1	polygalacturonase; Polygalacturonase not involved in the final stages of pod shatter
Contig_42835	-1.28741	1.45773e-15	1.64145e-14	P5	cation/H(+) antiporter 15; May operate as a cation/H(+) antiporter (By similarity)
Contig_12156	-0.634532	1.05511e-15	1.67861e-14	P5	abscisic acid receptor PYL8; Receptor for abscisic acid (ABA) required for ABA- mediated responses such as stomatal closure and germination inhibition. Inhibits the activity of group-A protein phosphatases type 2C (PP2Cs) when activated by ABA. Confers enhanced sensitivity to ABA
Contig_7864	0.349736	2.43612e-15	3.76659e-14	P5	26S proteasome regulatory subunit N2
Contig_20782	-1.95428	2.61595e-15	4.03527e-14	P1	glycoside hydrolase family 28 protein / polygalacturonase (pectinase) family protein
Contig_18574	-1.15791	2.87814e-15	4.42509e-14	P3	mitogen-activated protein kinase 3; Involved in oxidative stress-mediated signaling cascade to oxidative (such as ozone). Involved in the innate immune MAP kinase signaling cascade (MEKK1, MKK4/MKK5 and MPK3/MPK6) downstream of bacterial flagellin receptor FLS2. May be involved in hypersensitive response (HR)-mediated signaling cascade. May phosphorylate regulators of WRKY transcription factors. …
Contig_5907	0.671889	3.54926e-15	5.41236e-14	P3-5	vacuolar protein sorting-associated protein 24-1; Component of the ESCRT-III complex, which is required for multivesicular bodies (MVBs) formation and sorting of endosomal cargo proteins into MVBs. The ESCRT-III complex is probably involved in the concentration of MVB cargo (By similarity)
Contig_4198	0.0376843	8.86446e-15	9.49712e-14	P5	uncharacterized protein; Probable component of the calreticulin 3 (CRT3) complex, acting probably as a co-chaperone involved in protein retention in the endoplasmic reticulum lumen. Required for micropylar pollen tube guidance. Plays an essential role in cell plate orientation or positioning in early embryo patterning
Contig_10669	-0.564774	9.58742e-15	1.42116e-13	P1-5	CONSTITUTIVE TRIPLE RESPONSE 1; Acts as a negative regulator in the ethylene response pathway
Contig_40405	2.9815	1.27921e-14	1.87839e-13	P5	sp|Q3E8W4|ANX2_ARATH Receptor-like protein kinase ANXUR2 OS=Arabidopsis thaliana GN=ANX2 PE=2 SV=1
Contig_29803	-2.19853	1.3871e-14	2.0316e-13	P5	late embryogenesis abundant hydroxyproline-rich glycoprotein
Contig_604	5.39293	1.86281e-14	2.70122e-13	P5	auxin-responsive protein IAA14; Aux/IAA proteins are short-lived transcriptional factors that function as repressors of early auxin response genes at low auxin concentrations. Repression is thought to result from the interaction with auxin response factors (ARFs), proteins that bind to the auxin-responsive promoter element (AuxRE). Formation of heterodimers with ARF proteins may alter their abili…
Contig_12854	-0.967061	2.14154e-14	3.09099e-13	P1,2,3	sp|P24548|PGLR_OENOR Exopolygalacturonase (Fragment) OS=Oenothera organensis PE=2 SV=1
Contig_37234	0.22485	6.12116e-14	6.13422e-13	P1-3	TIR-NBS-LRR class disease resistance protein
Contig_15154	-1.09006	5.58498e-14	7.88315e-13	P1-3	TIR-NBS-LRR class disease resistance protein
Contig_2443	-0.27234	5.7622e-14	8.11612e-13	P3	alpha-vacuolar processing enzyme; Asparagine-specific endopeptidase involved in the processing of vacuolar seed protein precursors into the mature forms
Contig_24198	-0.0517653	8.44691e-14	8.387e-13	P5	ETHYLENE-DEPENDENT GRAVITROPISM-DEFICIENT AND YELLOW-GREEN-LIKE 3
Contig_18040	-1.35007	1.04222e-13	1.44918e-12	P1-3	TIR-NBS-LRR class disease resistance protein
Contig_15416	-2.11674	1.13344e-13	1.57132e-12	P3	AT4G18380.2 | Symbols: | F-box family protein | chr4:10157957-10159099 FORWARD LENGTH=380
Contig_14236	-0.773039	1.33182e-13	1.83545e-12	D3	ribonucleotide reductase 1; Provides the precursors necessary for DNA synthesis. Catalyzes the biosynthesis of deoxyribonucleotides from the corresponding ribonucleotides. R1 contains the binding sites for both substrates and allosteric effectors and carries out the actual reduction of the ribonucleotide
Contig_18234	-1.31909	1.39409e-13	1.91956e-12	D1.3	sp|Q9FJK8|RP8L4_ARATH Probable disease resistance RPP8-like protein 4 OS=Arabidopsis thaliana GN=RPP8L4 PE=2 SV=1
Contig_1412	0.945076	2.30384e-13	3.1234e-12	P1,2	transcription elongation factor B, polypeptide 1
Contig_7397	-4.40261	3.59236e-13	3.42566e-12	P3	F-box/kelch-repeat protein
Contig_9751	0.637948	3.31038e-13	4.43518e-12	P5	F-box/kelch-repeat protein
Contig_39397	-3.28001	5.51716e-14	6.1459e-12	P1,2,3	SCRL11 | SCR-like 11
Contig_22759	0.316492	7.80429e-13	7.28692e-12	P3	EMBRYO DEFECTIVE 2719; Acts as a regulatory subunit of the 26 proteasome which is involved in the ATP-dependent degradation of ubiquitinated proteins (By similarity)
Contig_1642	-0.065061	8.12809e-13	7.57733e-12	P3	TIR-NBS-LRR class disease resistance protein
Contig_20446	-1.23398	1.32027e-12	1.6954e-11	P3	AT1G11330.2 | Symbols: | s-locus lectin protein kinase family protein
Contig_903	-0.354982	1.48526e-12	1.89631e-11	P1	putative sarcosine oxidase
Contig_5294	0.370282	1.50949e-12	1.92672e-11	P5	proteasome beta subunit C1; The proteasome is a multicatalytic proteinase complex which is characterized by its ability to cleave peptides with Arg, Phe, Tyr, Leu, and Glu adjacent to the leaving group at neutral or slightly basic pH. The proteasome has an ATP-dependent proteolytic activity
Contig_41474	-4.40261	2.14365e-12	1.93971e-11	D3	disease resistance RPP8-like protein 3; Disease resistance protein
Contig_37916	0.088293	2.15102e-12	1.946e-11	P1-5	AT4G24204.1 | Symbols: | RING/U-box superfamily protein | chr4:12562069-12562440 REVERSE LENGTH=123
Contig_181	0.258913	1.60859e-12	2.04761e-11	P1	leucine-rich repeat-containing protein
Contig_22266	-1.08359	1.94971e-12	2.46168e-11	P5	Lecithin-cholesterol acyltransferase-like 1
Contig_21660	-2.59089	3.45421e-12	4.26775e-11	P2	putative pathogenesis-related protein
Contig_13953	-0.490352	3.83163e-12	4.71658e-11	P3-5	vacuolar protein sorting-associated protein 2-2; Component of the ESCRT-III complex, which is required for multivesicular bodies (MVBs) formation and sorting of endosomal cargo proteins into MVBs. The ESCRT-III complex is probably involved in the concentration of MVB cargo (By similarity)
Contig_39703	0.588003	5.44354e-12	4.7622e-11	P5	disease resistance-like protein/LRR domain-containing protein
Contig_19319	-1.18291	4.06626e-12	4.99881e-11	P3	S-adenosyl-L-methionine-dependent methyltransferase-like protein
Contig_695	0.751496	4.5481e-12	5.57208e-11	P3	20S proteasome beta subunit G1; The proteasome is a multicatalytic proteinase complex which is characterized by its ability to cleave peptides with Arg, Phe, Tyr, Leu, and Glu adjacent to the leaving group at neutral or slightly basic pH. The proteasome has an ATP-dependent proteolytic activity
Contig_16369	-1.4792	4.7189e-12	5.77073e-11	P5	ethylene-responsive transcription factor 1A; Acts as a transcriptional activator. Binds to the GCC- box pathogenesis-related promoter element. Involved in the regulation of gene expression by stress factors and by components of stress signal transduction pathways
Contig_25353	0.107252	9.27829e-12	7.98592e-11	P3	exoribonuclease 4; Possesses 5'->3' exoribonuclease activity. Acts as an endogenous post-transcriptional gene silencing (PTGS) suppressor. Degrades miRNA target cleavage products that lack a 5'-cap structure. Antagonizes the negative feedback regulation on EIN3 by promoting EBF1 and EBF2 mRNA decay, which consequently allows the accumulation of EIN3 protein to trigger the ethylene response
Contig_4453	0.373037	7.68685e-12	9.24998e-11	P5	auxin-responsive protein IAA16; Aux/IAA proteins are short-lived transcriptional factors that function as repressors of early auxin response genes at low auxin concentrations. Repression is thought to result from the interaction with auxin response factors (ARFs), proteins that bind to the auxin-responsive promoter element (AuxRE). Formation of heterodimers with ARF proteins may alter their abili…
Contig_19444	-1.27232	9.06574e-12	1.08784e-10	P2	glycosylphosphatidylinositol-anchored lipid protein transfer 1
Contig_11527	0.834373	1.35252e-11	1.60439e-10	P5	F-box/kelch-repeat protein
Contig_22025	-0.294038	2.08049e-11	1.73714e-10	P5	auxin-responsive protein IAA33; Aux/IAA proteins are short-lived transcriptional factors that function as repressors of early auxin response genes at low auxin concentrations. Repression is thought to result from the interaction with auxin response factors (ARFs), proteins that bind to the auxin-responsive promoter element (AuxRE). Formation of heterodimers with ARF proteins may alter their abili…
Contig_19808	1.24959	1.51689e-11	1.78892e-10	P5	late embryogenesis abundant hydroxyproline-rich glycoprotein
Contig_10249	2.37427	1.56844e-11	1.84738e-10	D1	actin depolymerizing factor 7; Actin-depolymerizing protein. Severs actin filaments (F- actin) and binds to actin monomers (By similarity)
Contig_8861	-1.12995	1.74813e-11	2.05126e-10	P3	EIN3-binding F box protein 1; Component of SCF(EBF1) E3 ubiquitin ligase complexes, which may mediate the ubiquitination and subsequent proteasomal degradation of target proteins (probably including EIN3 and EIL1). Regulator of the ethylene signaling cascade by modulating the stability of EIN3 and EIL1 proteins. Confers insensitivity to ethylene
Contig_47311	4.2377	2.16121e-11	2.52139e-10	P5	AINTEGUMENTA-like 5; Probably acts as a transcriptional activator. Binds to the GCC-box pathogenesis-related promoter element. May be involved in the regulation of gene expression by stress factors and by components of stress signal transduction pathways (By similarity). Involved in the regulation of floral organs size
Contig_23527	1.35056	2.2105e-11	2.57632e-10	P1	Apoptosis inhibitory protein 5
Contig_8525	0.80331	2.61775e-11	3.03666e-10	P1	protease inhibitor/seed storage/lipid transfer protein (LTP) family protein
Contig_21707	1.29326	3.33477e-11	3.83023e-10	P3	TWIN SISTER OF FT; May form complexes with phosphorylated ligands by interfering with kinases and their effectors (By similarity)
Contig_6488	-0.0879292	4.75172e-11	3.86681e-10	D3	polygalacturonase
Contig_7305	0.7943	3.42332e-11	3.92517e-10	P3	SCARFACE; GTPase-activating protein (GAP) for ADP ribosylation factor (ARF). Involved in the spatial control of provascular differentiation. Required for the formation of the normal pattern of continuous secondary veins. Involved in auxin signaling but not in polar auxin transport or in auxin responses. Required for PIN1 internalization in roots
Contig_901	-0.183402	3.44462e-11	3.94862e-10	D2	Pyrophosphate-energized vacuolar membrane proton pump 1; Contributes to the transtonoplast (from cytosol to vacuole lumen) H(+)-electrochemical potential difference. It establishes a proton gradient of similar and often greater magnitude than the H(+)-ATPase on the same membrane. In addition, facilitates auxin transport by modulating apoplastic pH and regulates auxin-mediated developmental proces…
Contig_25980	-1.86147	3.60577e-11	4.12626e-10	P1,3,5	Ca2+-transporting ATPase; This magnesium-dependent enzyme catalyzes the hydrolysis of ATP coupled with the translocation of calcium from the cytosol out of the cell or into organelles (By similarity)
Contig_38006	2.91193	3.83976e-11	4.38435e-10	P5	late embryogenesis abundant hydroxyproline-rich glycoprotein
Contig_10994	1.03086	4.76275e-11	5.39339e-10	P2	glycolipid transfer protein 2
Contig_36942	3.79086	5.70704e-11	6.42066e-10	P1-5	AT5G55250.2 | Symbols: IAMT1 | IAA carboxylmethyltransferase 1 | chr5:22407589-22410291 REVERSE LENGTH=348
Contig_11983	0.691098	5.92718e-11	6.6619e-10	P1	biotin/lipoate A/B protein ligase family protein
Contig_26176	-0.828191	6.69595e-11	7.4899e-10	D3	disease resistance RPP8-like protein 3; Disease resistance protein
Contig_5493	-1.57153	1.14117e-10	1.25012e-09	P3	sp|Q9LJZ5|UBC19_ARATH Ubiquitin-conjugating enzyme E2 19 OS=Arabidopsis thaliana GN=UBC19 PE=1 SV=1
Contig_19975	2.08454	1.59e-10	1.7236e-09	D1	putative disease resistance protein RDL5/RF45; Potential disease resistance protein
Contig_7830	-0.51525	2.31264e-10	2.47081e-09	P1	lectin protein kinase-like protein
Contig_21306	-0.9243	2.33644e-10	2.49451e-09	P3	putative F-box/kelch-repeat protein
Contig_670	-0.390602	2.37279e-10	2.53196e-09	P3	putative F-box/kelch-repeat protein
Contig_24784	-3.48984	2.56799e-10	2.72677e-09	P5	ethylene response factor 1; Acts as a transcriptional activator. Binds to the GCC- box pathogenesis-related promoter element. Involved in the regulation of gene expression during the plant development, and/or mediated by stress factors and by components of stress signal transduction pathways. Seems to be a key integrator of ethylene and jasmonate signals in the regulation of ethylene/jasmonate- d…
Contig_19284	1.15234	2.59043e-10	2.74685e-09	D3	disease resistance RPP8-like protein 3; Disease resistance protein
Contig_48344	8.16112	2.92839e-10	3.09327e-09	P5	Embryo-specific protein 3, (ATS3)
Contig_40238	2.66747	3.74543e-10	3.9217e-09	P5	metacaspase 2; Acts as a negative regulator of oxidative stress cell death and hypersensitive cell death response mediated by immune response. Acts via indirect or direct regulation of AMC1 at postranscriptional level
Contig_5158	-2.20405	4.10316e-10	4.27797e-09	P5	HXXXD-type acyl-transferase-like protein
Contig_14953	-3.68293	4.25806e-10	4.42963e-09	P3	calcium-dependent protein kinase 32; May play a role in signal transduction pathways that involve calcium as a second messenger. Functions as regulator of the calcium-mediated abscisic acid (ABA) signaling pathway. Phosphorylates ABA-responsive transcription factor ABF4 in vitro
Contig_9210	-1.88059	4.41332e-10	4.58298e-09	P5	REPRESSOR OF UV-B PHOTOMORPHOGENESIS 2; Functions in association with RUP1 as repressor of UV-B- induced photomorphogenesis mediated by UVR8 and HY5. Plays a crucial negative feedback regulatory role downstream of UVR8-COP1 to inhibit UVR8 function, balance UV-B-specific responses and ensure normal plant growth. Is involved in the regulation of photoperiodic flowering and vegetative development. …
Contig_15292	-1.77773	5.91807e-10	6.07797e-09	P5	late embryogenesis abundant hydroxyproline-rich glycoprotein
Contig_5926	-0.999701	6.39677e-10	6.54655e-09	P5	20S proteasome alpha subunit G1; The proteasome is a multicatalytic proteinase complex which is characterized by its ability to cleave peptides with Arg, Phe, Tyr, Leu, and Glu adjacent to the leaving group at neutral or slightly basic pH. The proteasome has an ATP-dependent proteolytic activity
Contig_7908	0.976774	6.77251e-10	6.91744e-09	P1-5	F-box protein SKIP23; Component of SCF(ASK-cullin-F-box) E3 ubiquitin ligase complexes, which may mediate the ubiquitination and subsequent proteasomal degradation of target proteins (By similarity)
Contig_31958	-0.579158	1.0672e-09	7.73945e-09	P3	TRANSPORT INHIBITOR RESPONSE 1; Auxin receptor that mediates Aux/IAA proteins proteasomal degradation and auxin-regulated transcription. The SCF(TIR1) E3 ubiquitin ligase complex is involved in auxin- mediated signaling pathway that regulate root and hypocotyl growth, lateral root formation, cell elongation, and gravitropism. Appears to allow pericycle cells to overcome G2 arrest prior to lateral…
Contig_31795	-0.45028	1.21582e-09	8.76373e-09	P5	late embryogenesis abundant hydroxyproline-rich glycoprotein
Contig_14803	-8.1452	9.53196e-10	9.62017e-09	P5	ethylene and salt inducible 1; Probably acts as a transcriptional activator. Binds to the GCC-box pathogenesis-related promoter element. May be involved in the regulation of gene expression by stress factors and by components of stress signal transduction pathways (By similarity)
Contig_31713	0.12993	1.49254e-09	1.06708e-08	P3	putative disease resistance protein; Probable disease resistance protein (By similarity)
Contig_3232	0.474429	1.06284e-09	1.06921e-08	P5	indole-3-butyric acid response 1
Contig_13317	-0.445935	1.10123e-09	1.10521e-08	P5	HXXXD-type acyl-transferase-like protein
Contig_27204	-1.3061	1.21217e-09	1.21316e-08	P3	ribonuclease 3; May remobilize phosphate, particularly when cells senesce or when phosphate becomes limiting
Contig_37776	-0.592504	1.75452e-09	1.2465e-08	P5	F-box protein
Contig_41449	-2.43572	2.03531e-09	1.43482e-08	P5	EMBRYO DEFECTIVE 140
Contig_4091	-0.310968	1.58952e-09	1.5716e-08	P5	erf domain protein 9; Involved in the regulation of gene expression by stress factors and by components of stress signal transduction pathways. Transcription factor that binds to the GCC-box pathogenesis- related promoter element. Acts as a transcriptional inhibitor and may regulate other AtERFs (By similarity)
Contig_36624	1.18451	2.80382e-09	1.95423e-08	P5	plant invertase/pectin methylesterase inhibitor domain-containing protein
Contig_11450	-3.81015	2.15153e-09	2.09839e-08	P4-5	AT3G16640.1 | Symbols: TCTP | translationally controlled tumor protein | chr3:5669709-5670729 REVERSE LENGTH=168
Contig_2564	0.19126	3.75207e-09	3.58525e-08	P3	long chain acyl-CoA synthetase 4; Activation of long-chain fatty acids for both synthesis of cellular lipids, and degradation via beta-oxidation. Preferentially uses palmitate, palmitoleate, oleate and linoleate
Contig_15267	-1.39703	4.80196e-09	4.54743e-08	P3	ribonuclease 1; May remobilize phosphate, particularly when cells senesce or when phosphate becomes limiting
Contig_1528	0.463334	5.63728e-09	5.29451e-08	P3	F-box protein
Contig_27081	0.828782	6.07277e-09	5.67157e-08	P3	F-box/FBD/LRR-repeat protein
Contig_11236	-1.01707	6.31103e-09	5.88819e-08	P1	shine2; Promotes cuticle formation by inducing the expression of enzymes involved in wax biosynthesis. Probably acts as a transcriptional activator. Binds to the GCC-box pathogenesis- related promoter element. May be involved in the regulation of gene expression by stress factors and by components of stress signal transduction pathways (By similarity)
Contig_33206	0.555597	1.08397e-08	7.14283e-08	P3	peroxin 14; Controls intracellular transport of both PTS1- and PTS2- containing proteins. Required for the proper targeting of PEX7 to the peroxisome
Contig_5934	0.685991	9.18507e-09	8.41328e-08	P1	AT1G27460.1 | NPGR1 | no pollen germination related 1
Contig_2925	0.453897	9.28366e-09	8.49358e-08	P3	F-box protein
Contig_1120	-0.399014	1.49378e-08	9.73244e-08	D1	Leucine-rich repeat-containing protein
Contig_25245	0.733404	1.71873e-08	1.10554e-07	P5	gamete expressed protein 1; Has a dual function during gametophyte development and early embryogenesis. Required for correct pollen maturation
Contig_3664	-0.797741	1.28002e-08	1.15546e-07	P3	mitogen-activated protein kinase 3; Involved in oxidative stress-mediated signaling cascade to oxidative (such as ozone). Involved in the innate immune MAP kinase signaling cascade (MEKK1, MKK4/MKK5 and MPK3/MPK6) downstream of bacterial flagellin receptor FLS2. May be involved in hypersensitive response (HR)-mediated signaling cascade. May phosphorylate regulators of WRKY transcription factors. …
Contig_29024	0.931931	1.2806e-08	1.15553e-07	P5	PERMEABLE LEAVES3; Required for incorporation of 9(10),16-dihydroxy- hexadecanoic acid into cutin
Contig_25747	1.91813	1.45296e-08	1.3025e-07	P3	mitogen-activated protein kinase kinase kinase 18
Contig_16169	-0.639858	1.46623e-08	1.31414e-07	P3	TRANSPORT INHIBITOR RESPONSE 1; Auxin receptor that mediates Aux/IAA proteins proteasomal degradation and auxin-regulated transcription. The SCF(TIR1) E3 ubiquitin ligase complex is involved in auxin- mediated signaling pathway that regulate root and hypocotyl growth, lateral root formation, cell elongation, and gravitropism. Appears to allow pericycle cells to overcome G2 arrest prior to lateral…
Contig_11753	-0.555785	1.52481e-08	1.36246e-07	P3	F-box protein
Contig_17212	-0.907122	1.69651e-08	1.50838e-07	P3	pyrophosphorylase 4
Contig_23076	0.118968	2.468e-08	1.56437e-07	P3	MAP kinase 7
Contig_31944	-0.185706	2.48299e-08	1.57325e-07	P3	ethylene and salt inducible 3; Probably acts as a transcriptional activator. Binds to the GCC-box pathogenesis-related promoter element. May be involved in the regulation of gene expression by stress factors and by components of stress signal transduction pathways (By similarity)
Contig_18600	0.628466	3.24315e-08	2.01269e-07	P3	AT4G12560.2 | Symbols: CPR30 | F-box and associated interaction domains-containing protein | chr4:7441815-7443157 FORWARD LENGTH=413
Contig_22452	2.14276	2.3194e-08	2.0282e-07	P5	AT5G53730.1 | Symbols: | Late embryogenesis abundant (LEA) hydroxyproline-rich glycoprotein family | chr5:21808072-21808713 REVERSE LENGTH=213
Contig_14522	-0.379172	2.52518e-08	2.20113e-07	P1	serine/threonine-protein kinase SRK2I; Together with SRK2D, key component and activator of the abscisic acid (ABA) signaling pathway that regulates numerous ABA responses, such as seed germination, Pro accumulation, root growth inhibition, dormancy and seedling growth, and, to a lesser extent, stomatal closure
Contig_3819	0.339663	2.59188e-08	2.25589e-07	P5	FERONIA; Receptor-like protein kinase that mediates the female control of male gamete delivery during fertilization, including growth cessation of compatible pollen tubes ensuring a reproductive isolation barriers. Required for cell elongation during vegetative growth, mostly in a brassinosteroids- (BR-) independent manner
Contig_119	-1.10048	2.79787e-08	2.42523e-07	P3	S-locus lectin protein kinase-like protein
Contig_9757	-0.623235	3.01926e-08	2.61227e-07	D2	protein phosphatase 2C 3; Involved in the negative regulation of the K(+) potassium channel AKT1 by its dephosphorylation, antagonistically to CIPK proteins (e.g. CIPK23)
Contig_9060	-0.551479	3.25232e-08	2.79889e-07	P1	leucine-rich repeat-containing protein
Contig_15506	0.147257	4.72252e-08	2.88997e-07	P3	F-box/kelch-repeat protein
Contig_13658	0.167357	4.78178e-08	2.92435e-07	P3	F-box domain-containing protein
Contig_2869	0.371031	3.47778e-08	2.98576e-07	P3	calcium-dependent protein kinase 6; May play a role in signal transduction pathways that involve calcium as a second messenger. Functions in abscisic acid (ABA) regulation of guard cell S-type anion-and Ca(2+)-permeable channels and stomatal closure
Contig_14788	1.92964	3.82841e-08	3.26755e-07	P1,2,3	polygalacturonase-like protein
Contig_3168	-1.11284	3.99006e-08	3.39931e-07	P1	NB-ARC domain-containing disease resistance protein; Potential disease resistance protein
Contig_6338	-0.0889306	6.69121e-08	4.00384e-07	P1-3	LRR and NB-ARC domain-containing disease resistance protein; Potential disease resistance protein (By similarity)
Contig_17616	0.875912	6.12422e-08	5.11297e-07	P5	late embryogenesis abundant hydroxyproline-rich glycoprotein
Contig_16238	-0.0478328	9.36306e-08	5.53973e-07	P5	embryo defective 1379
Contig_33087	1.99147	7.72707e-08	6.38605e-07	P5	disease resistance-like protein/LRR domain-containing protein
Contig_32434	0.665684	1.09722e-07	6.44678e-07	P5	putative disease resistance RPP8-like protein 4; Disease resistance protein. Resistance proteins guard the plant against pathogens that contain an appropriate avirulence protein via an indirect interaction with this avirulence protein. That triggers a defense system including the hypersensitive response, which restricts the pathogen growth. In contrast to RPP8, it does not specifically recognize …
Contig_2204	-2.58294	1.04123e-07	8.48063e-07	P1	receptor-like protein kinase 1
Contig_12944	0.573545	1.4917e-07	8.57972e-07	P3,4	calreticulin 3; Molecular calcium-binding chaperone promoting folding, oligomeric assembly and quality control in the ER via the calreticulin/calnexin cycle. This lectin may interact transiently with almost all of the monoglucosylated glycoproteins that are synthesized in the ER
Contig_14558	-0.990515	1.11799e-07	9.05685e-07	P2	putative pathogenesis-related protein
Contig_18958	0.98109	1.23941e-07	9.98505e-07	P3	phosphate starvation-induced gene 2; Catalyzes the specific cleavage of pyrophosphate
Contig_44748	2.24851	1.76779e-07	1.01137e-06	D9.3	F-box/RNI-like protein
Contig_27273	0.133786	1.81987e-07	1.04004e-06	P3	AT5G07610.1 | Symbols: | F-box family protein | chr5:2406068-2407330 FORWARD LENGTH=420
Contig_1969	-1.20016	1.30122e-07	1.04469e-06	P1	disease resistance protein RPM1; Disease resistance (R) protein that specifically recognizes the AvrRpm1 type III effector avirulence protein from Pseudomonas syringae. Resistance proteins guard the plant against pathogens that contain an appropriate avirulence protein via an indirect interaction with this avirulence protein. That triggers a defense system including the hypersensitive response, w…
Contig_47553	2.80569	1.43424e-07	1.14322e-06	P1,2,3	syntaxin-121; Vesicle trafficking protein that functions in the secretory pathway (By similarity)
Contig_36858	2.80569	1.43424e-07	1.14322e-06	P2	putative pathogenesis-related protein
Contig_966	-0.964555	1.67551e-07	1.32419e-06	P5	HSP20-like chaperone
Contig_45511	2.95119	1.82556e-07	1.43602e-06	P5	disease resistance-like protein/LRR domain-containing protein
Contig_11282	-0.331374	2.88569e-07	1.59889e-06	D1.3	CC-NBS-LRR class disease resistance protein; Probable disease resistance protein (By similarity)
Contig_19283	0.908421	2.24874e-07	1.75412e-06	D3	disease resistance RPP8-like protein 3; Disease resistance protein
Contig_1598	0.16266	2.37907e-07	1.8496e-06	P3	20S proteasome subunit PAA2; The proteasome is a multicatalytic proteinase complex which is characterized by its ability to cleave peptides with Arg, Phe, Tyr, Leu, and Glu adjacent to the leaving group at neutral or slightly basic pH. The proteasome has an ATP-dependent proteolytic activity
Contig_15880	1.87557	2.66285e-07	2.05449e-06	P2	putative pathogenesis-related protein
Contig_7171	1.84701	2.67843e-07	2.06514e-06	P3	calreticulin 3; Molecular calcium-binding chaperone promoting folding, oligomeric assembly and quality control in the ER via the calreticulin/calnexin cycle. This lectin may interact transiently with almost all of the monoglucosylated glycoproteins that are synthesized in the ER
Contig_10113	0.425801	3.1559e-07	2.41613e-06	P3	20S proteasome beta subunit G1; The proteasome is a multicatalytic proteinase complex which is characterized by its ability to cleave peptides with Arg, Phe, Tyr, Leu, and Glu adjacent to the leaving group at neutral or slightly basic pH. The proteasome has an ATP-dependent proteolytic activity
Contig_46482	3.69004	3.43248e-07	2.61757e-06	P1-5	AT2G30300.1 | Symbols: | Major facilitator superfamily protein | chr2:12919401-12921222 FORWARD LENGTH=500
Contig_11533	0.20009	4.90144e-07	2.63068e-06	P1,2,3	calcium-dependent protein kinase 25; May play a role in signal transduction pathways that involve calcium as a second messenger
Contig_43089	-1.47024	5.0163e-07	2.68959e-06	D1	LRR and NB-ARC domain-containing disease resistance protein; Potential disease resistance protein (By similarity)
Contig_1964	-0.639041	3.73985e-07	2.83944e-06	D2	Pyrophosphate-energized vacuolar membrane proton pump 1; Contributes to the transtonoplast (from cytosol to vacuole lumen) H(+)-electrochemical potential difference. It establishes a proton gradient of similar and often greater magnitude than the H(+)-ATPase on the same membrane. In addition, facilitates auxin transport by modulating apoplastic pH and regulates auxin-mediated developmental proces…
Contig_25478	0.909966	4.34748e-07	3.27573e-06	P5	embryonic flower 1; Transcription repressor that regulates phase transition during shoot, flower and seeds development. Controls leaves development, shoot architecture and flowering by delaying both the vegetative to reproductive transition and flower initiation. Participates in polycomb group (PcG) protein complex-mediated (including EMF2) silencing of the flower homeotic genes AGAMOUS (AG), PIS…
Contig_35447	0.457665	8.25663e-07	4.33295e-06	P1-5	AT1G76320.2 | Symbols: FRS4 | FAR1-related sequence 4 | chr1:28631404-28633886 FORWARD LENGTH=730
Contig_41514	2.98085	6.41947e-07	4.73303e-06	P3	phloem protein 2-B2
Contig_13000	-0.899342	6.62406e-07	4.87617e-06	P3	ethylene and salt inducible 3; Probably acts as a transcriptional activator. Binds to the GCC-box pathogenesis-related promoter element. May be involved in the regulation of gene expression by stress factors and by components of stress signal transduction pathways (By similarity)
Contig_14548	0.769673	9.68053e-07	4.9962e-06	P3	ROOT HAIR DEFECTIVE4; Phosphoinositide phosphatase that preferentially hydrolyzes PtdIns(4)P. Regulates the accumulation of PtdIns(4)P on membrane compartments at the tips of growing root hairs leading to proper root hair development
Contig_4455	-0.588938	6.92808e-07	5.09113e-06	P3-5	sorting nexin 1; Plays a role in vesicular protein sorting. Acts at the crossroads between the secretory and endocytic pathways. Is involved in the endosome to vacuole protein transport via its interaction with the BLOS1/2 proteins and, as component of the membrane-associated retromer complex, is also involved in endosome-to-Golgi retrograde transport. Required for the auxin- carrier protein PIN2…
Contig_20195	1.0111	6.98074e-07	5.1258e-06	P5	LORELEI-LIKE-GPI ANCHORED PROTEIN 3
Contig_15519	-0.676261	7.79805e-07	5.68746e-06	P5	erf domain protein 9; Involved in the regulation of gene expression by stress factors and by components of stress signal transduction pathways. Transcription factor that binds to the GCC-box pathogenesis- related promoter element. Acts as a transcriptional inhibitor and may regulate other AtERFs (By similarity)
Contig_1325	-1.46968	7.91569e-07	5.76515e-06	P5	FERONIA; Receptor-like protein kinase that mediates the female control of male gamete delivery during fertilization, including growth cessation of compatible pollen tubes ensuring a reproductive isolation barriers. Required for cell elongation during vegetative growth, mostly in a brassinosteroids- (BR-) independent manner
Contig_20365	0.502397	1.28355e-06	6.55322e-06	P1	putative disease resistance RPP13-like protein 3; Potential disease resistance protein
Contig_9961	0.0803603	1.37245e-06	6.98382e-06	P1	curculin-like mannose-binding lectin fand PAN domain-containing protein
Contig_5027	0.00842488	1.37245e-06	6.98382e-06	P3	plasmodesmata-located protein 8
Contig_4234	-2.35109	1.09983e-06	7.80566e-06	P5	ethylene response factor 1; Acts as a transcriptional activator. Binds to the GCC- box pathogenesis-related promoter element. Involved in the regulation of gene expression during the plant development, and/or mediated by stress factors and by components of stress signal transduction pathways. Seems to be a key integrator of ethylene and jasmonate signals in the regulation of ethylene/jasmonate- d…
Contig_33177	1.3845	1.56132e-06	7.89074e-06	P5	sp|P20075|LEAD8_DAUCA Embryonic protein DC-8 OS=Daucus carota PE=3 SV=1
Contig_2726	-0.841547	1.2062e-06	8.49982e-06	P4	Rop guanine nucleotide exchange factor 1; Acts as an activator of Rop GTPases by exchanging GDP with GTP. Stimulates Rop1 to control polarized pollen tube growth
Contig_615	0.302979	1.25918e-06	8.85984e-06	P1-5	APETALA 3
Contig_24487	-2.06919	1.28576e-06	9.0373e-06	P5	indole-3-acetic acid-amido synthetase GH3.3; Catalyzes the synthesis of indole-3-acetic acid (IAA)- amino acid conjugates, providing a mechanism for the plant to cope with the presence of excess auxin. Strongly reactive with Glu, Gln, Trp, Asp, Ala, Leu, Phe, Gly, Tyr, Met, Ile and Val. Little or no product formation with His, Ser, Thr, Arg, Lys, or Cys. Also active on pyruvic and butyric acid an…
Contig_25010	-0.893831	1.34731e-06	9.45284e-06	P3	phloem protein 2-B15
Contig_11368	0.675094	1.39751e-06	9.79036e-06	P3	F-box/LRR-repeat protein 3
Contig_14080	0.319586	1.46281e-06	1.02217e-05	D3	regulatory particle triple-A ATPase 3; The 26S protease is involved in the ATP-dependent degradation of ubiquitinated proteins. The regulatory (or ATPase) complex confers ATP dependency and substrate specificity to the 26S complex
Contig_17193	-1.08396	1.48184e-06	1.0347e-05	P1	biotin/lipoate A/B protein ligase family protein
Contig_10727	-1.15819	2.20082e-06	1.08624e-05	D3	putative TIR-NBS-LRR class disease resistance protein
Contig_22425	0.239151	2.20082e-06	1.08624e-05	P1	Pectin lyase-like protein
Contig_24544	-1.57287	1.99777e-06	1.36493e-05	P2	ADPGLC-PPase large subunit; This protein plays a role in synthesis of starch. It catalyzes the synthesis of the activated glycosyl donor, ADP- glucose from Glc-1-P and ATP
Contig_15439	-2.09918	2.09641e-06	1.42793e-05	P1-5	AT1G32120.1 | Symbols: | FUNCTIONS IN: molecular_function unknown; INVOLVED IN: biological_process unknown; LOCATED IN: membrane; EXPRESSED IN: 14 plant structures; EXPRESSED DURING: 4 anthesis, C globular stage, F mature embryo stage, petal differentiation and expansion stage, E expanded cotyledon stage; CONTAINS InterPro DOMAIN/s: Aminotransferase-like, plant mobile domain (InterPro:IPR019557),…
Contig_27973	-1.55587	3.10308e-06	1.51035e-05	P1,2,3	tubby like protein 5
Contig_2141	-0.276843	2.58836e-06	1.74092e-05	D3	phosphatase SGT1b; Involved in plant innate immunity. Is essential for resistance conferred by multiple R genes recognizing different oomycete pathogen isolates like avirulent H.parasitica (downy mildew). Contributes additively with RAR1 to RPP5-dependent resistance. Not required for RPM1, RPS2, RPS4 and RPS5-mediated resistance. Functions as negative regulator of RPS5 accumulation by assisting i…
Contig_17834	-1.79684	2.71291e-06	1.81892e-05	P3	S-locus lectin protein kinase-like protein
Contig_16024	-3.82716	3.01494e-06	2.00815e-05	P5	FERONIA; Receptor-like protein kinase that mediates the female control of male gamete delivery during fertilization, including growth cessation of compatible pollen tubes ensuring a reproductive isolation barriers. Required for cell elongation during vegetative growth, mostly in a brassinosteroids- (BR-) independent manner
Contig_40979	-1.37723	4.3763e-06	2.07951e-05	P3	F-box-like protein
Contig_5924	-0.299242	3.4023e-06	2.24534e-05	P3	EIN3-binding F box protein 1; Component of SCF(EBF1) E3 ubiquitin ligase complexes, which may mediate the ubiquitination and subsequent proteasomal degradation of target proteins (probably including EIN3 and EIL1). Regulator of the ethylene signaling cascade by modulating the stability of EIN3 and EIL1 proteins. Confers insensitivity to ethylene
Contig_17735	1.08132	4.10258e-06	2.6832e-05	P3	AT2G18280.2 | Symbols: AtTLP2, TLP2 | tubby like protein 2 | chr2:7946754-7948176 FORWARD LENGTH=394
Contig_1896	0.180404	4.15557e-06	2.71634e-05	P3	20S proteasome beta subunit D1; The proteasome is a multicatalytic proteinase complex which is characterized by its ability to cleave peptides with Arg, Phe, Tyr, Leu, and Glu adjacent to the leaving group at neutral or slightly basic pH. The proteasome has an ATP-dependent proteolytic activity
Contig_10017	0.482899	4.3218e-06	2.81947e-05	P1	no pollen germination related 2
Contig_28747	0.610319	6.05483e-06	2.82505e-05	P1	NB-ARC domain-containing disease resistance protein; Potential disease resistance protein
Contig_25184	1.32811	4.38567e-06	2.85754e-05	D3	polygalacturonase
Contig_21280	-1.12035	5.19758e-06	3.35471e-05	P1,2	DERLIN-1; May be involved in the degradation process of specific misfolded endoplasmic reticulum (ER) luminal proteins (By similarity)
Contig_5694	-1.06838	5.53874e-06	3.56014e-05	P3	RHD-like2; Probable GTP-binding protein that may be involved in cell development (By similarity)
Contig_31073	1.73233	6.67474e-06	4.23262e-05	P5	putative polygalacturonase
Contig_9431	0.551688	7.19648e-06	4.54495e-05	P3	pyrophosphorylase 6
Contig_28981	-7.34166	7.68793e-06	4.81946e-05	P3	EIN3-binding F box protein 1; Component of SCF(EBF1) E3 ubiquitin ligase complexes, which may mediate the ubiquitination and subsequent proteasomal degradation of target proteins (probably including EIN3 and EIL1). Regulator of the ethylene signaling cascade by modulating the stability of EIN3 and EIL1 proteins. Confers insensitivity to ethylene
Contig_12703	-0.222818	1.18215e-05	5.28941e-05	P1	Pectin lyase-like protein
Contig_41448	2.04427	1.18215e-05	5.28941e-05	P3	SURFEIT 1; Probably involved in the biogenesis of the COX complex (By similarity)
Contig_22663	-2.76792	8.54838e-06	5.32455e-05	P5	embryo sac development arrest 7
Contig_36755	-4.40261	1.2291e-05	5.48911e-05	P5	AINTEGUMENTA-like 5; Probably acts as a transcriptional activator. Binds to the GCC-box pathogenesis-related promoter element. May be involved in the regulation of gene expression by stress factors and by components of stress signal transduction pathways (By similarity). Involved in the regulation of floral organs size
Contig_4898	-0.585295	9.1477e-06	5.67739e-05	P5	APETALA1; Transcription factor that promotes early floral meristem identity in synergy with LEAFY. Is required subsequently for the transition of an inflorescence meristem into a floral meristem. Is indispensable for normal development of sepals and petals in flowers. Regulates positively the B class homeotic proteins APETALA3 and PISTILLATA with the cooperation of LEAFY and UFO. Interacts with S…
Contig_17575	-2.21823	9.1492e-06	5.67756e-05	P3	heat shock protein 21
Contig_7861	-1.69533	9.40851e-06	5.82377e-05	P3	calcium-dependent protein kinase 4; May play a role in signal transduction pathways that involve calcium as a second messenger. Functions as regulator of the calcium-mediated abscisic acid (ABA) signaling pathway. Phosphorylates ABA-responsive transcription factors ABF1 and ABF4 in vitro. Phosphorylates the nuclear zinc finger Di19 in vitro
Contig_1209	0.36418	1.05179e-05	6.46756e-05	P3	sp|O24362|PSA3_SPIOL Proteasome subunit alpha type-3 OS=Spinacia oleracea GN=PAG1 PE=2 SV=1
Contig_35588	-1.00671	1.05721e-05	6.49833e-05	P2	dirigent protein 5
Contig_31619	-3.34636	1.0613e-05	6.51064e-05	P2	FASCICLIN-like arabinogalactan protein 8; May be a cell surface adhesion protein
Contig_22660	-2.94868	1.0613e-05	6.51064e-05	P3	putative F-box/kelch-repeat protein
Contig_47826	7.38233	1.10723e-05	6.77368e-05	P3	calcium-dependent protein kinase 24; May play a role in signal transduction pathways that involve calcium as a second messenger
Contig_10149	0.32508	1.11543e-05	6.81048e-05	P3-5	VPS35 homolog B; Plays a role in vesicular protein sorting. Component of the membrane-associated retromer complex which is essential in endosome-to-Golgi retrograde transport. Also involved in the efficient sorting of seed storage proteins globulin 12S and albumin 2S. The VPS29-VPS26-VPS35 subcomplex may be involved in recycling of specific cargos from endosome to the plasma membrane
Contig_37628	1.82593	1.2959e-05	7.83785e-05	P3	F-box associated ubiquitination effector family protein
Contig_30971	-1.89493	1.43708e-05	8.62653e-05	P5	indole-3-acetic acid 7; Aux/IAA proteins are short-lived transcriptional factors that function as repressors of early auxin response genes at low auxin concentrations. Repression is thought to result from the interaction with auxin response factors (ARFs), proteins that bind to the auxin-responsive promoter element (AuxRE). Formation of heterodimers with ARF proteins may alter their ability to mo…
Contig_127	0.164487	1.49247e-05	8.91887e-05	D3	regulatory particle triple-A ATPase 5A; The 26S protease is involved in the ATP-dependent degradation of ubiquitinated proteins. The regulatory (or ATPase) complex confers ATP dependency and substrate specificity to the 26S complex. Plays a essential role in the gametophyte development
Contig_15494	-1.91349	1.509e-05	9.01189e-05	P1	syntaxin of plants 111; Involved in cytokinesis. Acts as a cell plate-specific syntaxin, required for the fusion of vesicles at the plane of cell division
Contig_17599	-7.24914	1.53628e-05	9.11652e-05	P1-5	AT1G15690.2 | Symbols: AVP1, ATAVP3, AVP-3, AtVHP1;1 | Inorganic H pyrophosphatase family protein | chr1:5399115-5402185 FORWARD LENGTH=642
Contig_44829	-7.24914	1.53628e-05	9.11652e-05	D3	ribonucleotide reductase 2A; Provides the precursors necessary for DNA synthesis. Catalyzes the biosynthesis of deoxyribonucleotides from the corresponding ribonucleotides
Contig_22281	-1.93458	1.55617e-05	9.21932e-05	P3	putative F-box/kelch-repeat protein
Contig_24149	-2.12833	1.5694e-05	9.29298e-05	P5	embryo defective 1923
Contig_2548	0.152248	1.70137e-05	0.000100286	P3	20S proteasome alpha subunit F2; The proteasome is a multicatalytic proteinase complex which is characterized by its ability to cleave peptides with Arg, Phe, Tyr, Leu, and Glu adjacent to the leaving group at neutral or slightly basic pH. The proteasome has an ATP-dependent proteolytic activity. May play a role in thiol biosynthesis and arsenic tolerance in association with PAF1/ARS5
Contig_21191	0.704664	2.0113e-05	0.000117339	P5	indole-3-acetic acid-amido synthetase GH3.3; Catalyzes the synthesis of indole-3-acetic acid (IAA)- amino acid conjugates, providing a mechanism for the plant to cope with the presence of excess auxin. Strongly reactive with Glu, Gln, Trp, Asp, Ala, Leu, Phe, Gly, Tyr, Met, Ile and Val. Little or no product formation with His, Ser, Thr, Arg, Lys, or Cys. Also active on pyruvic and butyric acid an…
Contig_2248	-0.602589	2.22494e-05	0.000128726	P1	no pollen germination related 1
Contig_7889	-0.383753	2.69981e-05	0.000154005	P3	acyl-CoA oxidase 4; Catalyzes the desaturation of short-chain acyl-CoAs to 2-trans-enoyl-CoAs. Active on butyryl-CoA (C4), hexanoyl-CoA (C6), and octanoyl-CoA (C8). Has no activity as acyl-CoA dehydrogenase or on crotonyl-CoA (an unsaturated C4:1 carbocyclic ester) or glutaryl-CoA (a dicarboxylic ester)
Contig_32872	1.03519	2.70318e-05	0.000154178	P3	F-box/LRR-repeat protein 4
Contig_13666	-0.470391	2.8472e-05	0.000161779	P5	EGG CELL 1.1; Involved in the regulation of gamete interactions during the double fertilization and to prevent multiple-pollen tube attraction; mediates the redistribution of the gamete fusogen HAP2/GCS1 to the cell surface after secretion upon sperm arrival
Contig_18441	1.31634	2.89781e-05	0.000164455	P3	nuclear-enriched phloem companion cell 8 protein
Contig_29595	-1.23208	3.43062e-05	0.00019187	P3	S-locus lectin protein kinase-like protein
Contig_4582	0.211001	3.54341e-05	0.000197799	P3	calreticulin 3; Molecular calcium-binding chaperone promoting folding, oligomeric assembly and quality control in the ER via the calreticulin/calnexin cycle. This lectin may interact transiently with almost all of the monoglucosylated glycoproteins that are synthesized in the ER
Contig_20546	-0.236196	4.83854e-05	0.000197891	P3	F-box protein
Contig_47411	3.96932	3.62271e-05	0.000201767	P3	mitogen-activated protein kinase kinase kinase 19
Contig_23603	1.66638	4.00474e-05	0.000221642	D1.4	NB-ARC domain-containing disease resistance protein
Contig_16212	-1.24505	4.06031e-05	0.00022408	P3	putative disease resistance RPP13-like protein 1; Potential disease resistance protein
Contig_31422	0.109045	5.75562e-05	0.000233447	P3	F-box/kelch-repeat protein
Contig_15683	1.11852	4.35636e-05	0.000238922	P5	ethylene response sensor 1; Ethylene receptor related to bacterial two-component regulators. Acts as a redundant negative regulator of ethylene signaling
Contig_24105	0.632288	4.52861e-05	0.000247845	P3	exocyst complex component 7
Contig_40555	-5.3681	6.75154e-05	0.000269171	D8	CC-NBS-LRR class disease resistance protein; Possible disease resistance protein
Contig_31998	3.14229	4.97586e-05	0.000270168	P5	embryo defective 2410
Contig_41269	3.14229	4.97586e-05	0.000270168	P5	unfertilized embryo sac 15
Contig_18982	0.588755	5.13131e-05	0.000278349	P3-5	HOBBIT; Component of the anaphase promoting complex/cyclosome (APC/C), a cell cycle-regulated E3 ubiquitin-protein ligase complex that controls progression through mitosis and the G1 phase of the cell cycle. The APC/C complex controls several key steps in the cell cycle by mediating ubiquitination and subsequent degradation of target proteins such as cyclins. The APC/C complex is required for the…
Contig_30127	-1.29305	5.5175e-05	0.00029781	P5	APETALA1; Transcription factor that promotes early floral meristem identity in synergy with LEAFY. Is required subsequently for the transition of an inflorescence meristem into a floral meristem. Is indispensable for normal development of sepals and petals in flowers. Regulates positively the B class homeotic proteins APETALA3 and PISTILLATA with the cooperation of LEAFY and UFO. Interacts with S…
Contig_2347	-0.349441	5.96323e-05	0.000320165	P3	ethylene-responsive transcription factor ERF105; Probably acts as a transcriptional activator. Binds to the GCC-box pathogenesis-related promoter element. May be involved in the regulation of gene expression by stress factors and by components of stress signal transduction pathways (By similarity)
Contig_48088	6.91176	6.13562e-05	0.000326976	P5	proteasome beta subunit C1; The proteasome is a multicatalytic proteinase complex which is characterized by its ability to cleave peptides with Arg, Phe, Tyr, Leu, and Glu adjacent to the leaving group at neutral or slightly basic pH. The proteasome has an ATP-dependent proteolytic activity
Contig_33558	-1.78459	6.28972e-05	0.000334806	P3	S-locus lectin protein kinase-like protein
Contig_20230	-2.35575	6.70428e-05	0.00035481	P3	S-locus lectin protein kinase-like protein
Contig_19758	-1.98677	6.99188e-05	0.000369194	P3	putative disease resistance RPP13-like protein 1; Potential disease resistance protein
Contig_9544	0.280693	7.85794e-05	0.000411295	P1,2	DERLIN-1; May be involved in the degradation process of specific misfolded endoplasmic reticulum (ER) luminal proteins (By similarity)
Contig_5338	-0.421995	8.02948e-05	0.000419662	D3	delta(3,5),delta(2,4)-dienoyl-CoA isomerase 1
Contig_18276	-1.04835	8.11323e-05	0.000423754	P5	indole-3-acetic acid-amido synthetase GH3.3; Catalyzes the synthesis of indole-3-acetic acid (IAA)- amino acid conjugates, providing a mechanism for the plant to cope with the presence of excess auxin. Strongly reactive with Glu, Gln, Trp, Asp, Ala, Leu, Phe, Gly, Tyr, Met, Ile and Val. Little or no product formation with His, Ser, Thr, Arg, Lys, or Cys. Also active on pyruvic and butyric acid an…
Contig_30463	-1.13853	8.14468e-05	0.000425302	P3	NPK1-related protein kinase 1; May be involved in an oxidative stress-mediated signaling cascade that phosphorylates downstream MAP kinases MPK3 and MPK6. May suppress auxin signaling that promotes cell cycle. Functionally redundant to ANP2 and ANP3 in the positive regulation of cytokinesis
Contig_2332	-0.286445	8.2362e-05	0.000429744	P5	Transcriptional Regulator of Defense Response 1; Probably acts as a transcriptional activator. Binds to the GCC-box pathogenesis-related promoter element. May be involved in the regulation of gene expression by stress factors and by components of stress signal transduction pathways (By similarity)
Contig_2871	0.261688	8.60467e-05	0.000448119	P3	F-box/kelch-repeat protein
Contig_3153	0.210903	8.62247e-05	0.000448945	P3	20S proteasome alpha subunit F2; The proteasome is a multicatalytic proteinase complex which is characterized by its ability to cleave peptides with Arg, Phe, Tyr, Leu, and Glu adjacent to the leaving group at neutral or slightly basic pH. The proteasome has an ATP-dependent proteolytic activity. May play a role in thiol biosynthesis and arsenic tolerance in association with PAF1/ARS5
Contig_16049	-0.329348	8.62583e-05	0.00044907	D2	Pyrophosphate-energized vacuolar membrane proton pump 1; Contributes to the transtonoplast (from cytosol to vacuole lumen) H(+)-electrochemical potential difference. It establishes a proton gradient of similar and often greater magnitude than the H(+)-ATPase on the same membrane. In addition, facilitates auxin transport by modulating apoplastic pH and regulates auxin-mediated developmental proces…
Contig_14240	-0.436677	8.88125e-05	0.000461101	P1	Em-like protein GEA1; It is thought to provide protection for the cytoplasm during the desiccation stage of embryo development
Contig_1186	-0.637018	9.01229e-05	0.000467418	P1	NB-ARC domain-containing disease resistance protein; Potential disease resistance protein
Contig_15932	-0.135767	0.000130039	0.000492141	D1.4	major facilitator protein
Contig_21726	-1.03581	9.68826e-05	0.000499948	P2	arabinogalactan protein 22; Proteoglycan that seems to be implicated in diverse developmental roles such as differentiation, cell-cell recognition, embryogenesis and programmed cell death
Contig_45854	1.76551	0.000102761	0.000528092	P5	TIR-NBS-LRR class disease resistance protein
Contig_1858	0.232929	0.000105098	0.000539154	P2	ethylene-responsive transcription factor ERF034; Probably acts as a transcriptional activator. Binds to the GCC-box pathogenesis-related promoter element. May be involved in the regulation of gene expression by stress factors and by components of stress signal transduction pathways (By similarity)
Contig_18583	-1.91161	0.000107819	0.000552504	P5	ETHYLENE-INSENSITIVE3; Probable transcription factor acting as a positive regulator in the ethylene response pathway. Is required for ethylene responsiveness in adult plant tissues. Binds a primary ethylene response element present in the ETHYLENE-RESPONSE-FACTOR1 promoter with consequence to activate the transcription of this gene
Contig_31872	0.912267	0.00015522	0.000580999	P1	G-type lectin S-receptor-like serine/threonine-protein kinase
Contig_35358	2.77193	0.000114409	0.000583905	D5	SECY homolog 1; Involved in protein export. Probably interacts with other proteins to allow the translocation of proteins across the chloroplast thylakoid membranes. Required for normal greening during embryogenesis. Central subunit of the protein translocation channel SecYE. Consists of two halves formed by TMs 1-5 and 6-10. These two domains form a lateral gate at the front which open onto the …
Contig_2139	0.260087	0.000114803	0.000585722	P5	Polygalacturonase ADPG2; Polygalacturonase involved in cell separation in the final stages of pod shatter, in anther dehiscence and in floral organ abscission
Contig_17480	-1.96535	0.000117812	0.000599634	P1	F-box/kelch-repeat protein SKIP11
Contig_26769	-0.100002	0.000161924	0.000603048	P3	K+ efflux antiporter 4; May operate as a K(+)/H(+) antiporter
Contig_3083	-0.151149	0.000121233	0.000615033	P5	ETHYLENE-INSENSITIVE3; Probable transcription factor acting as a positive regulator in the ethylene response pathway. Is required for ethylene responsiveness in adult plant tissues. Binds a primary ethylene response element present in the ETHYLENE-RESPONSE-FACTOR1 promoter with consequence to activate the transcription of this gene
Contig_47820	6.83	0.000122627	0.000616342	P3	F-box/LRR-repeat protein 3
Contig_48087	6.74333	0.000122627	0.000616342	P3	pleckstrin homology and lipid-binding START domain-containing protein
Contig_16560	-1.68107	0.000130031	0.000650755	P3	MAP kinase kinase 6; Involved in the regulation of plant cytokinesis during meiosis and mitosis. Activates MPK13 in vitro
Contig_28946	-2.75065	0.000189912	0.000700685	P3	auxin F-box protein 5
Contig_19429	-1.05201	0.000144518	0.000718458	P1,3,5	Ca2+-transporting ATPase; This magnesium-dependent enzyme catalyzes the hydrolysis of ATP coupled with the translocation of calcium from the cytosol out of the cell or into organelles (By similarity)
Contig_13050	-0.245076	0.000144692	0.000719114	P3	long chain acyl-CoA synthetase 4; Activation of long-chain fatty acids for both synthesis of cellular lipids, and degradation via beta-oxidation. Preferentially uses palmitate, palmitoleate, oleate and linoleate
Contig_37849	-3.4145	0.000145836	0.000723414	P1	disease resistance protein RPP13; Disease resistance protein. Resistance proteins guard the plant against pathogens that contain an appropriate avirulence protein via an indirect interaction with this avirulence protein. That triggers a defense system including the hypersensitive response, which restricts the pathogen growth. In contrast to other resistance proteins, it works independently of ESD…
Contig_30703	-3.4145	0.000145836	0.000723414	P1,3,5	Ca2+-transporting ATPase; This magnesium-dependent enzyme catalyzes the hydrolysis of ATP coupled with the translocation of calcium from the cytosol out of the cell or into organelles (By similarity)
Contig_24559	-3.4145	0.000145836	0.000723414	P3	actin depolymerizing factor 11; Actin-depolymerizing protein. Severs actin filaments (F- actin) and binds to actin monomers (By similarity)
Contig_13621	0.658341	0.00015004	0.000743162	P5	serine/threonine-protein phosphatase PP1 isozyme 6
Contig_2111	-0.527688	0.000153442	0.000759207	P3	nodulin-like and major facilitator domain-containing protein
Contig_25577	-1.73893	0.00015904	0.000783914	P3	F-box/LRR-repeat protein 17; Essential protein for male fertility. Component of the SCF(ASK-cullin-F-box) E3 ubiquitin ligase complex SCF(FBL17), which mediates the ubiquitination and subsequent proteasomal degradation of target proteins. Enables the switch in cell cycle control leading to male germ cell lineage formation from microspores after meiosis. Targets CDKA-1 inhibitors the degradation s…
Contig_5182	-0.437577	0.000189118	0.000921372	P3	F-box/kelch-repeat protein
Contig_1719	0.161291	0.000200066	0.000969347	P3	AAA-type ATPase family protein; The 26S protease is involved in the ATP-dependent degradation of ubiquitinated proteins. The regulatory (or ATPase) complex confers ATP dependency and substrate specificity to the 26S complex
Contig_32424	1.7396	0.000201637	0.000975441	P3	ring finger and CHY zinc finger domain-containing protein 1
Contig_35491	-1.48349	0.000208018	0.00100339	P1	ERF domain protein 12; Involved in the regulation of gene expression by stress factors and by components of stress signal transduction pathways. Transcription factor that binds to the GCC-box pathogenesis- related promoter element. Acts as a transcriptional inhibitor and may regulate other AtERFs (By similarity)
Contig_47382	3.72983	0.000222778	0.0010678	P2	AT1G50060.1 | CAP (Cysteine-rich secretory proteins, Antigen 5, and Pathogenesis-related 1 protein)
Contig_24356	-1.25937	0.000228483	0.00109251	P1	lectin protein kinase-like protein
Contig_19974	0.324459	0.000315728	0.00110582	P3	putative disease resistance RPP8-like protein 2; Potential disease resistance protein
Contig_9258	-1.45915	0.00023202	0.00110795	P3	EIN3-binding F box protein 1; Component of SCF(EBF1) E3 ubiquitin ligase complexes, which may mediate the ubiquitination and subsequent proteasomal degradation of target proteins (probably including EIN3 and EIL1). Regulator of the ethylene signaling cascade by modulating the stability of EIN3 and EIL1 proteins. Confers insensitivity to ethylene
Contig_30124	-1.45915	0.00023202	0.00110795	P5	AINTEGUMENTA; Transcription activator that recognizes and binds to the DNA consensus sequence 5'-CAC[AG]N[AT]TNCCNANG-3'. Required for the initiation and growth of ovules integumenta, and for the development of female gametophyte. Plays a critical role in the development of gynoecium marginal tissues (e.g. stigma, style and septa), and in the fusion of carpels and of medial ridges leading to ovul…
Contig_2634	-0.942231	0.00023661	0.00112837	P3	YODA; Functions in a MAP kinase cascade that acts as a molecular switch to regulate the first cell fate decisions in the zygote and the early embryo. Promotes elongation of the zygote and development of its basal daughter cell into the extra-embryonic suspensor. In stomatal development, acts downstream of the LRR receptor TMM, but upstream of the MKK4/MKK5-MPK3/MPK6 module to regulate stomatal ce…
Contig_23260	0.0489185	0.000322622	0.00112841	P3	AT1G67190.2 | Symbols: | F-box/RNI-like superfamily protein | chr1:25133054-25134313 FORWARD LENGTH=419
Contig_17618	0.0185481	0.000322622	0.00112841	P3	pollen Ole e 1 allergen and extensin family protein
Contig_48134	6.65112	0.000245094	0.00115818	P3	TIR-NBS class of disease resistance protein
Contig_48068	6.65112	0.000245094	0.00115818	P3	S-locus lectin protein kinase-like protein
Contig_24127	-1.69178	0.000250917	0.00118282	P3	calcium-dependent protein kinase 24; May play a role in signal transduction pathways that involve calcium as a second messenger
Contig_31006	0.923427	0.000254215	0.00119752	P1-5	AT4G18490.2 | Symbols: | unknown protein; FUNCTIONS IN: molecular_function unknown; INVOLVED IN: biological_process unknown; LOCATED IN: cellular_component unknown; EXPRESSED IN: shoot, shoot apex, embryo, flower, seed; EXPRESSED DURING: petal differentiation and expansion stage, E expanded cotyledon stage; Has 30201 Blast hits to 17322 proteins in 780 species: Archae - 12; Bacteria - 1396; Metaz…
Contig_23764	-3.31564	0.000276113	0.00128807	P5	embryo defective 3012
Contig_24499	-2.72742	0.000279321	0.00129927	P3	F-box protein
Contig_26779	-2.72742	0.000279321	0.00129927	P3	EIN3-binding F box protein 2; Component of SCF(EBF1) E3 ubiquitin ligase complexes, which may mediate the ubiquitination and subsequent proteasomal degradation of target proteins (probably including EIN3 and EIL1). Regulator of the ethylene signaling cascade by modulating the stability of EIN3 and EIL1 proteins
Contig_23242	-0.8516	0.000304771	0.00140915	P5	AINTEGUMENTA; Transcription activator that recognizes and binds to the DNA consensus sequence 5'-CAC[AG]N[AT]TNCCNANG-3'. Required for the initiation and growth of ovules integumenta, and for the development of female gametophyte. Plays a critical role in the development of gynoecium marginal tissues (e.g. stigma, style and septa), and in the fusion of carpels and of medial ridges leading to ovul…
Contig_31796	-1.44407	0.000312981	0.00144347	P1,2,3	dynamin-2A; Microtubule-associated force-producing protein involved in clathrin-mediated vesicle trafficking from the trans-Golgi network to the central vacuole. Able to bind and hydrolyze GTP. Binds specifically to phosphatidylinositol 3-phosphate (PtdIns3P)
Contig_25095	-2.31124	0.000313464	0.00144412	P3	peroxin 14; Controls intracellular transport of both PTS1- and PTS2- containing proteins. Required for the proper targeting of PEX7 to the peroxisome
Contig_15298	-1.90899	0.000316266	0.00145502	P5	ETHYLENE-INSENSITIVE3; Probable transcription factor acting as a positive regulator in the ethylene response pathway. Is required for ethylene responsiveness in adult plant tissues. Binds a primary ethylene response element present in the ETHYLENE-RESPONSE-FACTOR1 promoter with consequence to activate the transcription of this gene
Contig_11271	0.340098	0.000321477	0.00147768	P1	tubby like protein 3
Contig_14881	0.39167	0.000325086	0.00149325	P3	F-box/LRR-repeat protein 3
Contig_27994	1.30987	0.000326098	0.00149687	P1-3	polygalacturonase-like protein
Contig_29643	-2.10577	0.000327558	0.00150032	D1	RESISTANT TO P. SYRINGAE 2
Contig_45381	2.36849	0.000327558	0.00150032	P5	FERONIA; Receptor-like protein kinase that mediates the female control of male gamete delivery during fertilization, including growth cessation of compatible pollen tubes ensuring a reproductive isolation barriers. Required for cell elongation during vegetative growth, mostly in a brassinosteroids- (BR-) independent manner
Contig_10202	0.373036	0.000334878	0.00153129	P3	20S proteasome beta subunit G1; The proteasome is a multicatalytic proteinase complex which is characterized by its ability to cleave peptides with Arg, Phe, Tyr, Leu, and Glu adjacent to the leaving group at neutral or slightly basic pH. The proteasome has an ATP-dependent proteolytic activity
Contig_19038	0.495754	0.000341112	0.00155842	P1	S-domain-2 5
Contig_15556	-1.42272	0.000343835	0.00156887	P3	exoribonuclease 4; Possesses 5'->3' exoribonuclease activity. Acts as an endogenous post-transcriptional gene silencing (PTGS) suppressor. Degrades miRNA target cleavage products that lack a 5'-cap structure. Antagonizes the negative feedback regulation on EIN3 by promoting EBF1 and EBF2 mRNA decay, which consequently allows the accumulation of EIN3 protein to trigger the ethylene response
Contig_3732	-0.379856	0.000348934	0.00159104	D3	phosphatase SGT1b; Involved in plant innate immunity. Is essential for resistance conferred by multiple R genes recognizing different oomycete pathogen isolates like avirulent H.parasitica (downy mildew). Contributes additively with RAR1 to RPP5-dependent resistance. Not required for RPM1, RPS2, RPS4 and RPS5-mediated resistance. Functions as negative regulator of RPS5 accumulation by assisting i…
Contig_4230	0.167155	0.00035462	0.00161508	P1,2	transcription elongation factor B, polypeptide 1
Contig_24208	-1.08549	0.0003663	0.00166324	D6	RESISTANT TO P. SYRINGAE 4
Contig_13842	0.278204	0.000524138	0.00176239	P2	cysteine-rich receptor-like protein kinase 25
Contig_38576	1.1212	0.000524138	0.00176239	D1.2	CC-NBS-LRR class disease resistance protein; Potential disease resistance protein
Contig_4269	0.269225	0.000524138	0.00176239	P5	putative indole-3-acetic acid-amido synthetase GH3.1; Catalyzes the synthesis of indole-3-acetic acid (IAA)- amino acid conjugates, providing a mechanism for the plant to cope with the presence of excess auxin
Contig_23628	-1.64303	0.000393673	0.00177854	P1	receptor kinase 1; Involved in the regulation of cellular expansion and differentiation. Mediates subcellular relocalization of PUB9 from nucleus to plasma membrane in a protein-phosphorylation-dependent manner. May be involved in the abscisic acid-mediated signaling pathway, at least during germination
Contig_40152	-0.76726	0.000538925	0.00180699	P3	EGG CELL 1.4; Involved in the regulation of gamete interactions during the double fertilization and to prevent multiple-pollen tube attraction; mediates the redistribution of the gamete fusogen HAP2/GCS1 to the cell surface after secretion upon sperm arrival
Contig_15868	0.292628	0.000538925	0.00180699	P3	AT1G57790.1 | Symbols: | F-box family protein | chr1:21404578-21405636 REVERSE LENGTH=352
Contig_35528	0.718195	0.000412182	0.00185534	P3	gi|659131162|ref|XP_008465541.1| PREDICTED: F-box/LRR-repeat protein 10-like isoform X1 [Cucumis melo]
Contig_32910	-1.76014	0.00043649	0.00195551	P3	RING membrane-anchor 3; E3 ubiquitin-protein ligase
Contig_24974	-0.624782	0.000627239	0.0020844	D2	polyribonucleotide nucleotidyltransferase; Involved in the 3'-end maturation of mitochondrial mRNAs, rRNAs and tRNAs. Functions as a poly(A) mRNA 3'-5' degrading exonuclease and is required for the degradation of highly expressed transcripts of non-coding regions
Contig_27775	-2.64542	0.000491667	0.00215878	P3-5	AT5G09410.2 | Symbols: EICBP.B, CAMTA1 | ethylene induced calmodulin binding protein | chr5:2921457-2927291 FORWARD LENGTH=1007
Contig_35578	0.474397	0.000487857	0.00215878	P1	no pollen germination related 2
Contig_20200	-2.64542	0.000491667	0.00215878	D1	NB-ARC domain-containing disease resistance protein; Potential disease resistance protein (By similarity)
Contig_17650	0.484809	0.000487216	0.00215878	D6	ENTH/VHS family protein
Contig_25000	-6.66891	0.000489894	0.00215878	P1,2,3	beta-hexosaminidase 2; Has a broad substrate specificity. Can use synthetic substrates such as p-nitrophenyl-beta-N-acetylglucosaminide, p- nitrophenyl-2-acetamido-2-deoxy-beta-D-glucopyranoside (pNP- GlcNAc), p-nitrophenyl-2-acetamido-2-deoxy-beta-D- galactopyranoside (pNP-GalNAc), 4-methylumbelliferyl-2-acetamido- 2-deoxy-beta-D-glucopyranoside (MU-GlcNAc), and 4- methylumbelliferyl-6-sulfo-2-a…
Contig_39461	-6.66891	0.000489894	0.00215878	P1,2,3	heat shock protein 15.7; Possesses chaperone activity
Contig_28379	-3.73654	0.000489894	0.00215878	P3	S-locus lectin protein kinase-like protein
Contig_27962	-2.33401	0.000491667	0.00215878	P3	mitogen-activated protein kinase kinase kinase 19
Contig_27600	-2.33401	0.000491667	0.00215878	P5	GEM-like protein 4
Contig_26188	-0.908391	0.000498023	0.00218484	P3	calcium dependent protein kinase-like protein; May play a role in signal transduction pathways that involve calcium as a second messenger (By similarity)
Contig_22956	-1.05954	0.00050554	0.00221636	P5	late embryogenesis abundant hydroxyproline-rich glycoprotein
Contig_23291	-0.492872	0.000506832	0.00222119	P1	NB-ARC domain-containing disease resistance protein; Potential disease resistance protein
Contig_35222	2.09775	0.000513761	0.00224523	P3	disease resistance-responsive, dirigent domain-containing protein
Contig_33027	-3.20951	0.000521183	0.00227002	P1,2,3	polygalacturonase-like protein
Contig_8562	0.309864	0.000565695	0.00244023	D1	peroxin 7; Import receptor for peroxisomal-targeting signal two (PTS2). A receptor-cargo complex composed of PEX5, PEX7, a PTS1- containing protein and a PTS2-containing protein is targeted to peroxisomes during import
Contig_34453	1.50484	0.00059507	0.00255672	P1	no pollen germination related 2
Contig_8623	0.385667	0.00059497	0.00255672	P4	Rop guanine nucleotide exchange factor 1; Acts as an activator of Rop GTPases by exchanging GDP with GTP. Stimulates Rop1 to control polarized pollen tube growth
Contig_34328	-0.88002	0.000606353	0.00260093	P1-3	alkenal/one oxidoreductase
Contig_25144	-0.663122	0.000606894	0.00260278	P3	putative S-locus lectin protein kinase
Contig_35569	1.86037	0.000614054	0.00262962	P5	AT3G46890.1 | Symbols: | BEST Arabidopsis thaliana protein match is: maternal effect embryo arrest 60 (TAIR:AT5G05950.1); Has 124 Blast hits to 124 proteins in 12 species: Archae - 0; Bacteria - 0; Metazoa - 0; Fungi - 0; Plants - 124; Viruses - 0; Other Eukaryotes - 0 (source: NCBI BLink). | chr3:17266416-17267030 REVERSE LENGTH=204
Contig_4675	-0.719859	0.000628485	0.00268772	P3	disease resistance-responsive, dirigent domain-containing protein
Contig_15338	-0.450712	0.000641304	0.00273977	P3	F-box/kelch-repeat protein
Contig_17403	-1.04084	0.00066142	0.00281823	P3	MAPK/ERK kinase kinase 1; Involved in the innate immune MAP kinase signaling cascade (MEKK1, MKK4/MKK5 and MPK3/MPK6) downstream of bacterial flagellin receptor FLS2. May be involved in the cold and salinity stress-mediated MAP kinase signaling cascade (MEKK1, MEK1/MKK2 and MPK4/MPK6). Activates downstream MKK2, MKK4 and MKK5
Contig_1507	0.22558	0.000684417	0.00290958	D3	regulatory particle non-ATPase 10; Binds and presumably selects ubiquitin-conjugates for destruction. Prefers multiubiquitin chains rather than single ubiquitins. Plays a role in the growth and development via the proteasome-dependent degradation of the ABA-signaling protein ABI5/DPBF1
Contig_29535	-0.78322	0.000899067	0.00291206	P1	acetone-cyanohydrin lyase; Methylesterase shown to have carboxylesterase activity, methyl indole-3-acetic acid (MeIAA) esterase activity, methyl salicylate (MeSA) esterase activity and methyl jasmonate (MeJA) esterase activity in vitro
Contig_25385	-1.70589	0.000687676	0.00292078	P1	shine2; Promotes cuticle formation by inducing the expression of enzymes involved in wax biosynthesis. Probably acts as a transcriptional activator. Binds to the GCC-box pathogenesis- related promoter element. May be involved in the regulation of gene expression by stress factors and by components of stress signal transduction pathways (By similarity)
Contig_11984	-0.324495	0.000921643	0.00297341	P5	F-box/kelch-repeat protein
Contig_3379	0.902296	0.000711588	0.00301411	P3,4	plantacyanin; Forms a concentration gradient along the pollen tube growth path, with a lower level in the stigma papilla cell wall and a higher level in the transmitting tract extracellular matix of the style
Contig_6023	0.290813	0.000721299	0.00305303	P5	abscisic acid receptor PYL8; Receptor for abscisic acid (ABA) required for ABA- mediated responses such as stomatal closure and germination inhibition. Inhibits the activity of group-A protein phosphatases type 2C (PP2Cs) when activated by ABA. Confers enhanced sensitivity to ABA
Contig_40898	3.59331	0.000732495	0.00309313	P5	auxin-responsive protein IAA14; Aux/IAA proteins are short-lived transcriptional factors that function as repressors of early auxin response genes at low auxin concentrations. Repression is thought to result from the interaction with auxin response factors (ARFs), proteins that bind to the auxin-responsive promoter element (AuxRE). Formation of heterodimers with ARF proteins may alter their abili…
Contig_23382	-1.34697	0.000743304	0.00313225	P5	HXXXD-type acyl-transferase-like protein
Contig_39718	-1.77344	0.000761073	0.00320048	P1,2,3	ralf-like 19; Cell signaling peptide that may regulate plant stress, growth, and development. Mediates a rapid alkalinization of extracellular space by mediating a transient increase in the cytoplasmic Ca(2+) concentration leading to a calcium-dependent signaling events through a cell surface receptor and a concomitant activation of some intracellular mitogen-activated protein kinases (By similar…
Contig_8837	-0.377299	0.000792023	0.00332255	D5	sp|Q9SZA7|DRL29_ARATH Probable disease resistance protein At4g33300 OS=Arabidopsis thaliana GN=At4g33300 PE=2 SV=3
Contig_18916	-0.481801	0.00080542	0.00337299	P1,2	DERLIN-1; May be involved in the degradation process of specific misfolded endoplasmic reticulum (ER) luminal proteins (By similarity)
Contig_22304	0.571121	0.000808407	0.0033852	P1,3,5	Ca2+-transporting ATPase; This magnesium-dependent enzyme catalyzes the hydrolysis of ATP coupled with the translocation of calcium from the cytosol out of the cell or into organelles (By similarity)
Contig_47543	-1.47024	0.0011026	0.00347361	P3	SLOW MOTION
Contig_38930	1.74213	0.000834919	0.00348247	P5	rapid alkalinization factor 1; Cell signaling peptide that may regulate plant stress, growth, and development. Mediates a rapid alkalinization of extracellular space by mediating a transient increase in the cytoplasmic Ca(2+) concentration leading to a calcium-dependent signaling events through a cell surface receptor and a concomitant activation of some intracellular mitogen-activated protein ki…
Contig_29547	-2.24707	0.000860688	0.00356416	P3	AT1G13570.1 | Symbols: | F-box/RNI-like superfamily protein | chr1:4642528-4643930 REVERSE LENGTH=416
Contig_19989	-1.09703	0.000899067	0.00370763	D1.3	CCR4-NOT transcription complex subunit 10
Contig_32233	1.44457	0.000914567	0.00376755	P1-3	TIR-NBS class of disease resistance protein
Contig_25005	-1.16706	0.000933795	0.00383323	P1	gi|698515321|ref|XP_009802537.1| PREDICTED: G-type lectin S-receptor-like serine/threonine-protein kinase RLK1 [Nicotiana sylvestris]
Contig_2825	0.418369	0.000936633	0.00384387	P3	nodulin-like and major facilitator domain-containing protein
Contig_27030	-3.09494	0.000980413	0.00399021	P1	receptor-like protein kinase 1
Contig_17849	-0.780073	0.000990014	0.00402788	P3	NB-ARC domain-containing disease resistance protein; Disease resistance protein (By similarity)
Contig_26958	-0.217166	0.00129029	0.00402985	P3	K+ efflux antiporter 2; May operate as a K(+)/H(+) antiporter
Contig_18637	-0.572278	0.000995394	0.0040473	P1	RAB GTPase homolog A5E; Intracellular vesicle trafficking and protein transport (By similarity)
Contig_8703	-0.753842	0.00103583	0.00419744	P3	NB-ARC domain-containing disease resistance protein; Disease resistance protein (By similarity)
Contig_5518	0.168679	0.00106346	0.00429969	D3	phosphatase SGT1b; Involved in plant innate immunity. Is essential for resistance conferred by multiple R genes recognizing different oomycete pathogen isolates like avirulent H.parasitica (downy mildew). Contributes additively with RAR1 to RPP5-dependent resistance. Not required for RPM1, RPS2, RPS4 and RPS5-mediated resistance. Functions as negative regulator of RPS5 accumulation by assisting i…
Contig_20320	-0.391959	0.00108731	0.00438892	D3	MONOPTEROS; Auxin response factors (ARFs) are transcriptional factors that binds specifically to the DNA sequence 5'-TGTCTC-3' found in the auxin-responsive promoter elements (AuxREs). Seems to act as transcriptional activator. Formation of heterodimers with Aux/IAA proteins may alter their ability to modulate early auxin response genes expression. Mediates embryo axis formation and vascular tiss…
Contig_33794	-1.50106	0.00110289	0.00444452	P1-5	small heat shock protein 23.6
Contig_2411	0.264285	0.001148	0.00461236	P3	20S proteasome beta subunit G1; The proteasome is a multicatalytic proteinase complex which is characterized by its ability to cleave peptides with Arg, Phe, Tyr, Leu, and Glu adjacent to the leaving group at neutral or slightly basic pH. The proteasome has an ATP-dependent proteolytic activity
Contig_8590	-0.436289	0.00118338	0.00474589	D5	phosphatidylinositol glycan, class B
Contig_34780	-1.29752	0.00154648	0.00474965	P3	Polygalacturonase inhibitor 1; Inhibitor of fungal polygalacturonase. It is an important factor for plant resistance to phytopathogenic fungi
Contig_24061	-1.29752	0.00154648	0.00474965	P3	F-box protein
Contig_33141	-1.42544	0.00121237	0.0048505	P5	late embryogenesis abundant (LEA) hydroxyproline-rich glycoprotein
Contig_18768	0.488561	0.00127748	0.00508313	P5	embryo defective 2410
Contig_47440	3.51987	0.00131833	0.00521856	P3	Root hair defective 3 GTP-binding protein (RHD3); Probable GTP-binding protein that may be involved in cell development (By similarity)
Contig_29119	-2.76478	0.00131833	0.00521856	P5	FERONIA; Receptor-like protein kinase that mediates the female control of male gamete delivery during fertilization, including growth cessation of compatible pollen tubes ensuring a reproductive isolation barriers. Required for cell elongation during vegetative growth, mostly in a brassinosteroids- (BR-) independent manner
Contig_4330	0.312844	0.00135076	0.00532613	P3	polygalacturonase
Contig_9464	0.242155	0.00135493	0.00533942	P3	F-box protein
Contig_16047	-1.13278	0.0017971	0.00545894	P3	AT4G00630.1 | Symbols: KEA2, ATKEA2 | K+ efflux antiporter 2 | chr4:261655-267789 REVERSE LENGTH=1174
Contig_27019	0.948444	0.00145776	0.00571907	P3	S-locus lectin protein kinase-like protein
Contig_14954	-1.59179	0.00146635	0.00574455	P3	calcium-dependent protein kinase 32; May play a role in signal transduction pathways that involve calcium as a second messenger. Functions as regulator of the calcium-mediated abscisic acid (ABA) signaling pathway. Phosphorylates ABA-responsive transcription factor ABF4 in vitro
Contig_12779	-0.37967	0.00149181	0.00583549	P3	leucine-rich repeats-containing protein
Contig_25009	-2.02028	0.00152433	0.00593087	P3	F-box protein
Contig_42145	2.35914	0.0015534	0.0060212	D1.2	ethylene-responsive transcription factor 2; Acts as a transcriptional activator. Binds to the GCC- box pathogenesis-related promoter element. Involved in the regulation of gene expression by stress factors and by components of stress signal transduction pathways. Involved in disease resistance pathways
Contig_21433	-2.07803	0.0015534	0.0060212	P3	pyrophosphorylase 4
Contig_19525	1.03568	0.00164278	0.00633889	P3	F-box protein
Contig_28757	-0.596804	0.0022238	0.00656095	P1-5	AT3G61060.1 | Symbols: AtPP2-A13, PP2-A13 | phloem protein 2-A13 | chr3:22603166-22604336 FORWARD LENGTH=290
Contig_27126	0.16728	0.0022238	0.00656095	P1-3	TIR-NBS-LRR class disease resistance protein
Contig_1262	0.127948	0.0022238	0.00656095	P3	AT3G12350.2 | Symbols: | F-box family protein | chr3:3931626-3932504 FORWARD LENGTH=292
Contig_21001	-1.03576	0.00172494	0.00662852	P3	exocyst complex component 7
Contig_4326	0.243645	0.00173402	0.00666013	P3-5	vacuolar protein sorting 26A; Plays a role in vesicular protein sorting. Component of the membrane-associated retromer complex which is essential in endosome-to-Golgi retrograde transport. The VPS29-VPS26-VPS35 subcomplex may be involved in recycling of specific cargos from endosome to the plasma membrane
Contig_31687	0.151067	0.0022628	0.00666287	P5	late embryogenesis abundant hydroxyproline-rich glycoprotein
Contig_36660	0.0972754	0.0022628	0.00666287	P5	AINTEGUMENTA; Transcription activator that recognizes and binds to the DNA consensus sequence 5'-CAC[AG]N[AT]TNCCNANG-3'. Required for the initiation and growth of ovules integumenta, and for the development of female gametophyte. Plays a critical role in the development of gynoecium marginal tissues (e.g. stigma, style and septa), and in the fusion of carpels and of medial ridges leading to ovul…
Contig_15291	0.632813	0.00179073	0.00685771	P5	F-box/kelch-repeat protein
Contig_363	0.14954	0.00184113	0.00700582	P3	acyl-CoA oxidase 4; Catalyzes the desaturation of short-chain acyl-CoAs to 2-trans-enoyl-CoAs. Active on butyryl-CoA (C4), hexanoyl-CoA (C6), and octanoyl-CoA (C8). Has no activity as acyl-CoA dehydrogenase or on crotonyl-CoA (an unsaturated C4:1 carbocyclic ester) or glutaryl-CoA (a dicarboxylic ester)
Contig_33104	-1.65364	0.00189492	0.00718938	P3	Potassium transporter 5; High-affinity potassium transporter. Could also transport rubidium and cesium
Contig_32122	-1.24384	0.00189761	0.00719785	P3	mitogen-activated protein kinase kinase kinase 21
Contig_10223	0.315556	0.00191833	0.00726936	P5	FERONIA; Receptor-like protein kinase that mediates the female control of male gamete delivery during fertilization, including growth cessation of compatible pollen tubes ensuring a reproductive isolation barriers. Required for cell elongation during vegetative growth, mostly in a brassinosteroids- (BR-) independent manner
Contig_706	-0.677606	0.00193293	0.00731873	P3	programmed cell death 6-interacting protein
Contig_17950	-0.842192	0.00193269	0.00731873	P5	AT3G26040.1 | Symbols: | HXXXD-type acyl-transferase family protein | chr3:9519741-9521069 FORWARD LENGTH=442
Contig_42617	-3.58611	0.00195752	0.00733863	P5	metacaspase 1; Cysteine protease that cleaves specifically after arginine or lysine residues. Does not cleave caspase-specific substrates. Acts as a positive regulator of cell death. Required for both oxidative stress cell death response and hypersensitive cell death response mediated by immune response
Contig_9888	-0.382646	0.00196272	0.00735595	P5	F-box/kelch-repeat protein
Contig_13344	0.408407	0.00198531	0.00743087	P3	F-box protein SKIP16; Component of SCF(ASK-cullin-F-box) E3 ubiquitin ligase complexes, which may mediate the ubiquitination and subsequent proteasomal degradation of target proteins (By similarity)
Contig_11360	-0.376326	0.00259142	0.00751899	P3	AUTOPHAGY 8A; Involved in cytoplasm to vacuole transport (Cvt) vesicles and autophagosomes formation. May mediate the delivery of the vesicles and autophagosomes to the vacuole via the microtubule cytoskeleton
Contig_8173	0.300357	0.00206805	0.00771643	P5	plant invertase/pectin methylesterase inhibitor domain-containing protein
Contig_37801	0.888636	0.00266805	0.00771821	D1.01	RPS5-like 1
Contig_44899	0.96295	0.00209048	0.00779637	P3	heat shock protein 81-1; Molecular chaperone involved in R gene-mediated disease resistance. Required for full RPS2-mediated resistance through interaction with RAR1. Possesses probably ATPase activity
Contig_11191	-0.95868	0.00210791	0.0078526	D3	regulatory particle triple-A ATPase 6A; The 26S protease is involved in the ATP-dependent degradation of ubiquitinated proteins. The regulatory (or ATPase) complex confers ATP dependency and substrate specificity to the 26S complex
Contig_2950	0.252122	0.00217872	0.00808285	P4-5	AT2G18840.1 | Symbols: |YIP4A, YPT/RAB GTPASE INTERACTING PROTEIN 4A; Encodes one of the two YPT/RAB GTPase Interacting Protein 4a (YIP4a) and YIP4b (formerly YIP2), which form a TGN-localized complex with ECHIDNA (ECH). This complex is required for the secretion of cell wall polysaccharides. | chr2:8158288-8159848 FORWARD LENGTH=281
Contig_30853	1.74536	0.00224347	0.00829735	P1-5	small heat shock protein 23.6
Contig_43576	1.74536	0.00224347	0.00829735	P5	FIZZY-related 2; Activator protein that regulates the ubiquitin ligase activity and substrate specificity of the anaphase promoting complex/cyclosome (APC/C). Necessary and sufficient for endoreduplication and correct cell expansion
Contig_9627	-0.316082	0.00231385	0.00853331	P3	F-box protein
Contig_42144	3.4425	0.0023592	0.00866223	P3	NB-ARC domain-containing disease resistance protein; Disease resistance protein (By similarity)
Contig_13274	0.355847	0.00311407	0.00893035	P5	indole-3-butyric acid response 1
Contig_35142	1.21187	0.00316065	0.00894061	P5	AT5G49150.1 | Symbols: ATGEX2, GEX2 | gamete expressed 2 | chr5:19924760-19928527 FORWARD LENGTH=914
Contig_14875	-0.706216	0.00246834	0.00903949	P1,3,5	Ca2+-transporting ATPase; This magnesium-dependent enzyme catalyzes the hydrolysis of ATP coupled with the translocation of calcium from the cytosol out of the cell or into organelles (By similarity)
Contig_28652	0.746963	0.00246834	0.00903949	P5	GEM-like protein 4
Contig_14969	-0.730069	0.00320217	0.00916388	P3	Stigma-specific Stig1 family protein
Contig_8053	0.335793	0.00252347	0.00920888	D2	BMS1 and NUC121 domain-containing protein
Contig_43264	2.65995	0.00258886	0.00941143	P1,2,3	LRR and NB-ARC domain-containing disease resistance protein; Potential disease resistance protein (By similarity)
Contig_15879	-0.395891	0.00261909	0.00949693	P2	putative pathogenesis-related protein
Contig_40481	1.10626	0.000202218	0.00972772	P5	AT4G11720.1 | Symbols: HAP2, GCS1 | hapless 2 | chr4:7063291-7066784 FORWARD LENGTH=705
Contig_30288	-1.24902	0.00270283	0.00977095	P2	Lipid transfer-like protein VAS; Promotes the number of phloem (pro)cambial and pericycle cells
Contig_39171	-1.24902	0.00270283	0.00977095	P1	Pectin lyase-like protein
Contig_15139	0.242657	0.00272483	0.00984364	P5	major facilitator protein
Contig_7909	0.212849	0.00276869	0.00998996	P3-5	VPS35 homolog B; Plays a role in vesicular protein sorting. Component of the membrane-associated retromer complex which is essential in endosome-to-Golgi retrograde transport. Also involved in the efficient sorting of seed storage proteins globulin 12S and albumin 2S. The VPS29-VPS26-VPS35 subcomplex may be involved in recycling of specific cargos from endosome to the plasma membrane
Contig_1974	-0.140075	0.00276953	0.00999118	P3	26S proteasome non-ATPase regulatory subunit 14; Metalloprotease component of the 26S proteasome that specifically cleaves 'Lys-63'-linked polyubiquitin chains. The 26S proteasome is involved in the ATP-dependent degradation of ubiquitinated proteins. The function of the 'Lys-63'-specific deubiquitination of the proteasome is unclear (By similarity)
Contig_4376	0.409535	0.00286281	0.0103046	P3	armadillo/beta-catenin-like repeat-containing protein
Contig_25325	-1.38755	0.002916	0.0104804	D1	Leucine-rich repeat-containing protein
Contig_19516	1.5946	0.002916	0.0104804	P3	S-locus lectin protein kinase-like protein
Contig_118	-0.36885	0.00309052	0.0110527	P3	K+ efflux antiporter 4; May operate as a K(+)/H(+) antiporter
Contig_1420	-0.461377	0.00309671	0.0110714	P3	EIN3-binding F box protein 1; Component of SCF(EBF1) E3 ubiquitin ligase complexes, which may mediate the ubiquitination and subsequent proteasomal degradation of target proteins (probably including EIN3 and EIL1). Regulator of the ethylene signaling cascade by modulating the stability of EIN3 and EIL1 proteins. Confers insensitivity to ethylene
Contig_25309	-1.01464	0.00324248	0.0115413	P5	F-box/kelch-repeat protein OR23
Contig_23119	-1.58849	0.00335045	0.0118884	P3	DWARF IN LIGHT 2
Contig_21120	-1.73811	0.00335045	0.0118884	P3	F-box protein SKIP31; Component of SCF(ASK-cullin-F-box) E3 ubiquitin ligase complexes, which may mediate the ubiquitination and subsequent proteasomal degradation of target proteins (By similarity)
Contig_33211	1.91224	0.00335045	0.0118884	P5	FERONIA; Receptor-like protein kinase that mediates the female control of male gamete delivery during fertilization, including growth cessation of compatible pollen tubes ensuring a reproductive isolation barriers. Required for cell elongation during vegetative growth, mostly in a brassinosteroids- (BR-) independent manner
Contig_23870	-0.975554	0.00342091	0.0120965	D1	putative disease resistance protein RDL5/RF45; Potential disease resistance protein
Contig_38207	-2.83427	0.0034275	0.0120965	D7	ANXUR2; Receptor-like protein kinase that controls pollen tube behavior by directing rupture at proper timing to release the sperm cell
Contig_21573	-2.83427	0.0034275	0.0120965	P5	F-box/kelch-repeat protein
Contig_21854	-0.187479	0.00450375	0.0123217	P1	two-pore channel 1; Functions as a voltage-gated inward-rectifying Ca(2+) channel (VDCC) across the vacuole membrane. Is one of the essential components of the slow vacuolar (SV) channel. Acts as the major ROS-responsive Ca(2+) channel and is the possible target of Al-dependent inhibition. Involved in the regulation of germination and stomatal movement
Contig_19407	0.0905883	0.00450375	0.0123217	P1,2,3	dirigent protein 6
Contig_36252	-0.267244	0.00450375	0.0123217	P3	F-box/kelch-repeat protein
Contig_29530	0.302269	0.00450375	0.0123217	P5	FIZZY-related 2; Activator protein that regulates the ubiquitin ligase activity and substrate specificity of the anaphase promoting complex/cyclosome (APC/C). Necessary and sufficient for endoreduplication and correct cell expansion
Contig_2321	-0.283629	0.00353509	0.0124527	P3	peroxin-16; Involved in the formation of peroxisomes, lipid bodies and protein bodies
Contig_34965	0.925076	0.00359961	0.0126561	P5	ubiquitin-conjugating enzyme 16; Accepts the ubiquitin from the E1 complex and catalyzes its covalent attachment to other proteins (By similarity)
Contig_28192	-1.34958	0.00369432	0.0129452	P1	protease inhibitor/seed storage/lipid transfer protein (LTP) family protein
Contig_4339	-0.266706	0.00370479	0.01298	P3	EIN3-binding F box protein 1; Component of SCF(EBF1) E3 ubiquitin ligase complexes, which may mediate the ubiquitination and subsequent proteasomal degradation of target proteins (probably including EIN3 and EIL1). Regulator of the ethylene signaling cascade by modulating the stability of EIN3 and EIL1 proteins. Confers insensitivity to ethylene
Contig_8868	-0.197651	0.00377455	0.0131858	P3	pyrophosphorylase 6
Contig_9689	0.374416	0.00385518	0.0134514	P1,2,3	TIR-NBS class of disease resistance protein
Contig_35773	-1.02574	0.00390269	0.0135518	P5	disease resistance-like protein/LRR domain-containing protein
Contig_5892	-0.270383	0.00394272	0.0136446	P3	TRANSPORT INHIBITOR RESPONSE 1; Auxin receptor that mediates Aux/IAA proteins proteasomal degradation and auxin-regulated transcription. The SCF(TIR1) E3 ubiquitin ligase complex is involved in auxin- mediated signaling pathway that regulate root and hypocotyl growth, lateral root formation, cell elongation, and gravitropism. Appears to allow pericycle cells to overcome G2 arrest prior to lateral…
Contig_13319	-1.52973	0.00396469	0.0136965	D5	NB-ARC domain-containing disease resistance protein; Potential disease resistance protein (By similarity)
Contig_41467	-1.52973	0.00396469	0.0136965	P1	nodulin family protein
Contig_13581	-0.526781	0.00411147	0.0141562	P5	non race-specific disease resistance 1; Involved in disease resistance. Required for resistance conferred by multiple R genes recognizing different bacterial and oomycete pathogen isolates like avirulent P.syringae or H.parasitica (downy mildew). Required for the establishment of hypersensitive response (HR) and systemic acquired resistance (SAR) after infection with the bacterial pathogen P.syri…
Contig_21144	-2.54408	0.00419502	0.0143686	P3	EIN3-binding F box protein 1; Component of SCF(EBF1) E3 ubiquitin ligase complexes, which may mediate the ubiquitination and subsequent proteasomal degradation of target proteins (probably including EIN3 and EIL1). Regulator of the ethylene signaling cascade by modulating the stability of EIN3 and EIL1 proteins. Confers insensitivity to ethylene
Contig_17437	0.425966	0.00418829	0.0143686	P5	phosphatidylinositol glycan, class A
Contig_32627	-2.54408	0.00419502	0.0143686	P5	ETHYLENE RESPONSE 1; Ethylene receptor related to bacterial two-component regulators. Acts as a redundant negative regulator of ethylene signaling
Contig_10926	0.44662	0.00431289	0.0147345	P1	polygalacturonase; Polygalacturonase not involved in the final stages of pod shatter
Contig_33214	-2.15455	0.00436394	0.0148049	P1	phosphofructokinase 5
Contig_19864	1.55523	0.0043629	0.0148049	P3	K+ uptake permease 6; Probable potassium transporter
Contig_32034	-1.89857	0.00436394	0.0148049	P1,3,5	Ca2+-transporting ATPase; This magnesium-dependent enzyme catalyzes the hydrolysis of ATP coupled with the translocation of calcium from the cytosol out of the cell or into organelles (By similarity)
Contig_35067	-1.89857	0.00436394	0.0148049	P5	ethylene response sensor 1; Ethylene receptor related to bacterial two-component regulators. Acts as a redundant negative regulator of ethylene signaling
Contig_26373	-2.36711	0.00444281	0.0150255	P3	F-box protein
Contig_11038	0.396868	0.0044382	0.0150255	P5	late embryogenesis abundant hydroxyproline-rich glycoprotein
Contig_38806	-2.36711	0.00444281	0.0150255	P5	putative indole-3-acetic acid-amido synthetase GH3.1; Catalyzes the synthesis of indole-3-acetic acid (IAA)- amino acid conjugates, providing a mechanism for the plant to cope with the presence of excess auxin
Contig_23347	-1.31519	0.00457933	0.0154279	P3	putative S-locus lectin protein kinase
Contig_27398	1.35186	0.00457933	0.0154279	P3	K+ uptake transporter 3; High-affinity potassium transporter
Contig_11624	0.49902	0.00468107	0.0157276	P3	TIR-NBS-LRR class disease resistance protein
Contig_3075	0.217024	0.00469101	0.0157587	P3	26S proteasome regulatory subunit N9
Contig_21691	-0.832186	0.00518832	0.0172924	P1	proteasome subunit beta type-5-B; The proteasome is a multicatalytic proteinase complex which is characterized by its ability to cleave peptides with Arg, Phe, Tyr, Leu, and Glu adjacent to the leaving group at neutral or slightly basic pH. The proteasome has an ATP-dependent proteolytic activity
Contig_29015	-0.0870844	0.006528	0.0173002	P3	S-locus lectin protein kinase family protein
Contig_27922	-0.56797	0.006528	0.0173002	P3	pyrophosphorylase 6
Contig_45100	1.86188	0.00525564	0.0174931	P3	20S proteasome beta subunit D1; The proteasome is a multicatalytic proteinase complex which is characterized by its ability to cleave peptides with Arg, Phe, Tyr, Leu, and Glu adjacent to the leaving group at neutral or slightly basic pH. The proteasome has an ATP-dependent proteolytic activity
Contig_22172	-0.467643	0.00539465	0.0179251	P5	late embryogenesis abundant hydroxyproline-rich glycoprotein
Contig_5910	-0.704058	0.0055954	0.018513	P5	non race-specific disease resistance 1; Involved in disease resistance. Required for resistance conferred by multiple R genes recognizing different bacterial and oomycete pathogen isolates like avirulent P.syringae or H.parasitica (downy mildew). Required for the establishment of hypersensitive response (HR) and systemic acquired resistance (SAR) after infection with the bacterial pathogen P.syri…
Contig_27361	-0.424876	0.00561186	0.0185649	P5	BAHD acyltransferase; Probably involved in the modification of desaturated thalian-diol
Contig_29607	-1.02654	0.00566502	0.0187288	D1.3	CCR4-NOT transcription complex subunit 10
Contig_23118	-0.45245	0.00585017	0.0193108	P1	two-pore channel 1; Functions as a voltage-gated inward-rectifying Ca(2+) channel (VDCC) across the vacuole membrane. Is one of the essential components of the slow vacuolar (SV) channel. Acts as the major ROS-responsive Ca(2+) channel and is the possible target of Al-dependent inhibition. Involved in the regulation of germination and stomatal movement
Contig_24641	-1.75386	0.00595708	0.0195944	P5	ETHYLENE-INSENSITIVE3; Probable transcription factor acting as a positive regulator in the ethylene response pathway. Is required for ethylene responsiveness in adult plant tissues. Binds a primary ethylene response element present in the ETHYLENE-RESPONSE-FACTOR1 promoter with consequence to activate the transcription of this gene
Contig_38168	0.554847	0.0075924	0.0197851	P3	K+ efflux antiporter 3; May operate as a K(+)/H(+) antiporter
Contig_24414	0.426503	0.0075924	0.0197851	D1.01	CCR4- associated factor 1a; Ubiquitous transcription factor required for a diverse set of processes. It is a component of the CCR4 complex involved in the control of gene expression (By similarity)
Contig_34726	-0.403666	0.00786634	0.0202466	D1.3	putative F-box protein
Contig_27926	-0.166317	0.00786634	0.0202466	P1	maternal effect embryo arrest 12; Component of RNA polymerase I core factor complex that acts as a GTF2B/TFIIB-like factor and plays a key role in multiple steps during trancription initiation such as preinitiation complex (PIC) assembly and postpolymerase recruitment events in polymerase I (Pol I) transcription. Binds rDNA promoters and plays a role in Pol I recruitment (By similarity). Required…
Contig_42904	0.525851	0.00786634	0.0202466	P1-5	AT5G67320.1 | Symbols: HOS15 | WD-40 repeat family protein | chr5:26857268-26860974 FORWARD LENGTH=613
Contig_29316	-0.419137	0.00786634	0.0202466	P3	putative disease resistance RPP8-like protein 2; Potential disease resistance protein
Contig_47482	-0.0171138	0.00801499	0.0205934	P3	CC-NBS-LRR class disease resistance protein; Probable disease resistance protein (By similarity)
Contig_45692	-1.47024	0.00801499	0.0205934	P5	EMBRYO DEFECTIVE 3120
Contig_23198	1.21394	0.006528	0.0213221	P5	late embryogenesis abundant protein-like protein
Contig_34783	-1.77376	0.00664208	0.0216659	P3	Potassium transporter 5; High-affinity potassium transporter. Could also transport rubidium and cesium
Contig_22007	-0.743441	0.00675724	0.0219924	P3-5	anaphase promoting complex 6; Component of the anaphase promoting complex/cyclosome (APC/C), a cell cycle-regulated E3 ubiquitin-protein ligase complex that controls progression through mitosis and the G1 phase of the cell cycle. The APC/C complex controls several key steps in the cell cycle by mediating ubiquitination and subsequent degradation of target proteins such as cyclins. The APC/C compl…
Contig_31352	-0.852162	0.00682174	0.0221822	P3	Pectin lyase-like protein
Contig_19179	-0.618371	0.00688766	0.0223747	P3	MAPK/ERK kinase kinase 1; Involved in the innate immune MAP kinase signaling cascade (MEKK1, MKK4/MKK5 and MPK3/MPK6) downstream of bacterial flagellin receptor FLS2. May be involved in the cold and salinity stress-mediated MAP kinase signaling cascade (MEKK1, MEK1/MKK2 and MPK4/MPK6). Activates downstream MKK2, MKK4 and MKK5
Contig_1129	0.401608	0.00698426	0.0226586	P5	Polyketide cyclase/dehydrase and lipid transport-like protein
Contig_8380	0.425469	0.00916558	0.0232899	P3	CCR4- associated factor 1b; Ubiquitous transcription factor required for a diverse set of processes. It is a component of the CCR4 complex involved in the control of gene expression (By similarity)
Contig_8806	-0.21204	0.00916558	0.0232899	P3	peroxin 14; Controls intracellular transport of both PTS1- and PTS2- containing proteins. Required for the proper targeting of PEX7 to the peroxisome
Contig_35957	-1.4239	0.00916558	0.0232899	P3	AT3G48880.2 | Symbols: | RNI-like superfamily protein | chr3:18127873-18129008 FORWARD LENGTH=309
Contig_7764	0.740651	0.0072253	0.0233116	P5	AINTEGUMENTA-like 5; Probably acts as a transcriptional activator. Binds to the GCC-box pathogenesis-related promoter element. May be involved in the regulation of gene expression by stress factors and by components of stress signal transduction pathways (By similarity). Involved in the regulation of floral organs size
Contig_5849	-2.41963	0.0074061	0.0237228	D1	Aldolase-type TIM barrel family protein
Contig_18629	-2.41963	0.0074061	0.0237228	D6	heat shock protein 17.4
Contig_8579	-2.41963	0.0074061	0.0237228	P3	syntaxin 1B/2/3; Vesicle trafficking protein that functions in the secretory pathway (By similarity)
Contig_26657	-0.418763	0.00948508	0.024022	D3	putative polygalacturonase non-catalytic subunit JP630; Non-catalytic subunit of polygalacturonase (By similarity)
Contig_12835	-0.0824069	0.00948508	0.024022	P3	FBD-associated F-box protein
Contig_47243	4.78318	0.00948508	0.024022	P3	F-box protein
Contig_9058	0.142734	0.00948508	0.024022	P5	late embryogenesis abundant hydroxyproline-rich glycoprotein
Contig_27192	0.566311	0.00756147	0.0241106	D2	putative polygalacturonase
Contig_46144	1.57618	0.00768692	0.0244538	P4	cyclic nucleotide-gated channel 18; Putative cyclic nucleotide-gated ion channel
Contig_16291	-1.41563	0.00768692	0.0244538	P3	mitogen-activated protein kinase kinase kinase 19
Contig_48306	6.07332	0.00782344	0.0245815	P1-5	AT4G19450.1 | Symbols: | Major facilitator superfamily protein | chr4:10606538-10609218 FORWARD LENGTH=572
Contig_47925	5.92369	0.00782344	0.0245815	P1	Pectin lyase-like protein
Contig_16302	0.192117	0.00784252	0.0246398	P5	Polyketide cyclase/dehydrase and lipid transport-like protein
Contig_15636	-0.661511	0.00787658	0.0247119	P3	F-box/kelch-repeat protein
Contig_31540	-1.23897	0.00798014	0.0249981	P1-5	AT3G61060.1 | Symbols: AtPP2-A13, PP2-A13 | phloem protein 2-A13 | chr3:22603166-22604336 FORWARD LENGTH=290
Contig_34992	1.09276	0.00824783	0.0257503	P2	glucose-1-phosphate adenylyltransferase
Contig_7646	0.294175	0.00863722	0.026903	P5	homology to ABI2; Key component and repressor of the abscisic acid (ABA) signaling pathway that regulates numerous ABA responses, such as stomatal closure, seed germination and inhibition of vegetative growth (By similarity)
Contig_23187	-1.39908	0.00909852	0.0281968	P1	NB-ARC domain-containing disease resistance protein; Potential disease resistance protein
Contig_14418	0.574086	0.00934424	0.028895	P3	auxin F-box protein 5
Contig_7529	0.259072	0.010252	0.0314108	P3	SLOW MOTION
Contig_15892	-0.989161	0.0104664	0.0320215	P3	ethylene-responsive transcription factor ERF105; Probably acts as a transcriptional activator. Binds to the GCC-box pathogenesis-related promoter element. May be involved in the regulation of gene expression by stress factors and by components of stress signal transduction pathways (By similarity)
Contig_39083	1.1078	0.0105614	0.0322657	P1-5	gi|848897946|ref|XP_012849071.1| PREDICTED: apoptosis inhibitor 5 [Erythranthe guttata]
Contig_24375	1.55136	0.0107331	0.0326638	P1	disease resistance protein RPM1; Disease resistance (R) protein that specifically recognizes the AvrRpm1 type III effector avirulence protein from Pseudomonas syringae. Resistance proteins guard the plant against pathogens that contain an appropriate avirulence protein via an indirect interaction with this avirulence protein. That triggers a defense system including the hypersensitive response, w…
Contig_31596	-1.37931	0.0107331	0.0326638	D1	myb domain protein 98; Transcription factor. Required for the formation of the filiform apparatus during synergid cell differentiation in the female gametophyte. Involved in pollen tube guidance to the micropyle
Contig_23623	1.60354	0.0107331	0.0326638	P3	MAP kinase 7
Contig_14091	-0.697709	0.0108469	0.0329822	P3	CC-NBS-LRR class disease resistance protein; Probable disease resistance protein (By similarity)
Contig_16457	-0.0731455	0.0138181	0.0335029	P3	nuclear-enriched phloem companion cell 8 protein
Contig_15777	0.225991	0.0138181	0.0335029	P3-5	AT1G05580.2 | Symbols: ATCHX23, CHX23 | cation/H+ exchanger 23 | chr1:1665594-1668377 REVERSE LENGTH=756
Contig_43199	1.5306	0.0114032	0.0344763	P3	K+ transporter 1; Highly selective inward-rectifying potassium channel that mediate potassium uptake by plant roots in response to low K(+) conditions, by a calcium-, CBL-, and CIPK-dependent pathway. Involved in the stomatal regulation by monitoring the turgor pressure in guard cells. Assuming opened or closed conformations in response to the voltage difference across the membrane, the channel i…
Contig_1030	-1.35178	0.0114032	0.0344763	P5	ABA INSENSITIVE 1; Key component and repressor of the abscisic acid (ABA) signaling pathway that regulates numerous ABA responses, such as stomatal closure, osmotic water permeability of the plasma membrane (Pos), drought-induced resistance and rhizogenesis, response to glucose, high light stress, seed germination and inhibition of vegetative growth. During the stomatal closure regulation, modula…
Contig_32913	-2.68384	0.0117402	0.0352714	P3	F-box protein
Contig_16700	-0.201045	0.0119016	0.0355857	P1	N-MYC downregulated-like 2
Contig_7366	-0.298665	0.0120429	0.0359883	P2	arabinogalactan protein 16; Proteoglycan that seems to be implicated in diverse developmental roles such as differentiation, cell-cell recognition, embryogenesis and programmed cell death
Contig_16931	0.348864	0.012637	0.0375761	P1	disease resistance protein RPM1; Disease resistance (R) protein that specifically recognizes the AvrRpm1 type III effector avirulence protein from Pseudomonas syringae. Resistance proteins guard the plant against pathogens that contain an appropriate avirulence protein via an indirect interaction with this avirulence protein. That triggers a defense system including the hypersensitive response, w…
Contig_32942	-1.09582	0.0162122	0.0384488	D6	RESISTANT TO P. SYRINGAE 4
Contig_25223	-1.09582	0.0162122	0.0384488	P1-3	ubiquitin-related modifier 1-2; Acts as a sulfur carrier required for 2-thiolation of mcm(5)S(2)U at tRNA wobble positions of tRNA(Lys), tRNA(Glu) and tRNA(Gln). Serves as sulfur donor in tRNA 2-thiolation reaction by thiocarboxylated (-COSH) at its C-terminus by MOCS3. The sulfur is then transferred to tRNA to form 2-thiolation of mcm(5)S(2)U. May also act as an ubiquitin-like protein that is co…
Contig_7918	-0.286643	0.0134429	0.0394225	P3	programmed cell death 6-interacting protein
Contig_4410	0.0914494	0.0136489	0.0399237	P1	exopolygalacturonase / galacturan 1,4-alpha-galacturonidase / pectinase
Contig_32821	-0.902127	0.0140925	0.0411003	P1	glycoside hydrolase family 28 protein / polygalacturonase (pectinase) family protein
Contig_31285	-1.58492	0.0146935	0.0426182	P1	putative sarcosine oxidase
Contig_24223	-0.931679	0.0152899	0.0442196	P3	EMPFINDLICHER IM DUNKELROTEN LICHT 1; Component of SCF(ASK-cullin-F-box) E3 ubiquitin ligase complexes, which may mediate the ubiquitination and subsequent proteasomal degradation of target proteins. Negative regulator of the phyA signaling pathway that shifts the responsiveness of the phyA signaling system associated with hypocotyl elongation from red to far-red wavelength
Contig_17542	-0.811974	0.0154426	0.0446223	P3	S-locus lectin protein kinase-like protein
Contig_8361	-5.94137	0.0156414	0.044825	D2	BMS1 and NUC121 domain-containing protein
Contig_26852	-0.56689	0.0156536	0.0448516	P5	metacaspase 1; Cysteine protease that cleaves specifically after arginine or lysine residues. Does not cleave caspase-specific substrates. Acts as a positive regulator of cell death. Required for both oxidative stress cell death response and hypersensitive cell death response mediated by immune response
Contig_3024	-0.148858	0.0166904	0.0475259	P5	ETHYLENE-INSENSITIVE3; Probable transcription factor acting as a positive regulator in the ethylene response pathway. Is required for ethylene responsiveness in adult plant tissues. Binds a primary ethylene response element present in the ETHYLENE-RESPONSE-FACTOR1 promoter with consequence to activate the transcription of this gene
Contig_20418	-1.58238	0.0169593	0.0481231	P5	GEM-like protein 4
Contig_344	0.315786	0.0170045	0.0482338	P3	F-box protein
Contig_28860	-0.425697	0.0170647	0.0483694	P5	AT3G26040.1 | Symbols: | HXXXD-type acyl-transferase family protein | chr3:9519741-9521069 FORWARD LENGTH=442
Contig_19517	0.952858	0.0171892	0.048678	P3	S-locus lectin protein kinase-like protein
Contig_20162	-0.847841	0.0171892	0.048678	P4	RHO guanyl-nucleotide exchange factor 14
Contig_2475	-0.431351	0.017788	0.0502424	D1	Aldolase-type TIM barrel family protein
Contig_2782	-1.69358	0.0192663	0.0536262	P3	26S proteasome regulatory subunit N1; Acts as a regulatory subunit of the 26 proteasome which is involved in the ATP-dependent degradation of ubiquitinated proteins (By similarity). Required during embryogenesis (PubMed:16169895). Required for optimal plant growth and stress responses (PubMed:19605416)
Contig_35422	-1.94956	0.0192663	0.0536262	P1	serine/threonine-protein kinase SRK2I; Together with SRK2D, key component and activator of the abscisic acid (ABA) signaling pathway that regulates numerous ABA responses, such as seed germination, Pro accumulation, root growth inhibition, dormancy and seedling growth, and, to a lesser extent, stomatal closure
Contig_28558	-1.69358	0.0192663	0.0536262	P3	S-locus lectin protein kinase-like protein
Contig_1200	0.226597	0.0200583	0.0556169	P3	26S proteasome regulatory subunit N1; Acts as a regulatory subunit of the 26 proteasome which is involved in the ATP-dependent degradation of ubiquitinated proteins (By similarity). Required during embryogenesis (PubMed:16169895). Required for optimal plant growth and stress responses (PubMed:19605416)
Contig_1125	0.364411	0.0201021	0.05572	P5	FERONIA; Receptor-like protein kinase that mediates the female control of male gamete delivery during fertilization, including growth cessation of compatible pollen tubes ensuring a reproductive isolation barriers. Required for cell elongation during vegetative growth, mostly in a brassinosteroids- (BR-) independent manner
Contig_44151	2.34072	0.0213208	0.0583538	D3	regulatory particle triple-A ATPase 4A; The 26S protease is involved in the ATP-dependent degradation of ubiquitinated proteins. The regulatory (or ATPase) complex confers ATP dependency and substrate specificity to the 26S complex
Contig_28515	-2.02195	0.0213208	0.0583538	P1	NB-ARC domain-containing disease resistance protein; Potential disease resistance protein
Contig_28983	-0.377697	0.0213803	0.058375	P3-5	anaphase-promoting complex subunit 8; Component of the anaphase promoting complex/cyclosome (APC/C), a cell cycle-regulated E3 ubiquitin-protein ligase complex that controls progression through mitosis and the G1 phase of the cell cycle. The APC/C complex controls several key steps in the cell cycle by mediating ubiquitination and subsequent degradation of target proteins such as cyclins. The APC…
Contig_46221	1.83099	0.0227353	0.0609137	D1	Leucine-rich repeat-containing protein
Contig_33592	0.367665	0.0241476	0.0642586	P3	AT1G13570.1 | Symbols: | F-box/RNI-like superfamily protein | chr1:4642528-4643930 REVERSE LENGTH=416
Contig_27543	1.44097	0.0242204	0.0643169	D1	NB-ARC domain-containing disease resistance protein; Potential disease resistance protein (By similarity)
Contig_22349	-0.54621	0.0247477	0.0655381	P5	AINTEGUMENTA; Transcription activator that recognizes and binds to the DNA consensus sequence 5'-CAC[AG]N[AT]TNCCNANG-3'. Required for the initiation and growth of ovules integumenta, and for the development of female gametophyte. Plays a critical role in the development of gynoecium marginal tissues (e.g. stigma, style and septa), and in the fusion of carpels and of medial ridges leading to ovul…
Contig_30346	-0.898619	0.0249533	0.0660302	P5	GEM-like protein 4
Contig_1508	-0.217639	0.026259	0.0692223	D3	regulatory particle non-ATPase 10; Binds and presumably selects ubiquitin-conjugates for destruction. Prefers multiubiquitin chains rather than single ubiquitins. Plays a role in the growth and development via the proteasome-dependent degradation of the ABA-signaling protein ABI5/DPBF1
Contig_18022	0.204378	0.0269021	0.0707617	P3	phosphate starvation-induced gene 2; Catalyzes the specific cleavage of pyrophosphate
Contig_16285	0.566026	0.0277286	0.0727103	P3	putative receptor-like protein kinase
Contig_18367	0.588572	0.0297035	0.0771778	D3	FAR1-related sequence 4; Putative transcription activator involved in regulating light control of development
Contig_3671	0.209337	0.0306097	0.0791798	P3-5	VPS35 homolog B; Plays a role in vesicular protein sorting. Component of the membrane-associated retromer complex which is essential in endosome-to-Golgi retrograde transport. Also involved in the efficient sorting of seed storage proteins globulin 12S and albumin 2S. The VPS29-VPS26-VPS35 subcomplex may be involved in recycling of specific cargos from endosome to the plasma membrane
Contig_31479	-1.835	0.0309574	0.0796641	P1	receptor-like protein kinase 1
Contig_3508	0.121609	0.0308817	0.0796641	P1-3	tubby like protein 5
Contig_35825	-1.57902	0.0309574	0.0796641	P3	26S proteasome regulatory subunit N1; Acts as a regulatory subunit of the 26 proteasome which is involved in the ATP-dependent degradation of ubiquitinated proteins (By similarity). Required during embryogenesis (PubMed:16169895). Required for optimal plant growth and stress responses (PubMed:19605416)
Contig_29967	-5.68302	0.0312734	0.0799267	D1	Leucine-rich repeat-containing protein
Contig_15719	-5.68302	0.0312734	0.0799267	P1	two-pore channel 1; Functions as a voltage-gated inward-rectifying Ca(2+) channel (VDCC) across the vacuole membrane. Is one of the essential components of the slow vacuolar (SV) channel. Acts as the major ROS-responsive Ca(2+) channel and is the possible target of Al-dependent inhibition. Involved in the regulation of germination and stomatal movement
Contig_27367	-5.68302	0.0312734	0.0799267	P5	disease resistance-like protein/LRR domain-containing protein
Contig_3552	-0.221439	0.0328552	0.0835668	P3	EIN3-binding F box protein 1; Component of SCF(EBF1) E3 ubiquitin ligase complexes, which may mediate the ubiquitination and subsequent proteasomal degradation of target proteins (probably including EIN3 and EIL1). Regulator of the ethylene signaling cascade by modulating the stability of EIN3 and EIL1 proteins. Confers insensitivity to ethylene
Contig_15279	-0.852959	0.0333928	0.0845884	P4	RHO guanyl-nucleotide exchange factor 7
Contig_34496	-1.05533	0.033719	0.0852158	P3	MAPK/ERK kinase kinase 1; Involved in the innate immune MAP kinase signaling cascade (MEKK1, MKK4/MKK5 and MPK3/MPK6) downstream of bacterial flagellin receptor FLS2. May be involved in the cold and salinity stress-mediated MAP kinase signaling cascade (MEKK1, MEK1/MKK2 and MPK4/MPK6). Activates downstream MKK2, MKK4 and MKK5
Contig_15049	0.455424	0.0347917	0.0875153	P3	mitogen-activated protein kinase kinase kinase 18
Contig_37422	-1.39355	0.034792	0.0875153	P3	K+ uptake permease 6; Probable potassium transporter
Contig_25322	0.809182	0.0347434	0.0875153	P3	SCARFACE; GTPase-activating protein (GAP) for ADP ribosylation factor (ARF). Involved in the spatial control of provascular differentiation. Required for the formation of the normal pattern of continuous secondary veins. Involved in auxin signaling but not in polar auxin transport or in auxin responses. Required for PIN1 internalization in roots
Contig_36223	-1.88574	0.0352229	0.0879461	P1	receptor-like protein kinase 1
Contig_34532	-1.88574	0.0352229	0.0879461	P3	RHD-like2; Probable GTP-binding protein that may be involved in cell development (By similarity)
Contig_984	-0.131993	0.0350215	0.0879461	P5	abscisic acid receptor PYL9; Receptor for abscisic acid (ABA) required for ABA- mediated responses such as stomatal closure and germination inhibition. Inhibits the activity of group-A protein phosphatases type 2C (PP2Cs) when activated by ABA. Confers enhanced sensitivity to ABA
Contig_6957	0.212112	0.0365019	0.0906054	P5	plant invertase/pectin methylesterase inhibitor domain-containing protein
Contig_28222	-0.601478	0.0375483	0.0928621	P1	receptor-like protein kinase 1
Contig_47450	2.86352	0.0386306	0.0951761	P3	S-locus lectin protein kinase-like protein
Contig_39755	-3.22803	0.0391047	0.095572	D2	protein transport protein SEC31
Contig_39361	-3.22803	0.0391047	0.095572	P1	two-pore channel 1; Functions as a voltage-gated inward-rectifying Ca(2+) channel (VDCC) across the vacuole membrane. Is one of the essential components of the slow vacuolar (SV) channel. Acts as the major ROS-responsive Ca(2+) channel and is the possible target of Al-dependent inhibition. Involved in the regulation of germination and stomatal movement
Contig_6405	-2.32576	0.0391047	0.095572	P3	NB-ARC domain-containing disease resistance protein; Disease resistance protein (By similarity)
Contig_12018	-0.264557	0.03918	0.095736	P3	AT1G13570.1 | Symbols: | F-box/RNI-like superfamily protein | chr1:4642528-4643930 REVERSE LENGTH=416
Contig_22580	-0.447061	0.0401528	0.0978926	P1	curculin-like mannose-binding lectin fand PAN domain-containing protein
Contig_37571	1.54366	0.0414893	0.100406	P3	K+ uptake permease 6; Probable potassium transporter
Contig_10171	0.238419	0.0429368	0.103544	P5	Polyketide cyclase/dehydrase and lipid transport-like protein
Contig_21582	1.51607	0.0434142	0.104372	P1	disease resistance protein RPM1; Disease resistance (R) protein that specifically recognizes the AvrRpm1 type III effector avirulence protein from Pseudomonas syringae. Resistance proteins guard the plant against pathogens that contain an appropriate avirulence protein via an indirect interaction with this avirulence protein. That triggers a defense system including the hypersensitive response, w…
Contig_9909	-0.458717	0.044821	0.107384	P5	disease resistance-like protein/LRR domain-containing protein
Contig_2106	0.0940246	0.0454311	0.108723	P5	proteasome alpha subunit D2; The proteasome is a multicatalytic proteinase complex which is characterized by its ability to cleave peptides with Arg, Phe, Tyr, Leu, and Glu adjacent to the leaving group at neutral or slightly basic pH. The proteasome has an ATP-dependent proteolytic activity
Contig_3511	-0.125577	0.045633	0.109183	D1.1	flowering locus KH domain
Contig_12043	0.252396	0.0459284	0.109839	P3	FAD/NAD(P)-binding oxidoreductase family protein
Contig_12366	0.314399	0.0467457	0.11156	P1-5	keule; Regulator of vesicle trafficking involved in cytokinesis and root hair development, but not required for cell elongation
Contig_20222	-0.210746	0.0474875	0.113047	P3-5	anaphase-promoting complex subunit 2; Component of the anaphase promoting complex/cyclosome (APC/C), a cell cycle-regulated E3 ubiquitin-protein ligase complex that controls progression through mitosis and the G1 phase of the cell cycle. The APC/C complex controls several key steps in the cell cycle by mediating ubiquitination and subsequent degradation of target proteins such as cyclins. The APC…
Contig_19115	-0.678668	0.0478014	0.113748	P5	FERONIA; Receptor-like protein kinase that mediates the female control of male gamete delivery during fertilization, including growth cessation of compatible pollen tubes ensuring a reproductive isolation barriers. Required for cell elongation during vegetative growth, mostly in a brassinosteroids- (BR-) independent manner
Contig_4113	0.624317	0.0488094	0.115916	P3	S-locus lectin protein kinase-like protein
Contig_36468	-0.934519	0.0490132	0.116029	P5	disease resistance-like protein/LRR domain-containing protein

## Sheet: SP_T vs CP
Original Article
Global transcriptional insights of pollen-pistil interactions commencing self-incompatibility and cross-compatibility in tea (Camellia sinensis (L.) Kuntze)
Romit Seth1,2, Abhishek Bhandawat1, Rajni Parmar1,3, Pradeep Singh1, Sanjay Kumar1, Ram Kumar Sharma1,3*
1Biotechnology Department, CSIR-Institute of Himalayan Bioresource Technology, Palampur, Himachal Pradesh, India, 176061, 2Department of Biotechnology, Guru Nanak Dev University, Amritsar, 143005, India, 3Academy of Scientific and Innovative Research, New Delhi, Indiaachal Pradesh, India, 176061
Supplementary table 4: Differential Gene Expression extracted from de novo assembly using EdgeR tools. Tab 1 showing DGE between SP_S and CP, Tab 2 DGE between SP_T and CP.
Transcripts	logFC(CP/SP_T)	p-value	FDR	Phase	Annotation
Contig_4582	1.91769	0	0	P3	calreticulin 3; Molecular calcium-binding chaperone promoting folding, oligomeric assembly and quality control in the ER via the calreticulin/calnexin cycle. This lectin may interact transiently with almost all of the monoglucosylated glycoproteins that are synthesized in the ER
Contig_10249	-5.60177	0	0	D1	actin depolymerizing factor 7; Actin-depolymerizing protein. Severs actin filaments (F- actin) and binds to actin monomers (By similarity)
Contig_31596	-1.24904	4.12477e-284	2.9621e-281	D1	myb domain protein 98; Transcription factor. Required for the formation of the filiform apparatus during synergid cell differentiation in the female gametophyte. Involved in pollen tube guidance to the micropyle
Contig_23870	-0.274345	2.68064e-184	8.23203e-182	D1	putative disease resistance protein RDL5/RF45; Potential disease resistance protein
Contig_5849	-1.09829	1.32637e-182	3.96875e-180	D1	Aldolase-type TIM barrel family protein
Contig_29967	-9.55405	7.81902e-27	1.54915e-25	D1	Leucine-rich repeat-containing protein
Contig_29643	-3.92814	4.81007e-25	8.89142e-24	D1	RESISTANT TO P. SYRINGAE 2
Contig_19975	5.31012	1.13389e-24	2.06068e-23	D1	putative disease resistance protein RDL5/RF45; Potential disease resistance protein
Contig_10102	0.932354	3.87942e-16	4.56327e-15	D1	RESISTANT TO P. SYRINGAE 2
Contig_21983	1.02388	6.69211e-08	4.00387e-07	D1	RESISTANT TO P. SYRINGAE 2
Contig_8562	0.431671	9.45607e-07	4.93239e-06	D1	peroxin 7; Import receptor for peroxisomal-targeting signal two (PTS2). A receptor-cargo complex composed of PEX5, PEX7, a PTS1- containing protein and a PTS2-containing protein is targeted to peroxisomes during import
Contig_1120	7.34743	9.6373e-07	4.97768e-06	D1	Leucine-rich repeat-containing protein
Contig_46221	7.28371	1.92554e-06	9.5694e-06	D1	Leucine-rich repeat-containing protein
Contig_46140	-6.81016	0.000245094	0.000872923	D1	Leucine-rich repeat-containing protein
Contig_27586	1.56022	0.000630739	0.00209486	D1	LRR and NB-ARC domain-containing disease resistance protein; Potential disease resistance protein (By similarity)
Contig_43089	-3.80348	0.00183717	0.00553429	D1	LRR and NB-ARC domain-containing disease resistance protein; Potential disease resistance protein (By similarity)
Contig_37964	3.27681	0.00183717	0.00553429	D1	LRR and NB-ARC domain-containing disease resistance protein; Potential disease resistance protein (By similarity)
Contig_2475	0.612071	0.00374455	0.0105412	D1	Aldolase-type TIM barrel family protein
Contig_34390	-1.38678	0.00768692	0.0200007	D1	Leucine-rich repeat-containing protein
Contig_41738	6.00751	0.00782344	0.0201493	D1	RESISTANT TO P. SYRINGAE 2
Contig_25325	-1.06824	0.0386695	0.0813417	D1	Leucine-rich repeat-containing protein
Contig_43670	-3.03502	0.0391047	0.0817822	D1	peroxin 5; Import receptor for peroxisomal-targeting signal one (PTS1). A receptor-cargo complex composed of PEX5, PEX7, a PTS1- containing protein and a PTS2-containing protein is targeted to peroxisomes during import. Necessary for the developmental elimination of obsolete peroxisome matrix proteins
Contig_31849	-2.75927	1.06409e-23	1.86663e-22	D1.01	RPS5-like 1
Contig_37801	6.91446	6.13562e-05	0.000246354	D1.01	RPS5-like 1
Contig_24414	-1.03031	0.000188029	0.000694601	D1.01	CCR4- associated factor 1a; Ubiquitous transcription factor required for a diverse set of processes. It is a component of the CCR4 complex involved in the control of gene expression (By similarity)
Contig_26635	8.24601	7.72448e-11	6.16438e-10	D1.1	flowering locus KH domain
Contig_3511	-0.231915	8.66487e-05	0.000340277	D1.1	flowering locus KH domain
Contig_24337	-4.05891	3.04139e-08	1.89367e-07	D1.2	ethylene-responsive transcription factor 2; Acts as a transcriptional activator. Binds to the GCC- box pathogenesis-related promoter element. Involved in the regulation of gene expression by stress factors and by components of stress signal transduction pathways. Involved in disease resistance pathways
Contig_42145	7.40846	4.82371e-07	2.59101e-06	D1.2	ethylene-responsive transcription factor 2; Acts as a transcriptional activator. Binds to the GCC- box pathogenesis-related promoter element. Involved in the regulation of gene expression by stress factors and by components of stress signal transduction pathways. Involved in disease resistance pathways
Contig_31850	-3.05335	2.59816e-06	1.27413e-05	D1.2	heat shock protein 22
Contig_38576	2.29891	0.00436394	0.0119945	D1.2	CC-NBS-LRR class disease resistance protein; Potential disease resistance protein
Contig_26891	3.05683	0.00636217	0.0168947	D1.2	ethylene-responsive transcription factor 2; Acts as a transcriptional activator. Binds to the GCC- box pathogenesis-related promoter element. Involved in the regulation of gene expression by stress factors and by components of stress signal transduction pathways. Involved in disease resistance pathways
Contig_30047	-0.780838	0.00650116	0.0172349	D1.2	CC-NBS-LRR class disease resistance protein; Potential disease resistance protein
Contig_11282	-1.32908	1.55252e-23	2.6975e-22	D1.3	CC-NBS-LRR class disease resistance protein; Probable disease resistance protein (By similarity)
Contig_18234	-1.21144	5.44618e-12	4.76362e-11	D1.3	sp|Q9FJK8|RP8L4_ARATH Probable disease resistance RPP8-like protein 4 OS=Arabidopsis thaliana GN=RPP8L4 PE=2 SV=1
Contig_17987	-0.514925	1.66294e-07	9.53115e-07	D1.3	CC-NBS-LRR class disease resistance protein; Probable disease resistance protein (By similarity)
Contig_29607	-1.48897	3.47339e-06	1.67974e-05	D1.3	CCR4-NOT transcription complex subunit 10
Contig_19989	-1.26052	2.75917e-05	0.00011758	D1.3	CCR4-NOT transcription complex subunit 10
Contig_48539	-3.39272	0.0117402	0.0290104	D1.3	CCR4-NOT transcription complex subunit 10
Contig_34726	5.84039	0.0156414	0.0371881	D1.3	putative F-box protein
Contig_42724	-1.31111	0.0242204	0.0542599	D1.3	CCR4-NOT transcription complex subunit 10
Contig_15932	2.59236	6.14819e-62	3.06769e-60	D1.4	major facilitator protein
Contig_23603	8.79552	4.42087e-16	5.17068e-15	D1.4	NB-ARC domain-containing disease resistance protein
Contig_16049	-0.599356	6.07107e-15	6.5952e-14	D2	Pyrophosphate-energized vacuolar membrane proton pump 1; Contributes to the transtonoplast (from cytosol to vacuole lumen) H(+)-electrochemical potential difference. It establishes a proton gradient of similar and often greater magnitude than the H(+)-ATPase on the same membrane. In addition, facilitates auxin transport by modulating apoplastic pH and regulates auxin-mediated developmental proces…
Contig_21203	1.54281	1.19114e-14	1.26644e-13	D2	Pyrophosphate-energized vacuolar membrane proton pump 1; Contributes to the transtonoplast (from cytosol to vacuole lumen) H(+)-electrochemical potential difference. It establishes a proton gradient of similar and often greater magnitude than the H(+)-ATPase on the same membrane. In addition, facilitates auxin transport by modulating apoplastic pH and regulates auxin-mediated developmental proces…
Contig_27480	8.21218	1.50444e-10	1.17762e-09	D2	protein phosphatase 2CA; Major negative regulator of abscisic acid (ABA) responses during seed germination and cold acclimation. Confers insensitivity to ABA. Modulates negatively the AKT2/3 activity, which mediates K(+) transport and membrane polarization during stress situations, probably by dephosphorylation. Prevent stomata closure by inactivating the S-type anion efflux channel SLAC1 and its…
Contig_9757	-0.677912	2.06801e-10	1.60289e-09	D2	protein phosphatase 2C 3; Involved in the negative regulation of the K(+) potassium channel AKT1 by its dephosphorylation, antagonistically to CIPK proteins (e.g. CIPK23)
Contig_24834	2.51592	4.10316e-10	3.09636e-09	D2	DEA(D/H)-box RNA helicase family protein
Contig_1964	-0.565807	3.7739e-06	1.81618e-05	D2	Pyrophosphate-energized vacuolar membrane proton pump 1; Contributes to the transtonoplast (from cytosol to vacuole lumen) H(+)-electrochemical potential difference. It establishes a proton gradient of similar and often greater magnitude than the H(+)-ATPase on the same membrane. In addition, facilitates auxin transport by modulating apoplastic pH and regulates auxin-mediated developmental proces…
Contig_24974	-1.04131	8.99187e-06	4.09632e-05	D2	polyribonucleotide nucleotidyltransferase; Involved in the 3'-end maturation of mitochondrial mRNAs, rRNAs and tRNAs. Functions as a poly(A) mRNA 3'-5' degrading exonuclease and is required for the degradation of highly expressed transcripts of non-coding regions
Contig_901	0.100523	0.000305918	0.00107527	D2	Pyrophosphate-energized vacuolar membrane proton pump 1; Contributes to the transtonoplast (from cytosol to vacuole lumen) H(+)-electrochemical potential difference. It establishes a proton gradient of similar and often greater magnitude than the H(+)-ATPase on the same membrane. In addition, facilitates auxin transport by modulating apoplastic pH and regulates auxin-mediated developmental proces…
Contig_27192	0.574035	0.00434457	0.011969	D2	putative polygalacturonase
Contig_8053	-0.257168	0.00752566	0.0196522	D2	BMS1 and NUC121 domain-containing protein
Contig_8361	-6.0417	0.00782344	0.0201493	D2	BMS1 and NUC121 domain-containing protein
Contig_25184	-0.299325	8.3395e-216	3.44488e-213	D3	polygalacturonase
Contig_19283	7.42724	1.98702e-58	9.30761e-57	D3	disease resistance RPP8-like protein 3; Disease resistance protein
Contig_19284	3.10282	7.28561e-37	2.05169e-35	D3	disease resistance RPP8-like protein 3; Disease resistance protein
Contig_10727	-4.94845	8.86002e-31	2.06796e-29	D3	putative TIR-NBS-LRR class disease resistance protein
Contig_14236	1.52469	3.01358e-24	5.40633e-23	D3	ribonucleotide reductase 1; Provides the precursors necessary for DNA synthesis. Catalyzes the biosynthesis of deoxyribonucleotides from the corresponding ribonucleotides. R1 contains the binding sites for both substrates and allosteric effectors and carries out the actual reduction of the ribonucleotide
Contig_3678	0.547475	8.30576e-24	1.46186e-22	D3	regulatory particle triple-A ATPase 6A; The 26S protease is involved in the ATP-dependent degradation of ubiquitinated proteins. The regulatory (or ATPase) complex confers ATP dependency and substrate specificity to the 26S complex
Contig_18367	6.04198	4.50079e-22	7.2322e-21	D3	FAR1-related sequence 4; Putative transcription activator involved in regulating light control of development
Contig_2141	-0.512733	4.0384e-21	6.19748e-20	D3	phosphatase SGT1b; Involved in plant innate immunity. Is essential for resistance conferred by multiple R genes recognizing different oomycete pathogen isolates like avirulent H.parasitica (downy mildew). Contributes additively with RAR1 to RPP5-dependent resistance. Not required for RPM1, RPS2, RPS4 and RPS5-mediated resistance. Functions as negative regulator of RPS5 accumulation by assisting i…
Contig_26176	-1.01923	3.26532e-18	4.31716e-17	D3	disease resistance RPP8-like protein 3; Disease resistance protein
Contig_41474	-8.5381	2.37852e-13	2.28607e-12	D3	disease resistance RPP8-like protein 3; Disease resistance protein
Contig_1508	-0.544271	4.5508e-10	3.42056e-09	D3	regulatory particle non-ATPase 10; Binds and presumably selects ubiquitin-conjugates for destruction. Prefers multiubiquitin chains rather than single ubiquitins. Plays a role in the growth and development via the proteasome-dependent degradation of the ABA-signaling protein ABI5/DPBF1
Contig_28468	-1.04379	1.67649e-09	1.19285e-08	D3	ribonucleotide reductase 1; Provides the precursors necessary for DNA synthesis. Catalyzes the biosynthesis of deoxyribonucleotides from the corresponding ribonucleotides. R1 contains the binding sites for both substrates and allosteric effectors and carries out the actual reduction of the ribonucleotide
Contig_3732	-0.495336	7.56923e-07	3.99964e-06	D3	phosphatase SGT1b; Involved in plant innate immunity. Is essential for resistance conferred by multiple R genes recognizing different oomycete pathogen isolates like avirulent H.parasitica (downy mildew). Contributes additively with RAR1 to RPP5-dependent resistance. Not required for RPM1, RPS2, RPS4 and RPS5-mediated resistance. Functions as negative regulator of RPS5 accumulation by assisting i…
Contig_44151	6.82774	0.000122627	0.000465687	D3	regulatory particle triple-A ATPase 4A; The 26S protease is involved in the ATP-dependent degradation of ubiquitinated proteins. The regulatory (or ATPase) complex confers ATP dependency and substrate specificity to the 26S complex
Contig_1874	-0.227891	0.000220737	0.000805894	D3	regulatory particle triple-A ATPase 3; The 26S protease is involved in the ATP-dependent degradation of ubiquitinated proteins. The regulatory (or ATPase) complex confers ATP dependency and substrate specificity to the 26S complex
Contig_6488	2.16368	0.000327558	0.00114303	D3	polygalacturonase
Contig_5409	-0.106799	0.000749994	0.00246266	D3	regulatory particle triple-A 1A; The 26S protease is involved in the ATP-dependent degradation of ubiquitinated proteins. The regulatory (or ATPase) complex confers ATP dependency and substrate specificity to the 26S complex
Contig_26657	-0.933392	0.00170567	0.00519953	D3	putative polygalacturonase non-catalytic subunit JP630; Non-catalytic subunit of polygalacturonase (By similarity)
Contig_25236	3.27681	0.00183717	0.00553429	D3	putative TIR-NBS-LRR class disease resistance protein
Contig_32041	-1.67126	0.0021191	0.00626773	D3	regulatory particle triple-A ATPase 3; The 26S protease is involved in the ATP-dependent degradation of ubiquitinated proteins. The regulatory (or ATPase) complex confers ATP dependency and substrate specificity to the 26S complex
Contig_29579	3.05683	0.00636217	0.0168947	D3	regulatory particle triple-A ATPase 3; The 26S protease is involved in the ATP-dependent degradation of ubiquitinated proteins. The regulatory (or ATPase) complex confers ATP dependency and substrate specificity to the 26S complex
Contig_9440	0.669339	0.00668283	0.0176425	D3	MITOTIC ARREST-DEFICIENT 2; Required for the execution of the mitotic checkpoint which monitors the process of kinetochore-spindle attachment and delays the onset of anaphase when this process is not complete. It inhibits the activity of the anaphase promoting complex by sequestering CDC20 until all chromosomes are aligned at the metaphase plate (By similarity)
Contig_1507	-0.155463	0.00957434	0.0242132	D3	regulatory particle non-ATPase 10; Binds and presumably selects ubiquitin-conjugates for destruction. Prefers multiubiquitin chains rather than single ubiquitins. Plays a role in the growth and development via the proteasome-dependent degradation of the ABA-signaling protein ABI5/DPBF1
Contig_9256	-0.160736	0.00961277	0.0243013	D3	regulatory particle triple-A ATPase 6A; The 26S protease is involved in the ATP-dependent degradation of ubiquitinated proteins. The regulatory (or ATPase) complex confers ATP dependency and substrate specificity to the 26S complex
Contig_5518	-0.101653	0.0331876	0.0715925	D3	phosphatase SGT1b; Involved in plant innate immunity. Is essential for resistance conferred by multiple R genes recognizing different oomycete pathogen isolates like avirulent H.parasitica (downy mildew). Contributes additively with RAR1 to RPP5-dependent resistance. Not required for RPM1, RPS2, RPS4 and RPS5-mediated resistance. Functions as negative regulator of RPS5 accumulation by assisting i…
Contig_38758	1.50865	0.034792	0.0746142	D3	ribonucleotide reductase 1; Provides the precursors necessary for DNA synthesis. Catalyzes the biosynthesis of deoxyribonucleotides from the corresponding ribonucleotides. R1 contains the binding sites for both substrates and allosteric effectors and carries out the actual reduction of the ribonucleotide
Contig_13319	2.12885	5.06777e-250	2.75062e-247	D5	NB-ARC domain-containing disease resistance protein; Potential disease resistance protein (By similarity)
Contig_35358	0.279407	7.83891e-180	2.2727e-177	D5	SECY homolog 1; Involved in protein export. Probably interacts with other proteins to allow the translocation of proteins across the chloroplast thylakoid membranes. Required for normal greening during embryogenesis. Central subunit of the protein translocation channel SecYE. Consists of two halves formed by TMs 1-5 and 6-10. These two domains form a lateral gate at the front which open onto the …
Contig_8590	0.0769042	2.01576e-175	5.66817e-173	D5	phosphatidylinositol glycan, class B
Contig_8837	-2.13497	1.23607e-160	2.09473e-158	D5	sp|Q9SZA7|DRL29_ARATH Probable disease resistance protein At4g33300 OS=Arabidopsis thaliana GN=At4g33300 PE=2 SV=3
Contig_1019	0.763426	3.15533e-110	3.14545e-108	D5	gi|702323917|ref|XP_010053221.1| PREDICTED: probable polygalacturonase [Eucalyptus grandis] gi|629112523|gb|KCW77483.1| hypothetical protein EUGRSUZ_D01821 [Eucalyptus grandis]
Contig_24992	10.6038	2.78125e-53	1.18895e-51	D5	F-box protein
Contig_21785	1.4069	2.82928e-53	1.20839e-51	D5	putative polygalacturonase
Contig_8455	1.02048	0.000168261	0.000625717	D5	protein ROH1
Contig_405	-3.01232	0	0	D6	heat shock protein 17.4
Contig_24208	-0.658453	1.96379e-265	1.20613e-262	D6	RESISTANT TO P. SYRINGAE 4
Contig_18629	1.10661	5.50426e-176	1.55714e-173	D6	heat shock protein 17.4
Contig_17650	4.29183	9.33262e-64	4.86105e-62	D6	ENTH/VHS family protein
Contig_48536	-6.54969	0.00097925	0.00310641	D6	putative disease resistance RPP13-like protein 2; Potential disease resistance protein
Contig_32942	-1.26184	0.0167675	0.0396152	D6	RESISTANT TO P. SYRINGAE 4
Contig_45641	5.65133	0.0312734	0.0677327	D6	heat shock protein 17.4
Contig_38207	-1.651	1.18949e-194	4.05278e-192	D7	ANXUR2; Receptor-like protein kinase that controls pollen tube behavior by directing rupture at proper timing to release the sperm cell
Contig_24788	8.90546	2.98434e-17	3.75623e-16	D7	Leucine-rich repeat (LRR) family protein
Contig_17264	0.494982	0.0458161	0.0939711	D7	ANXUR2; Receptor-like protein kinase that controls pollen tube behavior by directing rupture at proper timing to release the sperm cell
Contig_40555	-6.68579	0.000489894	0.00165747	D8	CC-NBS-LRR class disease resistance protein; Possible disease resistance protein
Contig_44748	6.73548	0.000245094	0.000872923	D9.3	F-box/RNI-like protein
Contig_24354	-0.299592	4.30892e-307	3.29724e-304	P1	TIR-NBS-LRR class disease resistance protein
Contig_17864	0.28381	1.88357e-255	1.07221e-252	P1	maternal effect embryo arrest 12; Component of RNA polymerase I core factor complex that acts as a GTF2B/TFIIB-like factor and plays a key role in multiple steps during trancription initiation such as preinitiation complex (PIC) assembly and postpolymerase recruitment events in polymerase I (Pol I) transcription. Binds rDNA promoters and plays a role in Pol I recruitment (By similarity). Required…
Contig_17480	-1.1516	6.32056e-253	3.55459e-250	P1	F-box/kelch-repeat protein SKIP11
Contig_8525	-2.27196	1.33638e-243	4.14461e-241	P1	protease inhibitor/seed storage/lipid transfer protein (LTP) family protein
Contig_12170	2.51255	4.37534e-225	1.18637e-222	P1	sp|P13447|LAT52_SOLLC Anther-specific protein LAT52 OS=Solanum lycopersicum GN=LAT52 PE=2 SV=1
Contig_11818	0.0950124	2.20469e-219	9.27122e-217	P1	F-box/kelch-repeat protein SKIP11
Contig_15494	-0.492601	3.75734e-187	1.17708e-184	P1	syntaxin of plants 111; Involved in cytokinesis. Acts as a cell plate-specific syntaxin, required for the fusion of vesicles at the plane of cell division
Contig_7944	0.461333	3.20513e-185	9.90789e-183	P1	Em-like protein GEA1; It is thought to provide protection for the cytoplasm during the desiccation stage of embryo development
Contig_32821	-0.296491	1.45483e-182	4.32537e-180	P1	glycoside hydrolase family 28 protein / polygalacturonase (pectinase) family protein
Contig_34453	0.215048	2.06333e-179	5.94518e-177	P1	no pollen germination related 2
Contig_27926	0.218647	7.00884e-173	1.93585e-170	P1	maternal effect embryo arrest 12; Component of RNA polymerase I core factor complex that acts as a GTF2B/TFIIB-like factor and plays a key role in multiple steps during trancription initiation such as preinitiation complex (PIC) assembly and postpolymerase recruitment events in polymerase I (Pol I) transcription. Binds rDNA promoters and plays a role in Pol I recruitment (By similarity). Required…
Contig_28192	-0.0969028	4.48175e-161	1.09528e-158	P1	protease inhibitor/seed storage/lipid transfer protein (LTP) family protein
Contig_35491	0.116416	1.91058e-159	4.597e-157	P1	ERF domain protein 12; Involved in the regulation of gene expression by stress factors and by components of stress signal transduction pathways. Transcription factor that binds to the GCC-box pathogenesis- related promoter element. Acts as a transcriptional inhibitor and may regulate other AtERFs (By similarity)
Contig_14240	-2.02829	6.13258e-137	8.17407e-135	P1	Em-like protein GEA1; It is thought to provide protection for the cytoplasm during the desiccation stage of embryo development
Contig_4410	0.911273	1.31528e-117	1.43805e-115	P1	exopolygalacturonase / galacturan 1,4-alpha-galacturonidase / pectinase
Contig_903	1.20268	1.09263e-83	7.97638e-82	P1	putative sarcosine oxidase
Contig_10926	-1.78777	2.06675e-71	1.22129e-69	P1	polygalacturonase; Polygalacturonase not involved in the final stages of pod shatter
Contig_7830	-1.14338	1.44272e-59	6.86646e-58	P1	lectin protein kinase-like protein
Contig_2266	-0.429525	2.40255e-50	9.5241e-49	P1	heat stable protein 1
Contig_41125	-7.25117	2.96929e-43	9.89436e-42	P1	receptor kinase 1; Involved in the regulation of cellular expansion and differentiation. Mediates subcellular relocalization of PUB9 from nucleus to plasma membrane in a protein-phosphorylation-dependent manner. May be involved in the abscisic acid-mediated signaling pathway, at least during germination
Contig_16815	2.31893	4.9971e-39	1.49507e-37	P1	S-domain-2 5
Contig_15719	-10.0465	2.73071e-37	7.78695e-36	P1	two-pore channel 1; Functions as a voltage-gated inward-rectifying Ca(2+) channel (VDCC) across the vacuole membrane. Is one of the essential components of the slow vacuolar (SV) channel. Acts as the major ROS-responsive Ca(2+) channel and is the possible target of Al-dependent inhibition. Involved in the regulation of germination and stomatal movement
Contig_31479	-4.96695	3.28664e-37	9.36101e-36	P1	receptor-like protein kinase 1
Contig_181	0.438965	1.07314e-33	2.75848e-32	P1	leucine-rich repeat-containing protein
Contig_20365	-1.72941	7.8139e-33	1.9649e-31	P1	putative disease resistance RPP13-like protein 3; Potential disease resistance protein
Contig_16700	1.12317	1.04232e-31	2.51573e-30	P1	N-MYC downregulated-like 2
Contig_9060	-1.0173	7.75786e-31	1.81607e-29	P1	leucine-rich repeat-containing protein
Contig_23527	2.86122	1.12834e-30	2.62712e-29	P1	Apoptosis inhibitory protein 5
Contig_3193	0.750631	8.68949e-28	1.79976e-26	P1	tubby like protein 3
Contig_17726	2.41247	7.56332e-27	1.50162e-25	P1	disease resistance protein RPM1; Disease resistance (R) protein that specifically recognizes the AvrRpm1 type III effector avirulence protein from Pseudomonas syringae. Resistance proteins guard the plant against pathogens that contain an appropriate avirulence protein via an indirect interaction with this avirulence protein. That triggers a defense system including the hypersensitive response, w…
Contig_19124	2.28473	1.08396e-25	2.05904e-24	P1	acetone-cyanohydrin lyase; Methylesterase shown to have carboxylesterase activity, methyl indole-3-acetic acid (MeIAA) esterase activity, methyl salicylate (MeSA) esterase activity and methyl jasmonate (MeJA) esterase activity in vitro
Contig_22481	-1.28295	1.28609e-25	2.43132e-24	P1	heat stable protein 1
Contig_12703	-0.946121	4.21904e-22	6.79328e-21	P1	Pectin lyase-like protein
Contig_6031	-0.893459	5.99399e-22	9.58937e-21	P1	proteasome subunit beta type-5-B; The proteasome is a multicatalytic proteinase complex which is characterized by its ability to cleave peptides with Arg, Phe, Tyr, Leu, and Glu adjacent to the leaving group at neutral or slightly basic pH. The proteasome has an ATP-dependent proteolytic activity
Contig_5934	1.0871	4.4347e-19	6.14935e-18	P1	AT1G27460.1 | NPGR1 | no pollen germination related 1
Contig_7431	8.88413	5.85672e-17	7.24282e-16	P1	disease resistance protein RPM1; Disease resistance (R) protein that specifically recognizes the AvrRpm1 type III effector avirulence protein from Pseudomonas syringae. Resistance proteins guard the plant against pathogens that contain an appropriate avirulence protein via an indirect interaction with this avirulence protein. That triggers a defense system including the hypersensitive response, w…
Contig_5731	-0.399873	7.42971e-17	9.12625e-16	P1	tubby like protein 3
Contig_25005	-2.27518	1.03914e-16	1.27084e-15	P1	gi|698515321|ref|XP_009802537.1| PREDICTED: G-type lectin S-receptor-like serine/threonine-protein kinase RLK1 [Nicotiana sylvestris]
Contig_41467	-3.0069	8.08301e-16	9.2891e-15	P1	nodulin family protein
Contig_4596	0.410179	2.75039e-15	3.045e-14	P1	glycoside hydrolase family 28 protein / polygalacturonase (pectinase) family protein
Contig_30789	0.0863245	2.75043e-15	3.056e-14	P1	disease resistance protein RPM1; Disease resistance (R) protein that specifically recognizes the AvrRpm1 type III effector avirulence protein from Pseudomonas syringae. Resistance proteins guard the plant against pathogens that contain an appropriate avirulence protein via an indirect interaction with this avirulence protein. That triggers a defense system including the hypersensitive response, w…
Contig_34433	8.7011	6.52394e-15	7.05165e-14	P1	Pectin lyase-like protein
Contig_31295	-1.5536	1.85919e-14	1.94404e-13	P1	polygalacturonase; Polygalacturonase not involved in the final stages of pod shatter
Contig_29535	-2.3398	4.93516e-14	4.97088e-13	P1	acetone-cyanohydrin lyase; Methylesterase shown to have carboxylesterase activity, methyl indole-3-acetic acid (MeIAA) esterase activity, methyl salicylate (MeSA) esterase activity and methyl jasmonate (MeJA) esterase activity in vitro
Contig_11983	0.678281	1.53882e-11	1.29949e-10	P1	biotin/lipoate A/B protein ligase family protein
Contig_22425	-1.16337	4.03118e-11	3.29572e-10	P1	Pectin lyase-like protein
Contig_40126	-3.43096	7.3037e-11	5.84925e-10	P1	NB-ARC domain-containing disease resistance protein; Potential disease resistance protein
Contig_23291	-0.810398	1.90977e-10	1.48388e-09	P1	NB-ARC domain-containing disease resistance protein; Potential disease resistance protein
Contig_18637	-0.944627	1.5215e-09	1.08746e-08	P1	RAB GTPase homolog A5E; Intracellular vesicle trafficking and protein transport (By similarity)
Contig_11271	0.503984	4.78379e-08	2.9252e-07	P1	tubby like protein 3
Contig_19711	0.608837	2.31506e-07	1.31033e-06	P1	polygalacturonase; Polygalacturonase not involved in the final stages of pod shatter
Contig_28222	-1.2771	4.00521e-07	2.18903e-06	P1	receptor-like protein kinase 1
Contig_31872	7.34743	9.6373e-07	4.97768e-06	P1	G-type lectin S-receptor-like serine/threonine-protein kinase
Contig_2204	-2.37901	1.09983e-06	5.64965e-06	P1	receptor-like protein kinase 1
Contig_21854	-1.10982	1.31519e-06	6.70613e-06	P1	two-pore channel 1; Functions as a voltage-gated inward-rectifying Ca(2+) channel (VDCC) across the vacuole membrane. Is one of the essential components of the slow vacuolar (SV) channel. Acts as the major ROS-responsive Ca(2+) channel and is the possible target of Al-dependent inhibition. Involved in the regulation of germination and stomatal movement
Contig_20782	-1.29014	1.76882e-06	8.88454e-06	P1	glycoside hydrolase family 28 protein / polygalacturonase (pectinase) family protein
Contig_39171	7.21703	3.84742e-06	1.83721e-05	P1	Pectin lyase-like protein
Contig_16931	0.615748	9.93275e-06	4.49775e-05	P1	disease resistance protein RPM1; Disease resistance (R) protein that specifically recognizes the AvrRpm1 type III effector avirulence protein from Pseudomonas syringae. Resistance proteins guard the plant against pathogens that contain an appropriate avirulence protein via an indirect interaction with this avirulence protein. That triggers a defense system including the hypersensitive response, w…
Contig_16314	0.598118	1.01135e-05	4.57567e-05	P1	TIR-NBS-LRR class disease resistance protein
Contig_24356	-1.39321	1.23858e-05	5.52888e-05	P1	lectin protein kinase-like protein
Contig_35422	-2.68501	1.95723e-05	8.50557e-05	P1	serine/threonine-protein kinase SRK2I; Together with SRK2D, key component and activator of the abscisic acid (ABA) signaling pathway that regulates numerous ABA responses, such as seed germination, Pro accumulation, root growth inhibition, dormancy and seedling growth, and, to a lesser extent, stomatal closure
Contig_35329	-3.14528	1.96376e-05	8.52381e-05	P1	NB-ARC domain-containing disease resistance protein; Potential disease resistance protein
Contig_47173	-2.62637	3.43905e-05	0.000143549	P1	Pectin lyase-like protein
Contig_31285	-2.13253	7.05847e-05	0.000280559	P1	putative sarcosine oxidase
Contig_37849	-3.30796	7.68171e-05	0.0003034	P1	disease resistance protein RPP13; Disease resistance protein. Resistance proteins guard the plant against pathogens that contain an appropriate avirulence protein via an indirect interaction with this avirulence protein. That triggers a defense system including the hypersensitive response, which restricts the pathogen growth. In contrast to other resistance proteins, it works independently of ESD…
Contig_36223	-2.74664	8.8826e-05	0.00034828	P1	receptor-like protein kinase 1
Contig_33214	-2.56525	0.000104826	0.000406813	P1	phosphofructokinase 5
Contig_16986	-0.367818	0.000124515	0.00047233	P1	no pollen germination related 2
Contig_14522	0.27889	0.000152209	0.000570179	P1	serine/threonine-protein kinase SRK2I; Together with SRK2D, key component and activator of the abscisic acid (ABA) signaling pathway that regulates numerous ABA responses, such as seed germination, Pro accumulation, root growth inhibition, dormancy and seedling growth, and, to a lesser extent, stomatal closure
Contig_23628	6.63691	0.000245094	0.000872923	P1	receptor kinase 1; Involved in the regulation of cellular expansion and differentiation. Mediates subcellular relocalization of PUB9 from nucleus to plasma membrane in a protein-phosphorylation-dependent manner. May be involved in the abscisic acid-mediated signaling pathway, at least during germination
Contig_11236	-0.614074	0.000812958	0.00265581	P1	shine2; Promotes cuticle formation by inducing the expression of enzymes involved in wax biosynthesis. Probably acts as a transcriptional activator. Binds to the GCC-box pathogenesis- related promoter element. May be involved in the regulation of gene expression by stress factors and by components of stress signal transduction pathways (By similarity)
Contig_17615	1.44928	0.000876429	0.0028432	P1	S-domain-2 5
Contig_39464	6.41693	0.00097925	0.00310641	P1	phosphofructokinase 5
Contig_23187	6.41693	0.00097925	0.00310641	P1	NB-ARC domain-containing disease resistance protein; Potential disease resistance protein
Contig_37381	1.41835	0.00128343	0.00400895	P1	TIR-NBS-LRR class disease resistance protein
Contig_9961	1.2379	0.00133131	0.00413511	P1	curculin-like mannose-binding lectin fand PAN domain-containing protein
Contig_23576	-3.80348	0.00183717	0.00553429	P1	receptor-like protein kinase 1
Contig_41314	3.27681	0.00183717	0.00553429	P1	receptor kinase 3
Contig_23118	-0.478489	0.00223129	0.00658193	P1	two-pore channel 1; Functions as a voltage-gated inward-rectifying Ca(2+) channel (VDCC) across the vacuole membrane. Is one of the essential components of the slow vacuolar (SV) channel. Acts as the major ROS-responsive Ca(2+) channel and is the possible target of Al-dependent inhibition. Involved in the regulation of germination and stomatal movement
Contig_16576	2.09675	0.00250938	0.00731316	P1	phosphofructokinase 5
Contig_26666	-3.67912	0.0034275	0.0097167	P1	receptor-like protein kinase 1
Contig_32385	-2.77178	0.0034275	0.0097167	P1	polygalacturonase; Polygalacturonase not involved in the final stages of pod shatter
Contig_5671	0.782723	0.0037439	0.0105403	P1	NB-ARC domain-containing disease resistance protein; Potential disease resistance protein
Contig_28747	0.978154	0.00382221	0.0107522	P1	NB-ARC domain-containing disease resistance protein; Potential disease resistance protein
Contig_7432	6.15727	0.00391328	0.0108794	P1	disease resistance protein RPM1; Disease resistance (R) protein that specifically recognizes the AvrRpm1 type III effector avirulence protein from Pseudomonas syringae. Resistance proteins guard the plant against pathogens that contain an appropriate avirulence protein via an indirect interaction with this avirulence protein. That triggers a defense system including the hypersensitive response, w…
Contig_1969	-0.648591	0.00706114	0.018571	P1	disease resistance protein RPM1; Disease resistance (R) protein that specifically recognizes the AvrRpm1 type III effector avirulence protein from Pseudomonas syringae. Resistance proteins guard the plant against pathogens that contain an appropriate avirulence protein via an indirect interaction with this avirulence protein. That triggers a defense system including the hypersensitive response, w…
Contig_7916	0.569778	0.00836841	0.0214041	P1	lectin protein kinase-like protein
Contig_1186	-0.422975	0.00898298	0.0228798	P1	NB-ARC domain-containing disease resistance protein; Potential disease resistance protein
Contig_17193	-0.615886	0.0112417	0.0280532	P1	biotin/lipoate A/B protein ligase family protein
Contig_35463	1.13996	0.0162122	0.0384488	P1	phosphofructokinase 5
Contig_10017	-0.214449	0.0164561	0.038998	P1	no pollen germination related 2
Contig_25385	-1.26184	0.0167675	0.0396152	P1	shine2; Promotes cuticle formation by inducing the expression of enzymes involved in wax biosynthesis. Probably acts as a transcriptional activator. Binds to the GCC-box pathogenesis- related promoter element. May be involved in the regulation of gene expression by stress factors and by components of stress signal transduction pathways (By similarity)
Contig_19038	0.286479	0.0262433	0.0584085	P1	S-domain-2 5
Contig_21691	-0.653471	0.0284854	0.0628065	P1	proteasome subunit beta type-5-B; The proteasome is a multicatalytic proteinase complex which is characterized by its ability to cleave peptides with Arg, Phe, Tyr, Leu, and Glu adjacent to the leaving group at neutral or slightly basic pH. The proteasome has an ATP-dependent proteolytic activity
Contig_36526	-1.24904	0.0295734	0.0648708	P1	receptor kinase 3
Contig_752	0.433358	0.0317456	0.0686676	P1	S-domain-2 5
Contig_1412	0.0218517	6.82279e-169	1.7693e-166	P1,2	transcription elongation factor B, polypeptide 1
Contig_21280	0.0177001	1.10541e-164	2.78911e-162	P1,2	DERLIN-1; May be involved in the degradation process of specific misfolded endoplasmic reticulum (ER) luminal proteins (By similarity)
Contig_7765	-1.11982	6.82714e-30	1.52953e-28	P1,2	sp|Q9LZD3|E70A1_ARATH Exocyst complex component EXO70A1 OS=Arabidopsis thaliana GN=EXO70A1 PE=1 SV=1
Contig_47476	-4.58766	5.3407e-12	4.67827e-11	P1,2	phosphatidylinositol-4-phosphate 5-kinase 8
Contig_4230	-0.222112	1.85433e-07	1.05897e-06	P1,2	transcription elongation factor B, polypeptide 1
Contig_19045	-1.54432	1.99777e-06	9.90659e-06	P1,2	phosphatidylinositol-4-phosphate 5-kinase 8
Contig_4092	-0.421188	4.28086e-05	0.000176176	P1,2	transcription elongation factor B, polypeptide 1
Contig_18916	-0.377632	0.00738833	0.0193511	P1,2	DERLIN-1; May be involved in the degradation process of specific misfolded endoplasmic reticulum (ER) luminal proteins (By similarity)
Contig_12049	2.93283	0.0117402	0.0290104	P1,2	QUARTET 2; Polygalacturonase required for cell type-specific pectin degradation to separate microspores. Involved in anther dehiscence and floral organ abscission
Contig_39461	-5.56501	1.84285e-282	1.30334e-279	P1,2,3	heat shock protein 15.7; Possesses chaperone activity
Contig_39718	-0.836576	1.25517e-215	5.13937e-213	P1,2,3	ralf-like 19; Cell signaling peptide that may regulate plant stress, growth, and development. Mediates a rapid alkalinization of extracellular space by mediating a transient increase in the cytoplasmic Ca(2+) concentration leading to a calcium-dependent signaling events through a cell surface receptor and a concomitant activation of some intracellular mitogen-activated protein kinases (By similar…
Contig_15154	-0.202125	1.59556e-207	6.25862e-205	P1,2,3	TIR-NBS-LRR class disease resistance protein
Contig_32233	-0.369471	1.91397e-205	7.26343e-203	P1,2,3	TIR-NBS class of disease resistance protein
Contig_25000	-4.84822	6.16153e-204	2.30086e-201	P1,2,3	beta-hexosaminidase 2; Has a broad substrate specificity. Can use synthetic substrates such as p-nitrophenyl-beta-N-acetylglucosaminide, p- nitrophenyl-2-acetamido-2-deoxy-beta-D-glucopyranoside (pNP- GlcNAc), p-nitrophenyl-2-acetamido-2-deoxy-beta-D- galactopyranoside (pNP-GalNAc), 4-methylumbelliferyl-2-acetamido- 2-deoxy-beta-D-glucopyranoside (MU-GlcNAc), and 4- methylumbelliferyl-6-sulfo-2-a…
Contig_31796	0.461333	5.20033e-187	1.61827e-184	P1,2,3	dynamin-2A; Microtubule-associated force-producing protein involved in clathrin-mediated vesicle trafficking from the trans-Golgi network to the central vacuole. Able to bind and hydrolyze GTP. Binds specifically to phosphatidylinositol 3-phosphate (PtdIns3P)
Contig_18373	3.80419	1.39251e-73	8.57018e-72	P1,2,3	Polygalacturonase ADPG1; Polygalacturonase involved in cell separation in the final stages of pod shatter and in anther dehiscence. Not involved in floral organ abscission
Contig_11533	1.91215	2.16553e-42	7.0623e-41	P1,2,3	calcium-dependent protein kinase 25; May play a role in signal transduction pathways that involve calcium as a second messenger
Contig_9689	2.17824	2.62249e-38	7.72919e-37	P1,2,3	TIR-NBS class of disease resistance protein
Contig_1682	1.81223	6.09727e-30	1.36925e-28	P1,2,3	Polygalacturonase ADPG1; Polygalacturonase involved in cell separation in the final stages of pod shatter and in anther dehiscence. Not involved in floral organ abscission
Contig_6338	1.74994	9.91902e-26	1.88644e-24	P1,2,3	LRR and NB-ARC domain-containing disease resistance protein; Potential disease resistance protein (By similarity)
Contig_12854	-1.15882	5.86667e-23	9.84369e-22	P1,2,3	sp|P24548|PGLR_OENOR Exopolygalacturonase (Fragment) OS=Oenothera organensis PE=2 SV=1
Contig_19407	1.42535	1.53622e-15	1.72901e-14	P1,2,3	dirigent protein 6
Contig_39397	-4.05036	6.61716e-15	7.1459e-14	P1,2,3	SCRL11 | SCR-like 11
Contig_18191	1.20514	2.47411e-11	2.05675e-10	P1,2,3	related to AP2 4; Probably acts as a transcriptional activator. Binds to the GCC-box pathogenesis-related promoter element. May be involved in the regulation of gene expression by stress factors and by components of stress signal transduction pathways (By similarity)
Contig_47553	3.32298	3.40032e-09	2.35373e-08	P1,2,3	syntaxin-121; Vesicle trafficking protein that functions in the secretory pathway (By similarity)
Contig_27126	-1.13298	5.53556e-09	3.75508e-08	P1,2,3	TIR-NBS-LRR class disease resistance protein
Contig_33027	-4.11117	1.57049e-08	1.01391e-07	P1,2,3	polygalacturonase-like protein
Contig_25223	-2.32229	3.22164e-08	2.00013e-07	P1,2,3	ubiquitin-related modifier 1-2; Acts as a sulfur carrier required for 2-thiolation of mcm(5)S(2)U at tRNA wobble positions of tRNA(Lys), tRNA(Glu) and tRNA(Gln). Serves as sulfur donor in tRNA 2-thiolation reaction by thiocarboxylated (-COSH) at its C-terminus by MOCS3. The sulfur is then transferred to tRNA to form 2-thiolation of mcm(5)S(2)U. May also act as an ubiquitin-like protein that is co…
Contig_34328	-1.25902	3.83024e-08	2.35884e-07	P1,2,3	alkenal/one oxidoreductase
Contig_27973	-3.50621	2.51049e-07	1.39966e-06	P1,2,3	tubby like protein 5
Contig_6841	-0.300419	1.37536e-06	6.99788e-06	P1,2,3	related to AP2 4; Probably acts as a transcriptional activator. Binds to the GCC-box pathogenesis-related promoter element. May be involved in the regulation of gene expression by stress factors and by components of stress signal transduction pathways (By similarity)
Contig_27994	1.51463	3.35003e-05	0.000140327	P1,2,3	polygalacturonase-like protein
Contig_37234	6.82774	0.000122627	0.000465687	P1,2,3	TIR-NBS-LRR class disease resistance protein
Contig_10002	-0.328396	0.000177018	0.000656997	P1,2,3	tubby like protein 5
Contig_15661	-0.209928	0.000440942	0.00151474	P1,2,3	alkenal/one oxidoreductase
Contig_14788	0.854678	0.00192529	0.00578136	P1,2,3	polygalacturonase-like protein
Contig_18040	0.753302	0.00416028	0.0115121	P1,2,3	TIR-NBS-LRR class disease resistance protein
Contig_43264	2.29891	0.00436394	0.0119945	P1,2,3	LRR and NB-ARC domain-containing disease resistance protein; Potential disease resistance protein (By similarity)
Contig_18592	1.07839	0.00566502	0.0152275	P1,2,3	TIR-NBS-LRR class disease resistance protein
Contig_1968	-0.255963	0.0201803	0.0466133	P1,2,3	peroxin 13; Involved in PTS1- and PTS2-dependent protein import into peroxisomes. Acts as a docking factor on peroxisomal membranes. Required for the proper targeting of PEX7 to the peroxisome. Required for the export/release of receptors on the peroxisome membrane
Contig_30703	-5.25497	7.59085e-21	1.15041e-19	P1,3,5	Ca2+-transporting ATPase; This magnesium-dependent enzyme catalyzes the hydrolysis of ATP coupled with the translocation of calcium from the cytosol out of the cell or into organelles (By similarity)
Contig_19429	-1.25589	7.89332e-07	4.15378e-06	P1,3,5	Ca2+-transporting ATPase; This magnesium-dependent enzyme catalyzes the hydrolysis of ATP coupled with the translocation of calcium from the cytosol out of the cell or into organelles (By similarity)
Contig_25980	-0.909133	0.00679068	0.0179073	P1,3,5	Ca2+-transporting ATPase; This magnesium-dependent enzyme catalyzes the hydrolysis of ATP coupled with the translocation of calcium from the cytosol out of the cell or into organelles (By similarity)
Contig_32034	-1.69579	0.0169593	0.0399809	P1,3,5	Ca2+-transporting ATPase; This magnesium-dependent enzyme catalyzes the hydrolysis of ATP coupled with the translocation of calcium from the cytosol out of the cell or into organelles (By similarity)
Contig_25034	1.35158	2.09085e-153	3.28519e-151	P1-2	AT3G54850.1 | Symbols: ATPUB14, PUB14 | plant U-box 14 | chr3:20321524-20323848 FORWARD LENGTH=632
Contig_6242	-3.65074	0	0	P1-5	small heat shock protein 23.6
Contig_30853	0.959882	6.6294e-265	4.01879e-262	P1-5	small heat shock protein 23.6
Contig_5590	0.0746718	3.6518e-229	1.70459e-226	P1-5	APETALA 3
Contig_7908	0.155784	9.3242e-201	3.40027e-198	P1-5	F-box protein SKIP23; Component of SCF(ASK-cullin-F-box) E3 ubiquitin ligase complexes, which may mediate the ubiquitination and subsequent proteasomal degradation of target proteins (By similarity)
Contig_39083	0.424302	1.02547e-197	3.65397e-195	P1-5	gi|848897946|ref|XP_012849071.1| PREDICTED: apoptosis inhibitor 5 [Erythranthe guttata]
Contig_19636	-3.0571	4.15455e-160	6.966e-158	P1-5	sp|Q40478|ERF5_TOBAC Ethylene-responsive transcription factor 5 OS=Nicotiana tabacum GN=ERF5 PE=2 SV=1
Contig_11065	1.11573	1.15133e-64	6.08371e-63	P1-5	exocyst complex component 7
Contig_591	-0.380382	4.10096e-27	8.23158e-26	P1-5	putative disease resistance protein; Potential disease resistance protein (By similarity)
Contig_6551	0.455754	7.56022e-18	9.80432e-17	P1-5	CORONATINE INSENSITIVE 1; Required for jasmonate-regulated plant fertility and defense processes, and for coronatine and/or other elicitors perceptions/responses. Seems to not be required for meiosis. Required for the regulation of some genes induced by wounding, but not for all. Component of SCF(COI1) E3 ubiquitin ligase complexes, which may mediate the ubiquitination and subsequent proteasomal …
Contig_6268	-0.656397	2.28331e-16	2.71747e-15	P1-5	sp|Q9M310|FBK77_ARATH F-box/kelch-repeat protein At3g61590 OS=Arabidopsis thaliana GN=At3g61590 PE=1 SV=1
Contig_8970	0.686003	1.55022e-13	1.51263e-12	P1-5	AGAMOUS; Probable transcription factor involved in the control of organ identity during the early development of flowers. Is required for normal development of stamens and carpels in the wild-type flower. Plays a role in maintaining the determinacy of the floral meristem. Acts as C class cadastral protein by repressing the A class floral homeotic genes like APETALA1. Forms a heterodimer via the K…
Contig_3964	0.305728	3.16531e-13	3.02329e-12	P1-5	sp|Q8SAG3|ADF_VITVI Actin-depolymerizing factor OS=Vitis vinifera PE=2 SV=1
Contig_3574	-0.730809	1.5546e-12	1.42353e-11	P1-5	CORONATINE INSENSITIVE 1; Required for jasmonate-regulated plant fertility and defense processes, and for coronatine and/or other elicitors perceptions/responses. Seems to not be required for meiosis. Required for the regulation of some genes induced by wounding, but not for all. Component of SCF(COI1) E3 ubiquitin ligase complexes, which may mediate the ubiquitination and subsequent proteasomal …
Contig_10669	0.515431	9.60341e-10	6.98592e-09	P1-5	CONSTITUTIVE TRIPLE RESPONSE 1; Acts as a negative regulator in the ethylene response pathway
Contig_13206	0.536334	1.39472e-05	6.19032e-05	P1-5	CONSTITUTIVE TRIPLE RESPONSE 1; Acts as a negative regulator in the ethylene response pathway
Contig_21755	0.55816	2.2111e-05	9.53028e-05	P1-5	CONSTITUTIVE TRIPLE RESPONSE 1; Acts as a negative regulator in the ethylene response pathway
Contig_615	0.243215	4.37245e-05	0.000179587	P1-5	APETALA 3
Contig_12366	0.574297	0.000274887	0.000973044	P1-5	keule; Regulator of vesicle trafficking involved in cytokinesis and root hair development, but not required for cell elongation
Contig_39831	1.25814	0.0055707	0.0149909	P1-5	AGAMOUS-like 51
Contig_8971	0.24872	0.00811576	0.0208309	P1-5	AGAMOUS; Probable transcription factor involved in the control of organ identity during the early development of flowers. Is required for normal development of stamens and carpels in the wild-type flower. Plays a role in maintaining the determinacy of the floral meristem. Acts as C class cadastral protein by repressing the A class floral homeotic genes like APETALA1. Forms a heterodimer via the K…
Contig_15880	0.439564	2.29857e-228	1.06231e-225	P2	putative pathogenesis-related protein
Contig_1858	-1.38253	1.57948e-219	3.98659e-217	P2	ethylene-responsive transcription factor ERF034; Probably acts as a transcriptional activator. Binds to the GCC-box pathogenesis-related promoter element. May be involved in the regulation of gene expression by stress factors and by components of stress signal transduction pathways (By similarity)
Contig_21726	-0.342046	1.8919e-196	6.69015e-194	P2	arabinogalactan protein 22; Proteoglycan that seems to be implicated in diverse developmental roles such as differentiation, cell-cell recognition, embryogenesis and programmed cell death
Contig_1214	0.9294	4.65205e-88	3.60105e-86	P2	AT1G50060.1 | CAP (Cysteine-rich secretory proteins, Antigen 5, and Pathogenesis-related 1 protein) superfamily protein |
Contig_15879	-1.75471	1.03095e-70	6.03943e-69	P2	putative pathogenesis-related protein
Contig_13842	3.30823	4.33094e-33	1.0978e-31	P2	cysteine-rich receptor-like protein kinase 25
Contig_14988	1.88076	1.04998e-30	2.44709e-29	P2	arabinogalactan protein 16; Proteoglycan that seems to be implicated in diverse developmental roles such as differentiation, cell-cell recognition, embryogenesis and programmed cell death
Contig_13973	-1.01638	1.56042e-25	2.93706e-24	P2	ADPGLC-PPase large subunit; This protein plays a role in synthesis of starch. It catalyzes the synthesis of the activated glycosyl donor, ADP- glucose from Glc-1-P and ATP
Contig_19444	-1.66989	6.47425e-24	1.14673e-22	P2	glycosylphosphatidylinositol-anchored lipid protein transfer 1
Contig_10994	1.30665	6.9798e-17	8.58695e-16	P2	glycolipid transfer protein 2
Contig_21660	-2.68836	1.60323e-14	1.6827e-13	P2	putative pathogenesis-related protein
Contig_20406	1.33591	4.34422e-14	4.41219e-13	P2	gi|225424522|ref|XP_002281828.1| PREDICTED: non-specific lipid transfer protein GPI-anchored 2 [Vitis vinifera] gi|297737556|emb|CBI26757.3| unnamed protein product [Vitis vinifera]
Contig_36858	8.57366	9.58416e-14	9.46665e-13	P2	putative pathogenesis-related protein
Contig_35588	-1.43403	5.84248e-13	5.49626e-12	P2	dirigent protein 5
Contig_10831	2.834	3.83976e-11	3.15171e-10	P2	cysteine-rich receptor-like protein kinase 25
Contig_47175	-8.17149	2.39049e-10	1.84201e-09	P2	cysteine-rich receptor-like protein kinase 25
Contig_47382	7.28371	1.92554e-06	9.5694e-06	P2	AT1G50060.1 | CAP (Cysteine-rich secretory proteins, Antigen 5, and Pathogenesis-related 1 protein)
Contig_31619	-2.75526	0.000404902	0.0013966	P2	FASCICLIN-like arabinogalactan protein 8; May be a cell surface adhesion protein
Contig_24544	-1.17923	0.000463271	0.00158743	P2	ADPGLC-PPase large subunit; This protein plays a role in synthesis of starch. It catalyzes the synthesis of the activated glycosyl donor, ADP- glucose from Glc-1-P and ATP
Contig_45994	6.41693	0.00097925	0.00310641	P2	cysteine-rich RLK (RECEPTOR-like protein kinase) 32
Contig_34992	1.12853	0.00497554	0.0135189	P2	glucose-1-phosphate adenylyltransferase
Contig_23268	-1.01252	0.00640312	0.0169968	P2	FASCICLIN-like arabinogalactan protein 8; May be a cell surface adhesion protein
Contig_20572	0.542539	0.0163867	0.0388414	P2	FASCICLIN-like arabinogalactan protein 8; May be a cell surface adhesion protein
Contig_21038	1.39804	0.0167675	0.0396152	P2	cysteine-rich receptor-like protein kinase 25
Contig_30288	-1.0001	0.0199992	0.0462603	P2	Lipid transfer-like protein VAS; Promotes the number of phloem (pro)cambial and pericycle cells
Contig_48363	-3.22493	0.0215151	0.0489554	P2	cysteine-rich receptor-like protein kinase 25
Contig_19512	-2.48538	0.0386306	0.0813176	P2	cysteine-rich receptor-like protein kinase 25
Contig_1176	-1.98468	0	0	P3	TIR-NBS-LRR class disease resistance protein
Contig_2280	-3.40326	0	0	P3	ethylene-responsive transcription factor ERF025; Probably acts as a transcriptional activator. Binds to the GCC-box pathogenesis-related promoter element. May be involved in the regulation of gene expression by stress factors and by components of stress signal transduction pathways (By similarity)
Contig_9116	8.2173	0	0	P3	F-box protein
Contig_18958	-0.311258	4.30308e-290	3.18824e-287	P3	phosphate starvation-induced gene 2; Catalyzes the specific cleavage of pyrophosphate
Contig_6331	-0.218978	2.7433e-279	1.88312e-276	P3	SCARFACE; GTPase-activating protein (GAP) for ADP ribosylation factor (ARF). Involved in the spatial control of provascular differentiation. Required for the formation of the normal pattern of continuous secondary veins. Involved in auxin signaling but not in polar auxin transport or in auxin responses. Required for PIN1 internalization in roots
Contig_33558	-1.10568	4.48561e-279	3.03448e-276	P3	S-locus lectin protein kinase-like protein
Contig_2564	-0.975675	1.01412e-265	3.64554e-263	P3	long chain acyl-CoA synthetase 4; Activation of long-chain fatty acids for both synthesis of cellular lipids, and degradation via beta-oxidation. Preferentially uses palmitate, palmitoleate, oleate and linoleate
Contig_17212	-0.349073	2.88865e-261	1.72867e-258	P3	pyrophosphorylase 4
Contig_21120	-1.30136	1.74747e-251	9.71053e-249	P3	F-box protein SKIP31; Component of SCF(ASK-cullin-F-box) E3 ubiquitin ligase complexes, which may mediate the ubiquitination and subsequent proteasomal degradation of target proteins (By similarity)
Contig_41514	-0.562595	2.99136e-246	1.58671e-243	P3	phloem protein 2-B2
Contig_19525	0.529389	5.4694e-246	2.86855e-243	P3	F-box protein
Contig_24223	-0.726868	7.0197e-244	3.60072e-241	P3	EMPFINDLICHER IM DUNKELROTEN LICHT 1; Component of SCF(ASK-cullin-F-box) E3 ubiquitin ligase complexes, which may mediate the ubiquitination and subsequent proteasomal degradation of target proteins. Negative regulator of the phyA signaling pathway that shifts the responsiveness of the phyA signaling system associated with hypocotyl elongation from red to far-red wavelength
Contig_48134	-0.943291	1.63597e-243	8.30042e-241	P3	TIR-NBS class of disease resistance protein
Contig_3247	0.121156	3.2802e-240	1.61172e-237	P3	peroxin-16; Involved in the formation of peroxisomes, lipid bodies and protein bodies
Contig_703	-1.29541	5.34653e-239	1.60568e-236	P3	FAD/NAD(P)-binding oxidoreductase family protein
Contig_4780	0.16146	1.53792e-236	7.40073e-234	P3	F-box domain-containing protein
Contig_119	-0.348988	3.41949e-224	1.54966e-221	P3	S-locus lectin protein kinase-like protein
Contig_32122	-0.677751	3.93028e-223	1.74721e-220	P3	mitogen-activated protein kinase kinase kinase 21
Contig_17403	-0.495413	6.11776e-223	2.69401e-220	P3	MAPK/ERK kinase kinase 1; Involved in the innate immune MAP kinase signaling cascade (MEKK1, MKK4/MKK5 and MPK3/MPK6) downstream of bacterial flagellin receptor FLS2. May be involved in the cold and salinity stress-mediated MAP kinase signaling cascade (MEKK1, MEK1/MKK2 and MPK4/MPK6). Activates downstream MKK2, MKK4 and MKK5
Contig_24127	-0.831467	2.17345e-216	9.05825e-214	P3	calcium-dependent protein kinase 24; May play a role in signal transduction pathways that involve calcium as a second messenger
Contig_16560	-0.640636	1.6092e-207	6.25952e-205	P3	MAP kinase kinase 6; Involved in the regulation of plant cytokinesis during meiosis and mitosis. Activates MPK13 in vitro
Contig_9258	-0.578644	6.26346e-207	2.39644e-204	P3	EIN3-binding F box protein 1; Component of SCF(EBF1) E3 ubiquitin ligase complexes, which may mediate the ubiquitination and subsequent proteasomal degradation of target proteins (probably including EIN3 and EIL1). Regulator of the ethylene signaling cascade by modulating the stability of EIN3 and EIL1 proteins. Confers insensitivity to ethylene
Contig_7861	-5.37702	2.3773e-205	5.58441e-203	P3	calcium-dependent protein kinase 4; May play a role in signal transduction pathways that involve calcium as a second messenger. Functions as regulator of the calcium-mediated abscisic acid (ABA) signaling pathway. Phosphorylates ABA-responsive transcription factors ABF1 and ABF4 in vitro. Phosphorylates the nuclear zinc finger Di19 in vitro
Contig_5493	-0.338739	9.4151e-200	3.40681e-197	P3	sp|Q9LJZ5|UBC19_ARATH Ubiquitin-conjugating enzyme E2 19 OS=Arabidopsis thaliana GN=UBC19 PE=1 SV=1
Contig_25577	-0.671961	1.52822e-199	5.48727e-197	P3	F-box/LRR-repeat protein 17; Essential protein for male fertility. Component of the SCF(ASK-cullin-F-box) E3 ubiquitin ligase complex SCF(FBL17), which mediates the ubiquitination and subsequent proteasomal degradation of target proteins. Enables the switch in cell cycle control leading to male germ cell lineage formation from microspores after meiosis. Targets CDKA-1 inhibitors the degradation s…
Contig_25009	1.36325	4.06911e-196	1.41745e-193	P3	F-box protein
Contig_32913	-1.651	8.08234e-196	2.79457e-193	P3	F-box protein
Contig_5694	-0.286569	1.47539e-194	4.95457e-192	P3	RHD-like2; Probable GTP-binding protein that may be involved in cell development (By similarity)
Contig_24499	-0.957607	5.20751e-192	1.72394e-189	P3	F-box protein
Contig_20200	1.50525	1.74816e-190	5.70632e-188	P3	NB-ARC domain-containing disease resistance protein; Potential disease resistance protein (By similarity)
Contig_22660	1.50525	7.83623e-190	2.54014e-187	P3	putative F-box/kelch-repeat protein
Contig_20230	-0.748064	9.48188e-188	3.01085e-185	P3	S-locus lectin protein kinase-like protein
Contig_2634	0.22362	4.3721e-183	1.3252e-180	P3	YODA; Functions in a MAP kinase cascade that acts as a molecular switch to regulate the first cell fate decisions in the zygote and the early embryo. Promotes elongation of the zygote and development of its basal daughter cell into the extra-embryonic suspensor. In stomatal development, acts downstream of the LRR receptor TMM, but upstream of the MKK4/MKK5-MPK3/MPK6 module to regulate stomatal ce…
Contig_21306	0.114947	4.65814e-181	1.3675e-178	P3	putative F-box/kelch-repeat protein
Contig_15892	-0.238676	1.08175e-178	3.0978e-176	P3	ethylene-responsive transcription factor ERF105; Probably acts as a transcriptional activator. Binds to the GCC-box pathogenesis-related promoter element. May be involved in the regulation of gene expression by stress factors and by components of stress signal transduction pathways (By similarity)
Contig_2058	-0.973615	1.61326e-177	3.07433e-175	P3	sp|Q9LND7|SKI16_ARATH F-box protein SKIP16 OS=Arabidopsis thaliana GN=SKIP16 PE=1 SV=1
Contig_23347	-0.394413	2.49892e-177	7.11248e-175	P3	putative S-locus lectin protein kinase
Contig_16212	-0.19868	5.57858e-175	1.55926e-172	P3	putative disease resistance RPP13-like protein 1; Potential disease resistance protein
Contig_47411	0.301312	7.6511e-175	2.12582e-172	P3	mitogen-activated protein kinase kinase kinase 19
Contig_30463	-0.174347	1.07262e-172	2.94515e-170	P3	NPK1-related protein kinase 1; May be involved in an oxidative stress-mediated signaling cascade that phosphorylates downstream MAP kinases MPK3 and MPK6. May suppress auxin signaling that promotes cell cycle. Functionally redundant to ANP2 and ANP3 in the positive regulation of cytokinesis
Contig_17575	-0.528524	1.18796e-171	3.24279e-169	P3	heat shock protein 21
Contig_26373	0.577264	2.52881e-171	6.86279e-169	P3	F-box protein
Contig_47440	0.263506	2.96598e-171	8.00266e-169	P3	Root hair defective 3 GTP-binding protein (RHD3); Probable GTP-binding protein that may be involved in cell development (By similarity)
Contig_14953	-0.385331	3.52677e-171	9.46106e-169	P3	calcium-dependent protein kinase 32; May play a role in signal transduction pathways that involve calcium as a second messenger. Functions as regulator of the calcium-mediated abscisic acid (ABA) signaling pathway. Phosphorylates ABA-responsive transcription factor ABF4 in vitro
Contig_26779	-0.385331	9.6142e-171	2.56441e-168	P3	EIN3-binding F box protein 2; Component of SCF(EBF1) E3 ubiquitin ligase complexes, which may mediate the ubiquitination and subsequent proteasomal degradation of target proteins (probably including EIN3 and EIL1). Regulator of the ethylene signaling cascade by modulating the stability of EIN3 and EIL1 proteins
Contig_8579	-0.783964	1.64178e-170	4.35425e-168	P3	syntaxin 1B/2/3; Vesicle trafficking protein that functions in the secretory pathway (By similarity)
Contig_15556	-0.184672	3.12287e-170	8.18928e-168	P3	exoribonuclease 4; Possesses 5'->3' exoribonuclease activity. Acts as an endogenous post-transcriptional gene silencing (PTGS) suppressor. Degrades miRNA target cleavage products that lack a 5'-cap structure. Antagonizes the negative feedback regulation on EIN3 by promoting EBF1 and EBF2 mRNA decay, which consequently allows the accumulation of EIN3 protein to trigger the ethylene response
Contig_43199	0.0970094	5.42514e-168	1.39909e-165	P3	K+ transporter 1; Highly selective inward-rectifying potassium channel that mediate potassium uptake by plant roots in response to low K(+) conditions, by a calcium-, CBL-, and CIPK-dependent pathway. Involved in the stomatal regulation by monitoring the turgor pressure in guard cells. Assuming opened or closed conformations in response to the voltage difference across the membrane, the channel i…
Contig_19516	-0.0943816	1.51214e-167	3.87824e-165	P3	S-locus lectin protein kinase-like protein
Contig_19517	-0.0161643	6.55299e-166	1.66239e-163	P3	S-locus lectin protein kinase-like protein
Contig_23119	0.115567	2.00429e-164	5.02989e-162	P3	DWARF IN LIGHT 2
Contig_24559	0.55391	4.00102e-163	9.88146e-161	P3	actin depolymerizing factor 11; Actin-depolymerizing protein. Severs actin filaments (F- actin) and binds to actin monomers (By similarity)
Contig_28379	-1.28141	1.06844e-160	2.59753e-158	P3	S-locus lectin protein kinase-like protein
Contig_20949	12.1706	5.03303e-156	8.23526e-154	P3	K+ uptake permease 6; Probable potassium transporter
Contig_40152	-5.17279	1.0658e-134	1.37802e-132	P3	EGG CELL 1.4; Involved in the regulation of gamete interactions during the double fertilization and to prevent multiple-pollen tube attraction; mediates the redistribution of the gamete fusogen HAP2/GCS1 to the cell surface after secretion upon sperm arrival
Contig_10945	-1.78319	2.3624e-128	2.85237e-126	P3	disease resistance-responsive, dirigent domain-containing protein
Contig_21001	-3.8001	6.88282e-90	5.42519e-88	P3	exocyst complex component 7
Contig_2871	1.59848	3.2197e-89	2.52944e-87	P3	F-box/kelch-repeat protein
Contig_32910	-4.95576	8.614e-87	6.50864e-85	P3	RING membrane-anchor 3; E3 ubiquitin-protein ligase
Contig_13344	7.08587	9.59964e-87	7.24185e-85	P3	F-box protein SKIP16; Component of SCF(ASK-cullin-F-box) E3 ubiquitin ligase complexes, which may mediate the ubiquitination and subsequent proteasomal degradation of target proteins (By similarity)
Contig_722	0.958804	1.06542e-78	7.17094e-77	P3	NB-ARC domain-containing disease resistance protein; Disease resistance protein (By similarity)
Contig_19267	11.0683	8.69736e-74	5.38771e-72	P3	nuclear-enriched phloem companion cell 8 protein
Contig_1459	1.46866	9.28249e-73	5.64697e-71	P3	putative nodulin protein
Contig_3743	10.8926	5.54517e-66	2.99004e-64	P3	polygalacturonase
Contig_6705	1.25153	4.06992e-65	2.16262e-63	P3	F-box protein
Contig_1795	-2.90396	1.14878e-64	6.07699e-63	P3	ethylene-responsive transcription factor ERF105; Probably acts as a transcriptional activator. Binds to the GCC-box pathogenesis-related promoter element. May be involved in the regulation of gene expression by stress factors and by components of stress signal transduction pathways (By similarity)
Contig_1974	-0.685119	1.93705e-61	9.55458e-60	P3	26S proteasome non-ATPase regulatory subunit 14; Metalloprotease component of the 26S proteasome that specifically cleaves 'Lys-63'-linked polyubiquitin chains. The 26S proteasome is involved in the ATP-dependent degradation of ubiquitinated proteins. The function of the 'Lys-63'-specific deubiquitination of the proteasome is unclear (By similarity)
Contig_19974	5.65252	3.7508e-59	1.7727e-57	P3	putative disease resistance RPP8-like protein 2; Potential disease resistance protein
Contig_11938	-3.04366	1.99743e-55	8.88287e-54	P3	F-box protein
Contig_504	0.562625	7.95385e-55	3.49785e-53	P3	F-box/ankyrin repeat protein SKIP35; Component of SCF(ASK-cullin-F-box) E3 ubiquitin ligase complexes, which may mediate the ubiquitination and subsequent proteasomal degradation of target proteins (By similarity)
Contig_11185	-1.01554	5.23061e-51	2.09627e-49	P3	mitogen-activated protein kinase kinase kinase 14
Contig_19266	-1.09378	1.94621e-47	7.20356e-46	P3	nuclear-enriched phloem companion cell 8 protein
Contig_27204	-10.3707	5.58857e-46	2.00896e-44	P3	ribonuclease 3; May remobilize phosphate, particularly when cells senesce or when phosphate becomes limiting
Contig_1642	-2.8204	1.10658e-45	3.95098e-44	P3	TIR-NBS-LRR class disease resistance protein
Contig_1209	1.31838	1.35414e-45	4.82399e-44	P3	sp|O24362|PSA3_SPIOL Proteasome subunit alpha type-3 OS=Spinacia oleracea GN=PAG1 PE=2 SV=1
Contig_36950	-3.97717	7.80629e-45	2.70772e-43	P3	regulatory particle AAA-ATPase 2A; The 26S protease is involved in the ATP-dependent degradation of ubiquitinated proteins. The regulatory (or ATPase) complex confers ATP dependency and substrate specificity to the 26S complex. Is required for the maintenance of postembryonic root and shoot meristems. Has a specific role in the regulation of organs size
Contig_4330	-1.02479	7.87942e-44	2.65733e-42	P3	polygalacturonase
Contig_1652	-0.824736	1.05497e-43	3.55285e-42	P3	pollen receptor like kinase 6
Contig_17618	2.96887	2.82898e-42	9.18178e-41	P3	pollen Ole e 1 allergen and extensin family protein
Contig_9115	-1.40487	8.24019e-40	2.51127e-38	P3	Kelch repeat-containing F-box protein
Contig_7397	-10.0962	8.80179e-39	2.6136e-37	P3	F-box/kelch-repeat protein
Contig_12835	1.01513	5.12187e-37	1.45097e-35	P3	FBD-associated F-box protein
Contig_2901	-1.51764	3.07021e-36	8.49969e-35	P3	F-box protein
Contig_22759	3.17406	1.78988e-34	4.72105e-33	P3	EMBRYO DEFECTIVE 2719; Acts as a regulatory subunit of the 26 proteasome which is involved in the ATP-dependent degradation of ubiquitinated proteins (By similarity)
Contig_5027	-0.976548	1.19729e-31	2.88243e-30	P3	plasmodesmata-located protein 8
Contig_28	0.74813	1.54872e-31	3.71716e-30	P3	Polygalacturonase inhibitor 1; Inhibitor of fungal polygalacturonase. It is an important factor for plant resistance to phytopathogenic fungi
Contig_7860	0.800888	2.08406e-30	4.77734e-29	P3	phloem protein 2-A12
Contig_13099	-1.38586	1.28509e-29	2.84285e-28	P3	maternal effect embryo arrest 34
Contig_4584	-0.661292	4.73598e-28	9.92171e-27	P3	EMPFINDLICHER IM DUNKELROTEN LICHT 1; Component of SCF(ASK-cullin-F-box) E3 ubiquitin ligase complexes, which may mediate the ubiquitination and subsequent proteasomal degradation of target proteins. Negative regulator of the phyA signaling pathway that shifts the responsiveness of the phyA signaling system associated with hypocotyl elongation from red to far-red wavelength
Contig_15267	-2.14659	5.15535e-27	1.03044e-25	P3	ribonuclease 1; May remobilize phosphate, particularly when cells senesce or when phosphate becomes limiting
Contig_8806	-1.10823	4.77748e-25	8.83461e-24	P3	peroxin 14; Controls intracellular transport of both PTS1- and PTS2- containing proteins. Required for the proper targeting of PEX7 to the peroxisome
Contig_9464	0.817996	1.35699e-24	2.46047e-23	P3	F-box protein
Contig_27844	6.12932	8.77286e-24	1.54178e-22	P3	NB-ARC domain-containing disease resistance protein; Potential disease resistance protein (By similarity)
Contig_4376	1.56417	1.0292e-22	1.70638e-21	P3	armadillo/beta-catenin-like repeat-containing protein
Contig_20546	-1.57342	2.82805e-22	4.57688e-21	P3	F-box protein
Contig_17095	1.72659	3.84669e-22	6.20426e-21	P3	F-box/FBD/LRR-repeat protein containing protein
Contig_20446	-1.71654	8.76743e-22	1.39045e-20	P3	AT1G11330.2 | Symbols: | s-locus lectin protein kinase family protein
Contig_34241	-1.84252	7.33047e-21	1.1138e-19	P3	heat shock protein 21
Contig_6405	-5.23155	1.51312e-20	2.25712e-19	P3	NB-ARC domain-containing disease resistance protein; Disease resistance protein (By similarity)
Contig_22482	1.19644	1.66631e-20	2.48096e-19	P3	ethylene-responsive transcription factor ERF025; Probably acts as a transcriptional activator. Binds to the GCC-box pathogenesis-related promoter element. May be involved in the regulation of gene expression by stress factors and by components of stress signal transduction pathways (By similarity)
Contig_670	0.628462	4.50313e-19	6.2406e-18	P3	putative F-box/kelch-repeat protein
Contig_6433	1.02875	5.1998e-19	7.17325e-18	P3	F-box protein
Contig_2883	0.238486	1.50834e-18	2.02811e-17	P3	Potassium transporter 5; High-affinity potassium transporter. Could also transport rubidium and cesium
Contig_8703	5.79726	2.18639e-18	2.91668e-17	P3	NB-ARC domain-containing disease resistance protein; Disease resistance protein (By similarity)
Contig_1922	0.238902	7.25371e-18	9.43778e-17	P3	regulatory particle AAA-ATPase 2A; The 26S protease is involved in the ATP-dependent degradation of ubiquitinated proteins. The regulatory (or ATPase) complex confers ATP dependency and substrate specificity to the 26S complex. Is required for the maintenance of postembryonic root and shoot meristems. Has a specific role in the regulation of organs size
Contig_948	-2.34101	7.81934e-18	1.01265e-16	P3	gi|720061200|ref|XP_010275096.1| PREDICTED: mitogen-activated protein kinase kinase 4-like [Nelumbo nucifera]
Contig_29595	-2.08268	8.04495e-18	1.04102e-16	P3	S-locus lectin protein kinase-like protein
Contig_31422	-1.62057	9.03586e-18	1.16606e-16	P3	F-box/kelch-repeat protein
Contig_10768	0.783816	3.06995e-17	3.85275e-16	P3	F-box/LRR-repeat protein 4
Contig_6354	0.657858	3.43765e-17	4.30509e-16	P3	TSO MEANING 'UGLY' IN CHINESE 2; Provides the precursors necessary for DNA synthesis. Catalyzes the biosynthesis of deoxyribonucleotides from the corresponding ribonucleotides
Contig_47616	-4.20759	6.58878e-17	8.11219e-16	P3	putative S-locus protein kinase
Contig_15506	1.52379	1.66434e-16	2.00596e-15	P3	F-box/kelch-repeat protein
Contig_7889	0.90463	2.17321e-16	2.5962e-15	P3	acyl-CoA oxidase 4; Catalyzes the desaturation of short-chain acyl-CoAs to 2-trans-enoyl-CoAs. Active on butyryl-CoA (C4), hexanoyl-CoA (C6), and octanoyl-CoA (C8). Has no activity as acyl-CoA dehydrogenase or on crotonyl-CoA (an unsaturated C4:1 carbocyclic ester) or glutaryl-CoA (a dicarboxylic ester)
Contig_363	0.384707	7.56361e-16	8.70907e-15	P3	acyl-CoA oxidase 4; Catalyzes the desaturation of short-chain acyl-CoAs to 2-trans-enoyl-CoAs. Active on butyryl-CoA (C4), hexanoyl-CoA (C6), and octanoyl-CoA (C8). Has no activity as acyl-CoA dehydrogenase or on crotonyl-CoA (an unsaturated C4:1 carbocyclic ester) or glutaryl-CoA (a dicarboxylic ester)
Contig_26270	-3.0069	8.08301e-16	9.2891e-15	P3	S-locus lectin protein kinase-like protein
Contig_18574	-1.13533	1.09475e-15	1.24008e-14	P3	mitogen-activated protein kinase 3; Involved in oxidative stress-mediated signaling cascade to oxidative (such as ozone). Involved in the innate immune MAP kinase signaling cascade (MEKK1, MKK4/MKK5 and MPK3/MPK6) downstream of bacterial flagellin receptor FLS2. May be involved in hypersensitive response (HR)-mediated signaling cascade. May phosphorylate regulators of WRKY transcription factors. …
Contig_27081	1.13299	3.4834e-15	3.82529e-14	P3	F-box/FBD/LRR-repeat protein
Contig_17179	-2.58522	2.61033e-14	2.69736e-13	P3	phosphatidylinositol glycan, class C
Contig_27019	2.92563	6.34396e-14	6.34945e-13	P3	S-locus lectin protein kinase-like protein
Contig_11755	-0.746855	6.45248e-14	6.45397e-13	P3	long chain acyl-CoA synthetase 4; Activation of long-chain fatty acids for both synthesis of cellular lipids, and degradation via beta-oxidation. Preferentially uses palmitate, palmitoleate, oleate and linoleate
Contig_3113	0.269687	7.76355e-14	7.71817e-13	P3	phosphate starvation-induced gene 2; Catalyzes the specific cleavage of pyrophosphate
Contig_4339	0.775346	1.80082e-13	1.74853e-12	P3	EIN3-binding F box protein 1; Component of SCF(EBF1) E3 ubiquitin ligase complexes, which may mediate the ubiquitination and subsequent proteasomal degradation of target proteins (probably including EIN3 and EIL1). Regulator of the ethylene signaling cascade by modulating the stability of EIN3 and EIL1 proteins. Confers insensitivity to ethylene
Contig_35528	1.69374	1.88128e-13	1.82218e-12	P3	gi|659131162|ref|XP_008465541.1| PREDICTED: F-box/LRR-repeat protein 10-like isoform X1 [Cucumis melo]
Contig_37628	4.55242	2.7839e-13	2.66705e-12	P3	F-box associated ubiquitination effector family protein
Contig_47542	-8.4643	9.4748e-13	8.78275e-12	P3	SLOW MOTION
Contig_13000	-1.1719	1.54609e-12	1.41656e-11	P3	ethylene and salt inducible 3; Probably acts as a transcriptional activator. Binds to the GCC-box pathogenesis-related promoter element. May be involved in the regulation of gene expression by stress factors and by components of stress signal transduction pathways (By similarity)
Contig_10640	-0.893791	8.09653e-12	7.00307e-11	P3	sp|Q6RYA0|SABP2_TOBAC Salicylic acid-binding protein 2 OS=Nicotiana tabacum GN=SABP2 PE=1 SV=1
Contig_26596	8.37393	1.04227e-11	8.90954e-11	P3	TIR-NBS-LRR class disease resistance protein
Contig_21707	1.24379	1.50503e-11	1.27186e-10	P3	TWIN SISTER OF FT; May form complexes with phosphorylated ligands by interfering with kinases and their effectors (By similarity)
Contig_22652	3.10352	1.9625e-11	1.64615e-10	P3	S-locus lectin protein kinase-like protein
Contig_16457	1.32648	2.58667e-11	2.14693e-10	P3	nuclear-enriched phloem companion cell 8 protein
Contig_10250	0.397366	3.55002e-11	2.91944e-10	P3	AT3G13870.2 | Symbols: RHD3 | Root hair defective 3 GTP-binding protein (RHD3) | chr3:4565762-4570261 REVERSE LENGTH=738
Contig_4264	3.4984	5.70704e-11	4.62282e-10	P3	maternal effect embryo arrest 34
Contig_11368	0.910134	6.38218e-11	5.13551e-10	P3	F-box/LRR-repeat protein 3
Contig_1896	-0.2313	1.24754e-10	9.8334e-10	P3	20S proteasome beta subunit D1; The proteasome is a multicatalytic proteinase complex which is characterized by its ability to cleave peptides with Arg, Phe, Tyr, Leu, and Glu adjacent to the leaving group at neutral or slightly basic pH. The proteasome has an ATP-dependent proteolytic activity
Contig_33753	-2.9601	1.85154e-10	1.44029e-09	P3	EID1-like 3
Contig_4128	0.330712	2.32876e-10	1.8e-09	P3	sp|P93768|PSMD3_TOBAC Probable 26S proteasome non-ATPase regulatory subunit 3 OS=Nicotiana tabacum GN=21D7 PE=2 SV=1
Contig_20174	-1.21266	2.37557e-10	1.83469e-09	P3	F-box associated ubiquitination effector-like protein
Contig_44899	2.31899	2.95601e-10	2.25399e-09	P3	heat shock protein 81-1; Molecular chaperone involved in R gene-mediated disease resistance. Required for full RPS2-mediated resistance through interaction with RAR1. Possesses probably ATPase activity
Contig_273	0.341205	3.62335e-10	2.7487e-09	P3	AAA-type ATPase family protein; The 26S protease is involved in the ATP-dependent degradation of ubiquitinated proteins. The regulatory (or ATPase) complex confers ATP dependency and substrate specificity to the 26S complex
Contig_27398	8.10563	1.10747e-09	8.00343e-09	P3	K+ uptake transporter 3; High-affinity potassium transporter
Contig_32872	1.57829	1.1716e-09	8.45143e-09	P3	F-box/LRR-repeat protein 4
Contig_8868	0.438181	1.71845e-09	1.22179e-08	P3	pyrophosphorylase 6
Contig_2111	1.04758	2.92297e-09	2.03518e-08	P3	nodulin-like and major facilitator domain-containing protein
Contig_27922	-4.21034	4.17686e-09	2.86411e-08	P3	pyrophosphorylase 6
Contig_11624	1.07268	4.89347e-09	3.33381e-08	P3	TIR-NBS-LRR class disease resistance protein
Contig_706	-1.08579	8.58849e-09	5.70853e-08	P3	programmed cell death 6-interacting protein
Contig_10175	-0.794874	1.38319e-08	9.03048e-08	P3	F-box/kelch-repeat protein
Contig_38168	4.70819	1.99006e-08	1.27145e-07	P3	K+ efflux antiporter 3; May operate as a K(+)/H(+) antiporter
Contig_11360	2.24068	2.45951e-08	1.55941e-07	P3	AUTOPHAGY 8A; Involved in cytoplasm to vacuole transport (Cvt) vesicles and autophagosomes formation. May mediate the delivery of the vesicles and autophagosomes to the vacuole via the microtubule cytoskeleton
Contig_23076	7.86558	3.04139e-08	1.89367e-07	P3	MAP kinase 7
Contig_21429	1.64113	3.63832e-08	2.24765e-07	P3	SMALL AUXIN UP RNA 23
Contig_12252	4.66987	3.75948e-08	2.31677e-07	P3	putative disease resistance RPP13-like protein 1; Potential disease resistance protein
Contig_10724	-0.497814	3.97508e-08	2.44423e-07	P3	syntaxin 1B/2/3; Vesicle trafficking protein that functions in the secretory pathway (By similarity)
Contig_25919	2.39612	6.51273e-08	3.90838e-07	P3	Pectin lyase-like protein
Contig_13980	0.878264	6.59473e-08	3.95309e-07	P3	K+ uptake transporter 3; High-affinity potassium transporter
Contig_44736	-7.67877	1.20864e-07	7.01691e-07	P3	S-locus lectin protein kinase-like protein
Contig_26769	-1.53471	1.20061e-07	7.01691e-07	P3	K+ efflux antiporter 4; May operate as a K(+)/H(+) antiporter
Contig_36694	-4.67209	1.20864e-07	7.01691e-07	P3	acyl-CoA oxidase 4; Catalyzes the desaturation of short-chain acyl-CoAs to 2-trans-enoyl-CoAs. Active on butyryl-CoA (C4), hexanoyl-CoA (C6), and octanoyl-CoA (C8). Has no activity as acyl-CoA dehydrogenase or on crotonyl-CoA (an unsaturated C4:1 carbocyclic ester) or glutaryl-CoA (a dicarboxylic ester)
Contig_25010	1.41335	1.51588e-07	8.7114e-07	P3	phloem protein 2-B15
Contig_29977	0.705884	1.5641e-07	8.98308e-07	P3	disease resistance-responsive, dirigent domain-containing protein
Contig_9627	-0.498765	1.77946e-07	1.01768e-06	P3	F-box protein
Contig_2267	-0.25212	2.25052e-07	1.27525e-06	P3	sp|Q9LUV2|POP3_ARATH Probable protein Pop3 OS=Arabidopsis thaliana GN=At3g17210 PE=1 SV=1
Contig_13658	1.37042	2.694e-07	1.49705e-06	P3	F-box domain-containing protein
Contig_29316	-1.94479	4.49425e-07	2.44252e-06	P3	putative disease resistance RPP8-like protein 2; Potential disease resistance protein
Contig_2321	0.533946	6.22683e-07	3.31578e-06	P3	peroxin-16; Involved in the formation of peroxisomes, lipid bodies and protein bodies
Contig_1528	0.364138	1.21057e-06	6.19596e-06	P3	F-box protein
Contig_24138	-3.10757	1.42613e-06	7.23214e-06	P3	putative disease resistance RPP8-like protein 2; Potential disease resistance protein
Contig_16974	2.36251	2.09641e-06	1.03665e-05	P3	leucine-rich repeats-containing protein
Contig_5253	-1.1324	2.20082e-06	1.08624e-05	P3	long chain acyl-CoA synthetase 4; Activation of long-chain fatty acids for both synthesis of cellular lipids, and degradation via beta-oxidation. Preferentially uses palmitate, palmitoleate, oleate and linoleate
Contig_1703	0.253618	2.39447e-06	1.17888e-05	P3	K+ uptake transporter 3; High-affinity potassium transporter
Contig_8380	1.33654	2.53726e-06	1.24607e-05	P3	CCR4- associated factor 1b; Ubiquitous transcription factor required for a diverse set of processes. It is a component of the CCR4 complex involved in the control of gene expression (By similarity)
Contig_26995	0.695373	3.26813e-06	1.58581e-05	P3	nodulin-like and major facilitator domain-containing protein
Contig_26958	1.78747	3.53441e-06	1.70577e-05	P3	K+ efflux antiporter 2; May operate as a K(+)/H(+) antiporter
Contig_4103	7.21703	3.84742e-06	1.83721e-05	P3	S-locus lectin protein kinase-like protein
Contig_12043	0.584016	4.42343e-06	2.10043e-05	P3	FAD/NAD(P)-binding oxidoreductase family protein
Contig_8861	1.12021	4.65489e-06	2.20526e-05	P3	EIN3-binding F box protein 1; Component of SCF(EBF1) E3 ubiquitin ligase complexes, which may mediate the ubiquitination and subsequent proteasomal degradation of target proteins (probably including EIN3 and EIL1). Regulator of the ethylene signaling cascade by modulating the stability of EIN3 and EIL1 proteins. Confers insensitivity to ethylene
Contig_50	-3.47346	5.34097e-06	2.51398e-05	P3	ribonuclease 1; May remobilize phosphate, particularly when cells senesce or when phosphate becomes limiting
Contig_32424	-1.21105	6.28737e-06	2.92636e-05	P3	ring finger and CHY zinc finger domain-containing protein 1
Contig_15769	0.354319	7.60943e-06	3.51172e-05	P3	putative F-box/kelch-repeat protein
Contig_28071	1.84131	1.04249e-05	4.70535e-05	P3	S-locus lectin protein kinase-like protein
Contig_41448	-1.89483	1.509e-05	6.67507e-05	P3	SURFEIT 1; Probably involved in the biogenesis of the COX complex (By similarity)
Contig_1598	-0.128126	1.71675e-05	7.50523e-05	P3	20S proteasome subunit PAA2; The proteasome is a multicatalytic proteinase complex which is characterized by its ability to cleave peptides with Arg, Phe, Tyr, Leu, and Glu adjacent to the leaving group at neutral or slightly basic pH. The proteasome has an ATP-dependent proteolytic activity
Contig_3458	-0.325938	2.31315e-05	9.93763e-05	P3	F-box/kelch-repeat protein
Contig_31352	-1.17219	2.45913e-05	0.000105352	P3	Pectin lyase-like protein
Contig_1420	0.785003	2.74854e-05	0.000117148	P3	EIN3-binding F box protein 1; Component of SCF(EBF1) E3 ubiquitin ligase complexes, which may mediate the ubiquitination and subsequent proteasomal degradation of target proteins (probably including EIN3 and EIL1). Regulator of the ethylene signaling cascade by modulating the stability of EIN3 and EIL1 proteins. Confers insensitivity to ethylene
Contig_38878	-7.12951	3.07011e-05	0.000129034	P3	acyl-CoA oxidase 4; Catalyzes the desaturation of short-chain acyl-CoAs to 2-trans-enoyl-CoAs. Active on butyryl-CoA (C4), hexanoyl-CoA (C6), and octanoyl-CoA (C8). Has no activity as acyl-CoA dehydrogenase or on crotonyl-CoA (an unsaturated C4:1 carbocyclic ester) or glutaryl-CoA (a dicarboxylic ester)
Contig_42144	6.99626	3.07011e-05	0.000129034	P3	NB-ARC domain-containing disease resistance protein; Disease resistance protein (By similarity)
Contig_44453	-7.12951	3.07011e-05	0.000129034	P3	S-locus lectin protein kinase-like protein
Contig_32854	1.0201	4.86222e-05	0.000198809	P3	S-locus lectin protein kinase-like protein
Contig_18022	0.368156	5.55127e-05	0.000225506	P3	phosphate starvation-induced gene 2; Catalyzes the specific cleavage of pyrophosphate
Contig_10202	-0.353128	5.64331e-05	0.000229137	P3	20S proteasome beta subunit G1; The proteasome is a multicatalytic proteinase complex which is characterized by its ability to cleave peptides with Arg, Phe, Tyr, Leu, and Glu adjacent to the leaving group at neutral or slightly basic pH. The proteasome has an ATP-dependent proteolytic activity
Contig_42096	6.91446	6.13562e-05	0.000246354	P3	S-locus lectin protein kinase-like protein
Contig_32339	-3.00166	6.66138e-05	0.000266068	P3	heat shock protein 81-1; Molecular chaperone involved in R gene-mediated disease resistance. Required for full RPS2-mediated resistance through interaction with RAR1. Possesses probably ATPase activity
Contig_12157	0.778019	7.57813e-05	0.000300158	P3	26S proteasome regulatory subunit N1; Acts as a regulatory subunit of the 26 proteasome which is involved in the ATP-dependent degradation of ubiquitinated proteins (By similarity). Required during embryogenesis (PubMed:16169895). Required for optimal plant growth and stress responses (PubMed:19605416)
Contig_25144	-0.967144	8.17123e-05	0.000321797	P3	putative S-locus lectin protein kinase
Contig_23507	-0.693397	9.67121e-05	0.000377423	P3	F-box protein
Contig_5892	0.389069	0.000105821	0.000410405	P3	TRANSPORT INHIBITOR RESPONSE 1; Auxin receptor that mediates Aux/IAA proteins proteasomal degradation and auxin-regulated transcription. The SCF(TIR1) E3 ubiquitin ligase complex is involved in auxin- mediated signaling pathway that regulate root and hypocotyl growth, lateral root formation, cell elongation, and gravitropism. Appears to allow pericycle cells to overcome G2 arrest prior to lateral…
Contig_13042	0.28897	0.000109004	0.000421921	P3	SCARFACE; GTPase-activating protein (GAP) for ADP ribosylation factor (ARF). Involved in the spatial control of provascular differentiation. Required for the formation of the normal pattern of continuous secondary veins. Involved in auxin signaling but not in polar auxin transport or in auxin responses. Required for PIN1 internalization in roots
Contig_11157	6.82774	0.000122627	0.000465687	P3	putative F-box protein
Contig_41754	-6.92464	0.000122627	0.000465687	P3	S-locus lectin protein kinase-like protein
Contig_46151	-6.92464	0.000122627	0.000465687	P3	NB-ARC domain-containing disease resistance protein; Potential disease resistance protein (By similarity)
Contig_34780	-2.92411	0.000122056	0.000465687	P3	Polygalacturonase inhibitor 1; Inhibitor of fungal polygalacturonase. It is an important factor for plant resistance to phytopathogenic fungi
Contig_7849	0.234726	0.000122807	0.000466336	P3	alpha-vacuolar processing enzyme; Asparagine-specific endopeptidase involved in the processing of vacuolar seed protein precursors into the mature forms
Contig_15636	-0.860961	0.000165037	0.000614354	P3	F-box/kelch-repeat protein
Contig_19864	2.16764	0.000184753	0.000682872	P3	K+ uptake permease 6; Probable potassium transporter
Contig_3664	-0.530052	0.000207838	0.000761319	P3	mitogen-activated protein kinase 3; Involved in oxidative stress-mediated signaling cascade to oxidative (such as ozone). Involved in the innate immune MAP kinase signaling cascade (MEKK1, MKK4/MKK5 and MPK3/MPK6) downstream of bacterial flagellin receptor FLS2. May be involved in hypersensitive response (HR)-mediated signaling cascade. May phosphorylate regulators of WRKY transcription factors. …
Contig_48068	6.73548	0.000245094	0.000872923	P3	S-locus lectin protein kinase-like protein
Contig_5182	-0.409747	0.000309839	0.00108816	P3	F-box/kelch-repeat protein
Contig_7419	1.74263	0.000351377	0.00122201	P3	F-box/FBD/LRR-repeat protein
Contig_29244	-0.801799	0.000354777	0.00123348	P3	F-box protein
Contig_7529	0.346601	0.000389365	0.00134761	P3	SLOW MOTION
Contig_4417	0.309207	0.000401322	0.00138768	P3	F-box protein
Contig_40979	-2.52548	0.000491667	0.00166062	P3	F-box-like protein
Contig_36252	2.11501	0.000540282	0.00180937	P3	F-box/kelch-repeat protein
Contig_10113	-0.247092	0.000546173	0.00182729	P3	20S proteasome beta subunit G1; The proteasome is a multicatalytic proteinase complex which is characterized by its ability to cleave peptides with Arg, Phe, Tyr, Leu, and Glu adjacent to the leaving group at neutral or slightly basic pH. The proteasome has an ATP-dependent proteolytic activity
Contig_33104	-1.73225	0.000687676	0.0022733	P3	Potassium transporter 5; High-affinity potassium transporter. Could also transport rubidium and cesium
Contig_41256	-1.48166	0.000727566	0.00239898	P3	actin depolymerizing factor 11; Actin-depolymerizing protein. Severs actin filaments (F- actin) and binds to actin monomers (By similarity)
Contig_31958	-2.6628	0.000732495	0.00240887	P3	TRANSPORT INHIBITOR RESPONSE 1; Auxin receptor that mediates Aux/IAA proteins proteasomal degradation and auxin-regulated transcription. The SCF(TIR1) E3 ubiquitin ligase complex is involved in auxin- mediated signaling pathway that regulate root and hypocotyl growth, lateral root formation, cell elongation, and gravitropism. Appears to allow pericycle cells to overcome G2 arrest prior to lateral…
Contig_23623	2.06463	0.000885647	0.00287055	P3	MAP kinase 7
Contig_42007	-3.91797	0.000980413	0.00310641	P3	TWIN SISTER OF FT; May form complexes with phosphorylated ligands by interfering with kinases and their effectors (By similarity)
Contig_1573	0.666902	0.000975409	0.00310641	P3	ethylene-responsive transcription factor ERF105; Probably acts as a transcriptional activator. Binds to the GCC-box pathogenesis-related promoter element. May be involved in the regulation of gene expression by stress factors and by components of stress signal transduction pathways (By similarity)
Contig_3828	0.0924215	0.00103646	0.00327742	P3	actin depolymerizing factor 6; Actin-depolymerizing protein. Severs actin filaments (F- actin) and binds to actin monomers
Contig_5386	0.141951	0.00125369	0.00392153	P3	maternal effect embryo arrest 34
Contig_33206	-1.73508	0.0013304	0.00413335	P3	peroxin 14; Controls intracellular transport of both PTS1- and PTS2- containing proteins. Required for the proper targeting of PEX7 to the peroxisome
Contig_14881	0.320329	0.00171367	0.00522257	P3	F-box/LRR-repeat protein 3
Contig_2411	-0.224346	0.00176929	0.00537964	P3	20S proteasome beta subunit G1; The proteasome is a multicatalytic proteinase complex which is characterized by its ability to cleave peptides with Arg, Phe, Tyr, Leu, and Glu adjacent to the leaving group at neutral or slightly basic pH. The proteasome has an ATP-dependent proteolytic activity
Contig_35156	1.90574	0.00189492	0.00569538	P3	F-box protein
Contig_7171	1.24727	0.00189761	0.00570148	P3	calreticulin 3; Molecular calcium-binding chaperone promoting folding, oligomeric assembly and quality control in the ER via the calreticulin/calnexin cycle. This lectin may interact transiently with almost all of the monoglucosylated glycoproteins that are synthesized in the ER
Contig_28606	6.29294	0.00195752	0.00581376	P3	S-locus lectin protein kinase-like protein
Contig_2825	0.373074	0.00195036	0.00581376	P3	nodulin-like and major facilitator domain-containing protein
Contig_45100	1.80669	0.0021191	0.00626773	P3	20S proteasome beta subunit D1; The proteasome is a multicatalytic proteinase complex which is characterized by its ability to cleave peptides with Arg, Phe, Tyr, Leu, and Glu adjacent to the leaving group at neutral or slightly basic pH. The proteasome has an ATP-dependent proteolytic activity
Contig_28707	-1.55599	0.00224347	0.00661006	P3	S-locus lectin protein kinase-like protein
Contig_14548	1.95828	0.00233201	0.00684543	P3	ROOT HAIR DEFECTIVE4; Phosphoinositide phosphatase that preferentially hydrolyzes PtdIns(4)P. Regulates the accumulation of PtdIns(4)P on membrane compartments at the tips of growing root hairs leading to proper root hair development
Contig_24496	0.458284	0.00260827	0.00756649	P3	F-box/LRR-repeat protein 3
Contig_26188	-0.761156	0.00264541	0.00766017	P3	calcium dependent protein kinase-like protein; May play a role in signal transduction pathways that involve calcium as a second messenger (By similarity)
Contig_18628	0.392159	0.00273213	0.00789204	P3	F-box protein
Contig_118	0.397273	0.00353161	0.00999692	P3	K+ efflux antiporter 4; May operate as a K(+)/H(+) antiporter
Contig_40145	-6.23161	0.00391328	0.0108794	P3	S-locus lectin protein kinase-like protein
Contig_42804	6.15727	0.00391328	0.0108794	P3	calcium-dependent protein kinase 32; May play a role in signal transduction pathways that involve calcium as a second messenger. Functions as regulator of the calcium-mediated abscisic acid (ABA) signaling pathway. Phosphorylates ABA-responsive transcription factor ABF4 in vitro
Contig_31713	-2.04463	0.00436394	0.0119945	P3	putative disease resistance protein; Probable disease resistance protein (By similarity)
Contig_37571	-1.22088	0.00465245	0.0126905	P3	K+ uptake permease 6; Probable potassium transporter
Contig_42487	-1.44542	0.00513866	0.0139239	P3	S-locus lectin protein kinase-like protein
Contig_17857	-0.860767	0.00518832	0.014052	P3	mitogen-activated protein kinase kinase kinase 14
Contig_38945	1.70033	0.00525564	0.0142059	P3	S-locus lectin protein kinase-like protein
Contig_25353	1.03169	0.00640312	0.0169968	P3	exoribonuclease 4; Possesses 5'->3' exoribonuclease activity. Acts as an endogenous post-transcriptional gene silencing (PTGS) suppressor. Degrades miRNA target cleavage products that lack a 5'-cap structure. Antagonizes the negative feedback regulation on EIN3 by promoting EBF1 and EBF2 mRNA decay, which consequently allows the accumulation of EIN3 protein to trigger the ethylene response
Contig_18441	-0.57526	0.00661477	0.0175204	P3	nuclear-enriched phloem companion cell 8 protein
Contig_15072	-1.95217	0.00722652	0.0189545	P3	S-locus lectin protein kinase-like protein
Contig_24061	-2.34344	0.0074061	0.0193666	P3	F-box protein
Contig_21144	-2.34344	0.0074061	0.0193666	P3	EIN3-binding F box protein 1; Component of SCF(EBF1) E3 ubiquitin ligase complexes, which may mediate the ubiquitination and subsequent proteasomal degradation of target proteins (probably including EIN3 and EIL1). Regulator of the ethylene signaling cascade by modulating the stability of EIN3 and EIL1 proteins. Confers insensitivity to ethylene
Contig_14001	-0.348037	0.00773573	0.0201177	P3	F-box protein
Contig_47826	1.64406	0.00817489	0.0209408	P3	calcium-dependent protein kinase 24; May play a role in signal transduction pathways that involve calcium as a second messenger
Contig_46978	1.64406	0.00817489	0.0209408	P3	N-terminal nucleophile aminohydrolases (Ntn hydrolases) superfamily protein
Contig_12779	0.3467	0.00858835	0.0219371	P3	leucine-rich repeats-containing protein
Contig_344	0.331598	0.00933344	0.0236898	P3	F-box protein
Contig_26603	-0.486324	0.00937789	0.0237963	P3	F-box/LRR-repeat protein 17; Essential protein for male fertility. Component of the SCF(ASK-cullin-F-box) E3 ubiquitin ligase complex SCF(FBL17), which mediates the ubiquitination and subsequent proteasomal degradation of target proteins. Enables the switch in cell cycle control leading to male germ cell lineage formation from microspores after meiosis. Targets CDKA-1 inhibitors the degradation s…
Contig_16997	-1.19744	0.00963779	0.0243477	P3	F-box protein
Contig_19319	-0.489172	0.00982224	0.0247754	P3	S-adenosyl-L-methionine-dependent methyltransferase-like protein
Contig_4113	0.785151	0.0110248	0.0275409	P3	S-locus lectin protein kinase-like protein
Contig_47543	-3.39272	0.0117402	0.0290104	P3	SLOW MOTION
Contig_28946	-3.39272	0.0117402	0.0290104	P3	auxin F-box protein 5
Contig_33465	-1.85337	0.0118586	0.0292238	P3	disease resistance-responsive, dirigent domain-containing protein
Contig_40218	-1.46087	0.0126012	0.0309125	P3	F-box/LRR-repeat protein
Contig_36641	2.53966	0.0127622	0.0312089	P3	Pectin lyase-like protein
Contig_48087	2.53966	0.0127622	0.0312089	P3	pleckstrin homology and lipid-binding START domain-containing protein
Contig_47482	-2.21908	0.0129695	0.031597	P3	CC-NBS-LRR class disease resistance protein; Probable disease resistance protein (By similarity)
Contig_18079	-1.07936	0.0133924	0.0325722	P3	putative disease resistance RPP13-like protein 1; Potential disease resistance protein
Contig_16291	-1.2726	0.0139417	0.033768	P3	mitogen-activated protein kinase kinase kinase 19
Contig_7305	0.255897	0.0145844	0.0352398	P3	SCARFACE; GTPase-activating protein (GAP) for ADP ribosylation factor (ARF). Involved in the spatial control of provascular differentiation. Required for the formation of the normal pattern of continuous secondary veins. Involved in auxin signaling but not in polar auxin transport or in auxin responses. Required for PIN1 internalization in roots
Contig_34783	-1.65754	0.0146935	0.0354298	P3	Potassium transporter 5; High-affinity potassium transporter. Could also transport rubidium and cesium
Contig_2548	-0.0815771	0.014822	0.0357215	P3	20S proteasome alpha subunit F2; The proteasome is a multicatalytic proteinase complex which is characterized by its ability to cleave peptides with Arg, Phe, Tyr, Leu, and Glu adjacent to the leaving group at neutral or slightly basic pH. The proteasome has an ATP-dependent proteolytic activity. May play a role in thiol biosynthesis and arsenic tolerance in association with PAF1/ARS5
Contig_13050	0.161297	0.0154159	0.0370304	P3	long chain acyl-CoA synthetase 4; Activation of long-chain fatty acids for both synthesis of cellular lipids, and degradation via beta-oxidation. Preferentially uses palmitate, palmitoleate, oleate and linoleate
Contig_29015	-1.3847	0.0162028	0.0384382	P3	S-locus lectin protein kinase family protein
Contig_31944	-1.26184	0.0167675	0.0396152	P3	ethylene and salt inducible 3; Probably acts as a transcriptional activator. Binds to the GCC-box pathogenesis-related promoter element. May be involved in the regulation of gene expression by stress factors and by components of stress signal transduction pathways (By similarity)
Contig_42876	-1.38332	0.0192367	0.0447088	P3	nodulin-like and major facilitator domain-containing protein
Contig_47820	2.06624	0.0192663	0.0447088	P3	F-box/LRR-repeat protein 3
Contig_25747	0.601622	0.0193169	0.0448174	P3	mitogen-activated protein kinase kinase kinase 18
Contig_6739	-0.353573	0.0195399	0.0452883	P3	programmed cell death 6-interacting protein
Contig_14969	-1.0001	0.0199992	0.0462603	P3	Stigma-specific Stig1 family protein
Contig_47243	-1.94481	0.0213208	0.0487985	P3	F-box protein
Contig_46638	-3.22493	0.0215151	0.0489554	P3	F-box protein
Contig_33325	2.79717	0.0215151	0.0489554	P3	actin depolymerizing factor 6; Actin-depolymerizing protein. Severs actin filaments (F- actin) and binds to actin monomers
Contig_43291	-3.22493	0.0215151	0.0489554	P3	calcium-dependent protein kinase 6; May play a role in signal transduction pathways that involve calcium as a second messenger. Functions in abscisic acid (ABA) regulation of guard cell S-type anion-and Ca(2+)-permeable channels and stomatal closure
Contig_19451	1.58212	0.0227353	0.0512671	P3	putative disease resistance RPP13-like protein 1; Potential disease resistance protein
Contig_9431	-0.231685	0.0245144	0.0548333	P3	pyrophosphorylase 6
Contig_11230	-0.492601	0.0458587	0.0608631	P3	S-locus lectin protein kinase-like protein
Contig_37422	-1.46848	0.0290618	0.0638844	P3	K+ uptake permease 6; Probable potassium transporter
Contig_42497	5.65133	0.0312734	0.0677327	P3	AAA-type ATPase family protein; The 26S protease is involved in the ATP-dependent degradation of ubiquitinated proteins. The regulatory (or ATPase) complex confers ATP dependency and substrate specificity to the 26S complex
Contig_3075	0.150067	0.0398614	0.0832621	P3	26S proteasome regulatory subunit N9
Contig_47451	1.66378	0.0414893	0.0860562	P3	20S proteasome subunit PAA2; The proteasome is a multicatalytic proteinase complex which is characterized by its ability to cleave peptides with Arg, Phe, Tyr, Leu, and Glu adjacent to the leaving group at neutral or slightly basic pH. The proteasome has an ATP-dependent proteolytic activity
Contig_41363	-5.22774	1.21337e-81	8.63205e-80	P3,4	plantacyanin; Forms a concentration gradient along the pollen tube growth path, with a lower level in the stigma papilla cell wall and a higher level in the transmitting tract extracellular matix of the style
Contig_3379	2.75173	8.66311e-53	3.6703e-51	P3,4	plantacyanin; Forms a concentration gradient along the pollen tube growth path, with a lower level in the stigma papilla cell wall and a higher level in the transmitting tract extracellular matix of the style
Contig_12944	1.29444	9.51922e-08	5.62932e-07	P3,4	calreticulin 3; Molecular calcium-binding chaperone promoting folding, oligomeric assembly and quality control in the ER via the calreticulin/calnexin cycle. This lectin may interact transiently with almost all of the monoglucosylated glycoproteins that are synthesized in the ER
Contig_8553	1.03051	7.8348e-25	1.43208e-23	P3-5	AT1G05580.2 | Symbols: ATCHX23, CHX23 | cation/H+ exchanger 23 | chr1:1665594-1668377 REVERSE LENGTH=756
Contig_10149	0.773113	3.95287e-24	7.05407e-23	P3-5	VPS35 homolog B; Plays a role in vesicular protein sorting. Component of the membrane-associated retromer complex which is essential in endosome-to-Golgi retrograde transport. Also involved in the efficient sorting of seed storage proteins globulin 12S and albumin 2S. The VPS29-VPS26-VPS35 subcomplex may be involved in recycling of specific cargos from endosome to the plasma membrane
Contig_5099	0.517623	1.31258e-20	1.96415e-19	P3-5	vacuolar protein sorting-associated protein 24-1; Component of the ESCRT-III complex, which is required for multivesicular bodies (MVBs) formation and sorting of endosomal cargo proteins into MVBs. The ESCRT-III complex is probably involved in the concentration of MVB cargo (By similarity)
Contig_2945	-0.612231	1.6934e-08	1.09013e-07	P3-5	calcium-dependent protein kinase 16; May play a role in signal transduction pathways that involve calcium as a second messenger
Contig_13953	0.415188	1.56991e-07	9.01426e-07	P3-5	vacuolar protein sorting-associated protein 2-2; Component of the ESCRT-III complex, which is required for multivesicular bodies (MVBs) formation and sorting of endosomal cargo proteins into MVBs. The ESCRT-III complex is probably involved in the concentration of MVB cargo (By similarity)
Contig_5907	-0.316919	4.62496e-06	2.19283e-05	P3-5	vacuolar protein sorting-associated protein 24-1; Component of the ESCRT-III complex, which is required for multivesicular bodies (MVBs) formation and sorting of endosomal cargo proteins into MVBs. The ESCRT-III complex is probably involved in the concentration of MVB cargo (By similarity)
Contig_4431	0.327295	5.11674e-06	2.41418e-05	P3-5	SNAP25 homologous protein SNAP33; t-SNARE involved in diverse vesicle trafficking and membrane fusion processes, including cell plate formation. May function in the secretory pathway
Contig_7479	0.4729	3.4418e-05	0.000143651	P3-5	SNAP25 homologous protein SNAP33; t-SNARE involved in diverse vesicle trafficking and membrane fusion processes, including cell plate formation. May function in the secretory pathway
Contig_22007	-0.841534	0.000870795	0.00282647	P3-5	anaphase promoting complex 6; Component of the anaphase promoting complex/cyclosome (APC/C), a cell cycle-regulated E3 ubiquitin-protein ligase complex that controls progression through mitosis and the G1 phase of the cell cycle. The APC/C complex controls several key steps in the cell cycle by mediating ubiquitination and subsequent degradation of target proteins such as cyclins. The APC/C compl…
Contig_10666	-0.441408	0.00361715	0.0102261	P3-5	calcium-dependent protein kinase 16; May play a role in signal transduction pathways that involve calcium as a second messenger
Contig_3671	0.230081	0.0142129	0.0343775	P3-5	VPS35 homolog B; Plays a role in vesicular protein sorting. Component of the membrane-associated retromer complex which is essential in endosome-to-Golgi retrograde transport. Also involved in the efficient sorting of seed storage proteins globulin 12S and albumin 2S. The VPS29-VPS26-VPS35 subcomplex may be involved in recycling of specific cargos from endosome to the plasma membrane
Contig_4455	-0.293068	0.0165397	0.0391629	P3-5	sorting nexin 1; Plays a role in vesicular protein sorting. Acts at the crossroads between the secretory and endocytic pathways. Is involved in the endosome to vacuole protein transport via its interaction with the BLOS1/2 proteins and, as component of the membrane-associated retromer complex, is also involved in endosome-to-Golgi retrograde transport. Required for the auxin- carrier protein PIN2…
Contig_28983	-0.325913	0.0378498	0.0801397	P3-5	anaphase-promoting complex subunit 8; Component of the anaphase promoting complex/cyclosome (APC/C), a cell cycle-regulated E3 ubiquitin-protein ligase complex that controls progression through mitosis and the G1 phase of the cell cycle. The APC/C complex controls several key steps in the cell cycle by mediating ubiquitination and subsequent degradation of target proteins such as cyclins. The APC…
Contig_9461	0.228881	0.0401006	0.0836695	P3-5	anaphase promoting complex 10; Component of the anaphase promoting complex/cyclosome (APC/C), a cell cycle-regulated E3 ubiquitin-protein ligase complex that controls progression through mitosis and the G1 phase of the cell cycle. The APC/C complex controls several key steps in the cell cycle by mediating the ubiquitination and subsequent degradation of target proteins such as cyclins. The APC/C …
Contig_15689	-0.143356	4.4424e-211	1.78761e-208	P4	Rop guanine nucleotide exchange factor 1; Acts as an activator of Rop GTPases by exchanging GDP with GTP. Stimulates Rop1 to control polarized pollen tube growth
Contig_8623	0.72643	1.7754e-10	1.38356e-09	P4	Rop guanine nucleotide exchange factor 1; Acts as an activator of Rop GTPases by exchanging GDP with GTP. Stimulates Rop1 to control polarized pollen tube growth
Contig_38054	-6.81016	0.000245094	0.000872923	P4	RHO guanyl-nucleotide exchange factor 7
Contig_20162	-1.12176	0.000538925	0.00180699	P4	RHO guanyl-nucleotide exchange factor 14
Contig_46144	-1.03787	0.00197303	0.00585797	P4	cyclic nucleotide-gated channel 18; Putative cyclic nucleotide-gated ion channel
Contig_2726	-0.491315	0.00576708	0.015486	P4	Rop guanine nucleotide exchange factor 1; Acts as an activator of Rop GTPases by exchanging GDP with GTP. Stimulates Rop1 to control polarized pollen tube growth
Contig_46986	-1.10568	0.033719	0.0726118	P4	cyclic nucleotide-gated channel 18; Putative cyclic nucleotide-gated ion channel
Contig_152	-0.245729	1.41775e-22	2.33346e-21	P4-5	AT3G16640.1 | Symbols: TCTP | translationally controlled tumor protein | chr3:5669709-5670729 REVERSE LENGTH=168
Contig_2951	-0.308827	6.17866	4.96464e-07	P4-5	AT4G30260.1 | Symbols: |YIP4B, YPT/RAB GTPASE INTERACTING PROTEIN 4B; Encodes one of the two YPT/RAB GTPase Interacting Protein 4a (YIP4a) and YIP4b (formerly YIP2), which form a TGN-localized complex with ECHIDNA (ECH). This complex is required for the secretion of cell wall polysaccharides.| chr4:14816890-14818722 REVERSE LENGTH=280
Contig_11450	-1.76489	0.0156414	0.0371881	P4-5	AT3G16640.1 | Symbols: TCTP | translationally controlled tumor protein | chr3:5669709-5670729 REVERSE LENGTH=168
Contig_2950	0.154913	0.0451327	0.0926734	P4-5	AT2G18840.1 | Symbols: |YIP4A, YPT/RAB GTPASE INTERACTING PROTEIN 4A; Encodes one of the two YPT/RAB GTPase Interacting Protein 4a (YIP4a) and YIP4b (formerly YIP2), which form a TGN-localized complex with ECHIDNA (ECH). This complex is required for the secretion of cell wall polysaccharides. | chr2:8158288-8159848 FORWARD LENGTH=281
Contig_10874	-4.31523	0	0	P5	HXXXD-type acyl-transferase-like protein
Contig_34965	-0.503436	1.35603e-277	9.0424e-275	P5	ubiquitin-conjugating enzyme 16; Accepts the ubiquitin from the E1 complex and catalyzes its covalent attachment to other proteins (By similarity)
Contig_33141	-0.976667	2.76778e-275	1.81964e-272	P5	late embryogenesis abundant (LEA) hydroxyproline-rich glycoprotein
Contig_17437	0.28448	6.8901e-275	4.46689e-272	P5	phosphatidylinositol glycan, class A
Contig_31998	-0.756879	1.31661e-257	7.68207e-255	P5	embryo defective 2410
Contig_9210	-0.735605	1.04158e-250	5.71989e-248	P5	REPRESSOR OF UV-B PHOTOMORPHOGENESIS 2; Functions in association with RUP1 as repressor of UV-B- induced photomorphogenesis mediated by UVR8 and HY5. Plays a crucial negative feedback regulatory role downstream of UVR8-COP1 to inhibit UVR8 function, balance UV-B-specific responses and ensure normal plant growth. Is involved in the regulation of photoperiodic flowering and vegetative development. …
Contig_47624	2.12885	2.50342e-246	1.34316e-243	P5	COBRA-like protein 10
Contig_21573	-2.31759	2.95783e-245	1.53406e-242	P5	F-box/kelch-repeat protein
Contig_17187	1.68289	6.95718e-242	3.4919e-239	P5	ECERIFERUM 4; Catalyzes the reduction of fatty acyl-CoA to fatty alcohols. The preferred substrates are C24:0 and C26:0. May be unable to use saturated and monounsaturated C16 and C18 acyl-CoA as substrates. Involved in cuticular wax formation
Contig_48344	-0.554472	3.07286e-237	1.49411e-234	P5	Embryo-specific protein 3, (ATS3)
Contig_1948	1.28596	3.26966e-232	9.29035e-230	P5	gi|590595285|ref|XP_007018014.1| HXXXD-type acyl-transferase family protein, putative [Theobroma cacao] gi|508723342|gb|EOY15239.1| HXXXD-type acyl-transferase family protein, putative [Theobroma cacao]
Contig_22663	-1.22205	3.17686e-215	1.28947e-212	P5	embryo sac development arrest 7
Contig_40238	0.363791	2.14781e-210	8.56885e-208	P5	metacaspase 2; Acts as a negative regulator of oxidative stress cell death and hypersensitive cell death response mediated by immune response. Acts via indirect or direct regulation of AMC1 at postranscriptional level
Contig_22266	0.239894	2.96463e-209	1.17274e-206	P5	Lecithin-cholesterol acyltransferase-like 1
Contig_30124	-0.578644	5.54828e-207	2.14035e-204	P5	AINTEGUMENTA; Transcription activator that recognizes and binds to the DNA consensus sequence 5'-CAC[AG]N[AT]TNCCNANG-3'. Required for the initiation and growth of ovules integumenta, and for the development of female gametophyte. Plays a critical role in the development of gynoecium marginal tissues (e.g. stigma, style and septa), and in the fusion of carpels and of medial ridges leading to ovul…
Contig_18583	-0.71258	2.03536e-205	7.66181e-203	P5	ETHYLENE-INSENSITIVE3; Probable transcription factor acting as a positive regulator in the ethylene response pathway. Is required for ethylene responsiveness in adult plant tissues. Binds a primary ethylene response element present in the ETHYLENE-RESPONSE-FACTOR1 promoter with consequence to activate the transcription of this gene
Contig_20418	1.36325	3.05946e-196	1.07376e-193	P5	GEM-like protein 4
Contig_3587	1.36325	4.59474e-195	1.57701e-192	P5	late embryogenesis abundant hydroxyproline-rich glycoprotein
Contig_14973	-0.153935	1.44305e-194	4.88107e-192	P5	YELLOW-LEAF-SPECIFIC GENE 9
Contig_15292	-0.352919	1.75243e-192	5.84285e-190	P5	late embryogenesis abundant hydroxyproline-rich glycoprotein
Contig_35067	-0.79789	1.27838e-189	4.11532e-187	P5	ethylene response sensor 1; Ethylene receptor related to bacterial two-component regulators. Acts as a redundant negative regulator of ethylene signaling
Contig_966	-0.159604	1.05534e-188	3.37405e-186	P5	HSP20-like chaperone
Contig_16369	-3.88256	5.90958e-188	1.22452e-185	P5	ethylene-responsive transcription factor 1A; Acts as a transcriptional activator. Binds to the GCC- box pathogenesis-related promoter element. Involved in the regulation of gene expression by stress factors and by components of stress signal transduction pathways
Contig_30127	-0.308671	2.79934e-187	8.82888e-185	P5	APETALA1; Transcription factor that promotes early floral meristem identity in synergy with LEAFY. Is required subsequently for the transition of an inflorescence meristem into a floral meristem. Is indispensable for normal development of sepals and petals in flowers. Regulates positively the B class homeotic proteins APETALA3 and PISTILLATA with the cooperation of LEAFY and UFO. Interacts with S…
Contig_14803	-4.28808	6.91358e-183	2.08201e-180	P5	ethylene and salt inducible 1; Probably acts as a transcriptional activator. Binds to the GCC-box pathogenesis-related promoter element. May be involved in the regulation of gene expression by stress factors and by components of stress signal transduction pathways (By similarity)
Contig_41269	0.320773	1.06147e-180	3.09671e-178	P5	unfertilized embryo sac 15
Contig_22956	-0.162285	3.08969e-170	8.14805e-168	P5	late embryogenesis abundant hydroxyproline-rich glycoprotein
Contig_24584	-0.391221	2.04518e-169	5.33322e-167	P5	putative disease resistance protein; Possible disease resistance protein (By similarity)
Contig_16024	-0.934205	4.04281e-166	1.0312e-163	P5	FERONIA; Receptor-like protein kinase that mediates the female control of male gamete delivery during fertilization, including growth cessation of compatible pollen tubes ensuring a reproductive isolation barriers. Required for cell elongation during vegetative growth, mostly in a brassinosteroids- (BR-) independent manner
Contig_23764	0.55391	2.11169e-163	5.24305e-161	P5	embryo defective 3012
Contig_24641	0.275377	2.10316e-161	5.16692e-159	P5	ETHYLENE-INSENSITIVE3; Probable transcription factor acting as a positive regulator in the ethylene response pathway. Is required for ethylene responsiveness in adult plant tissues. Binds a primary ethylene response element present in the ETHYLENE-RESPONSE-FACTOR1 promoter with consequence to activate the transcription of this gene
Contig_32627	-0.381503	2.72443e-160	6.58917e-158	P5	ETHYLENE RESPONSE 1; Ethylene receptor related to bacterial two-component regulators. Acts as a redundant negative regulator of ethylene signaling
Contig_4612	0.0618642	4.15102e-159	9.93647e-157	P5	vacuolar protein sorting 46.1
Contig_805	1.17165	9.45362e-156	1.54153e-153	P5	sp|Q6Z1D5|ATG8C_ORYSJ Autophagy-related protein 8C OS=Oryza sativa subsp. japonica GN=ATG8C PE=2 SV=1
Contig_4453	1.67448	2.47104e-147	3.67565e-145	P5	auxin-responsive protein IAA16; Aux/IAA proteins are short-lived transcriptional factors that function as repressors of early auxin response genes at low auxin concentrations. Repression is thought to result from the interaction with auxin response factors (ARFs), proteins that bind to the auxin-responsive promoter element (AuxRE). Formation of heterodimers with ARF proteins may alter their abili…
Contig_2428	-1.59283	1.05884e-144	1.53179e-142	P5	sp|Q9ZW21|P2C24_ARATH Probable protein phosphatase 2C 24 OS=Arabidopsis thaliana GN=At2g29380 PE=2 SV=1
Contig_23382	-4.6938	5.32459e-125	6.19258e-123	P5	HXXXD-type acyl-transferase-like protein
Contig_8233	1.3204	5.3649e-117	5.8254e-115	P5	gi|590687104|ref|XP_007042570.1| Auxin-responsive GH3 family protein [Theobroma cacao] gi|508706505|gb|EOX98401.1| Auxin-responsive GH3 family protein [Theobroma cacao]
Contig_32446	-11.7086	1.66853e-116	1.79939e-114	P5	FERONIA; Receptor-like protein kinase that mediates the female control of male gamete delivery during fertilization, including growth cessation of compatible pollen tubes ensuring a reproductive isolation barriers. Required for cell elongation during vegetative growth, mostly in a brassinosteroids- (BR-) independent manner
Contig_1649	0.892552	3.48247e-111	3.50842e-109	P5	AT3G44220.1 | Symbols: | Late embryogenesis abundant (LEA) hydroxyproline-rich glycoprotein family | chr3:15928216-15929645 FORWARD LENGTH=206
Contig_4823	-1.2944	7.59861e-96	6.48492e-94	P5	ethylene-responsive transcription factor 1A; Acts as a transcriptional activator. Binds to the GCC- box pathogenesis-related promoter element. Involved in the regulation of gene expression by stress factors and by components of stress signal transduction pathways
Contig_1957	-1.68172	2.86313e-85	2.12944e-83	P5	ECERIFERUM 4; Catalyzes the reduction of fatty acyl-CoA to fatty alcohols. The preferred substrates are C24:0 and C26:0. May be unable to use saturated and monounsaturated C16 and C18 acyl-CoA as substrates. Involved in cuticular wax formation
Contig_15139	1.88606	9.56092e-77	6.22326e-75	P5	major facilitator protein
Contig_8173	-1.22909	2.6837e-66	1.45703e-64	P5	plant invertase/pectin methylesterase inhibitor domain-containing protein
Contig_6957	2.13287	1.12078e-57	5.19863e-56	P5	plant invertase/pectin methylesterase inhibitor domain-containing protein
Contig_5926	-1.91332	3.54468e-48	1.33174e-46	P5	20S proteasome alpha subunit G1; The proteasome is a multicatalytic proteinase complex which is characterized by its ability to cleave peptides with Arg, Phe, Tyr, Leu, and Glu adjacent to the leaving group at neutral or slightly basic pH. The proteasome has an ATP-dependent proteolytic activity
Contig_36468	-3.63134	1.80741e-44	6.20574e-43	P5	disease resistance-like protein/LRR domain-containing protein
Contig_4269	3.95664	1.63717e-41	5.20331e-40	P5	putative indole-3-acetic acid-amido synthetase GH3.1; Catalyzes the synthesis of indole-3-acetic acid (IAA)- amino acid conjugates, providing a mechanism for the plant to cope with the presence of excess auxin
Contig_4198	1.11378	5.26285e-41	1.65164e-39	P5	uncharacterized protein; Probable component of the calreticulin 3 (CRT3) complex, acting probably as a co-chaperone involved in protein retention in the endoplasmic reticulum lumen. Required for micropylar pollen tube guidance. Plays an essential role in cell plate orientation or positioning in early embryo patterning
Contig_4035	1.16902	2.25276e-37	6.45115e-36	P5	Late embryogenesis abundant protein, group 2
Contig_7764	-2.02097	4.1514e-37	1.18028e-35	P5	AINTEGUMENTA-like 5; Probably acts as a transcriptional activator. Binds to the GCC-box pathogenesis-related promoter element. May be involved in the regulation of gene expression by stress factors and by components of stress signal transduction pathways (By similarity). Involved in the regulation of floral organs size
Contig_21594	-1.23556	4.90323e-35	1.31597e-33	P5	protein Mpv17
Contig_20159	2.7906	4.80136e-34	1.2525e-32	P5	plant invertase/pectin methylesterase inhibitor domain-containing protein
Contig_3083	0.484538	1.12931e-31	2.7243e-30	P5	ETHYLENE-INSENSITIVE3; Probable transcription factor acting as a positive regulator in the ethylene response pathway. Is required for ethylene responsiveness in adult plant tissues. Binds a primary ethylene response element present in the ETHYLENE-RESPONSE-FACTOR1 promoter with consequence to activate the transcription of this gene
Contig_9058	1.68587	1.37582e-31	3.30719e-30	P5	late embryogenesis abundant hydroxyproline-rich glycoprotein
Contig_5104	-4.38008	4.46347e-28	9.35495e-27	P5	ethylene-responsive transcription factor 1A; Acts as a transcriptional activator. Binds to the GCC- box pathogenesis-related promoter element. Involved in the regulation of gene expression by stress factors and by components of stress signal transduction pathways
Contig_8123	0.69462	4.90763e-28	1.02677e-26	P5	APETALA1; Transcription factor that promotes early floral meristem identity in synergy with LEAFY. Is required subsequently for the transition of an inflorescence meristem into a floral meristem. Is indispensable for normal development of sepals and petals in flowers. Regulates positively the B class homeotic proteins APETALA3 and PISTILLATA with the cooperation of LEAFY and UFO. Interacts with S…
Contig_36037	3.82314	1.30797e-27	2.68328e-26	P5	calcium-dependent protein kinase 34; May play a role in signal transduction pathways that involve calcium as a second messenger
Contig_19199	1.91823	4.69582e-27	9.40969e-26	P5	gi|225443652|ref|XP_002280202.1| PREDICTED: protein RALF-like 19 [Vitis vinifera]
Contig_10581	-1.24762	1.9597e-25	3.67693e-24	P5	AT4G33790.1 | Symbols: CER4, G7, FAR3 | Jojoba acyl CoA reductase-related male sterility protein
Contig_48798	-9.36422	1.53114e-23	2.66133e-22	P5	disease resistance-like protein/LRR domain-containing protein
Contig_29024	-1.0775	5.26969e-23	8.88284e-22	P5	PERMEABLE LEAVES3; Required for incorporation of 9(10),16-dihydroxy- hexadecanoic acid into cutin
Contig_1125	-1.09396	5.75967e-22	9.22694e-21	P5	FERONIA; Receptor-like protein kinase that mediates the female control of male gamete delivery during fertilization, including growth cessation of compatible pollen tubes ensuring a reproductive isolation barriers. Required for cell elongation during vegetative growth, mostly in a brassinosteroids- (BR-) independent manner
Contig_3232	0.737789	2.9769e-21	4.60871e-20	P5	indole-3-butyric acid response 1
Contig_9972	-0.558601	3.14846e-21	4.86955e-20	P5	vacuolar protein sorting 46.1
Contig_10843	-1.85229	2.08191e-20	3.08136e-19	P5	HXXXD-type acyl-transferase-like protein
Contig_13666	-0.921451	2.67133e-20	3.94023e-19	P5	EGG CELL 1.1; Involved in the regulation of gamete interactions during the double fertilization and to prevent multiple-pollen tube attraction; mediates the redistribution of the gamete fusogen HAP2/GCS1 to the cell surface after secretion upon sperm arrival
Contig_40405	3.76209	5.90229e-20	8.55174e-19	P5	sp|Q3E8W4|ANX2_ARATH Receptor-like protein kinase ANXUR2 OS=Arabidopsis thaliana GN=ANX2 PE=2 SV=1
Contig_15519	-1.10836	6.62203e-20	9.56536e-19	P5	erf domain protein 9; Involved in the regulation of gene expression by stress factors and by components of stress signal transduction pathways. Transcription factor that binds to the GCC-box pathogenesis- related promoter element. Acts as a transcriptional inhibitor and may regulate other AtERFs (By similarity)
Contig_6023	0.806668	1.54161e-19	2.19014e-18	P5	abscisic acid receptor PYL8; Receptor for abscisic acid (ABA) required for ABA- mediated responses such as stomatal closure and germination inhibition. Inhibits the activity of group-A protein phosphatases type 2C (PP2Cs) when activated by ABA. Confers enhanced sensitivity to ABA
Contig_24198	-0.999329	1.16483e-18	1.57427e-17	P5	ETHYLENE-DEPENDENT GRAVITROPISM-DEFICIENT AND YELLOW-GREEN-LIKE 3
Contig_3819	0.524154	2.83096e-18	3.75753e-17	P5	FERONIA; Receptor-like protein kinase that mediates the female control of male gamete delivery during fertilization, including growth cessation of compatible pollen tubes ensuring a reproductive isolation barriers. Required for cell elongation during vegetative growth, mostly in a brassinosteroids- (BR-) independent manner
Contig_13473	1.41617	1.86732e-17	2.37359e-16	P5	major facilitator family protein
Contig_15186	1.08216	2.51147e-16	2.97557e-15	P5	sp|P17407|21KD_DAUCA 21 kDa protein OS=Daucus carota PE=2 SV=1
Contig_11527	0.985499	3.53166e-16	4.16246e-15	P5	F-box/kelch-repeat protein
Contig_30684	8.77248	8.6681e-16	9.91587e-15	P5	AGAMOUS-like 62; Probable transcription factor. Required for suppression of cellularization and promotion of nuclear proliferation during early endosperm development. The FERTILIZATION-INDEPENDENT SEED (FIS) polycomb complex is required for suppression of ALG62 expression at the end of the syncytial phase of endosperm development
Contig_14636	3.09002	1.62841e-15	1.82887e-14	P5	FERONIA; Receptor-like protein kinase that mediates the female control of male gamete delivery during fertilization, including growth cessation of compatible pollen tubes ensuring a reproductive isolation barriers. Required for cell elongation during vegetative growth, mostly in a brassinosteroids- (BR-) independent manner
Contig_16302	-0.47797	8.79832e-15	9.43052e-14	P5	Polyketide cyclase/dehydrase and lipid transport-like protein
Contig_2260	-0.512602	1.32536e-14	1.40129e-13	P5	PERMEABLE LEAVES3; Required for incorporation of 9(10),16-dihydroxy- hexadecanoic acid into cutin
Contig_15107	0.444413	3.14339e-14	3.21875e-13	P5	sp|F4I9E1|NFD4_ARATH Protein NUCLEAR FUSION DEFECTIVE 4 OS=Arabidopsis thaliana GN=NFD4 PE=3 SV=1
Contig_33087	-1.42102	3.26638e-14	3.33892e-13	P5	disease resistance-like protein/LRR domain-containing protein
Contig_31073	4.1194	4.48688e-14	4.55124e-13	P5	putative polygalacturonase
Contig_32763	1.90222	1.10442e-13	1.08907e-12	P5	disease resistance-like protein/LRR domain-containing protein
Contig_45854	8.51936	3.6663e-13	3.48986e-12	P5	TIR-NBS-LRR class disease resistance protein
Contig_31903	-3.62314	8.65081e-13	8.04882e-12	P5	MAP kinase 6; Involved in oxidative stress-mediated signaling cascade (such as ozone). Involved in the innate immune MAP kinase signaling cascade (MEKK1, MKK4/MKK5 and MPK3/MPK6) downstream of bacterial flagellin receptor FLS2. May be involved in hypersensitive response (HR)-mediated signaling cascade. May phosphorylate regulators of WRKY transcription factors. Phosphorylates 1-aminocyclopropane-…
Contig_5022	-0.867374	1.03051e-12	9.53196e-12	P5	pollen_Ole_e_I-domain containing protein
Contig_4044	-0.245675	3.19477e-12	2.85436e-11	P5	proteasome alpha subunit D2; The proteasome is a multicatalytic proteinase complex which is characterized by its ability to cleave peptides with Arg, Phe, Tyr, Leu, and Glu adjacent to the leaving group at neutral or slightly basic pH. The proteasome has an ATP-dependent proteolytic activity
Contig_25995	-2.66092	3.45421e-12	3.07631e-11	P5	putative disease resistance RPP8-like protein 4; Disease resistance protein. Resistance proteins guard the plant against pathogens that contain an appropriate avirulence protein via an indirect interaction with this avirulence protein. That triggers a defense system including the hypersensitive response, which restricts the pathogen growth. In contrast to RPP8, it does not specifically recognize …
Contig_26163	0.810905	8.28129e-12	7.15505e-11	P5	auxin-responsive protein IAA16; Aux/IAA proteins are short-lived transcriptional factors that function as repressors of early auxin response genes at low auxin concentrations. Repression is thought to result from the interaction with auxin response factors (ARFs), proteins that bind to the auxin-responsive promoter element (AuxRE). Formation of heterodimers with ARF proteins may alter their abili…
Contig_40836	-3.33646	1.16471e-11	9.92752e-11	P5	putative disease resistance RPP8-like protein 4; Disease resistance protein. Resistance proteins guard the plant against pathogens that contain an appropriate avirulence protein via an indirect interaction with this avirulence protein. That triggers a defense system including the hypersensitive response, which restricts the pathogen growth. In contrast to RPP8, it does not specifically recognize …
Contig_13581	-1.03996	4.93182e-11	4.00994e-10	P5	non race-specific disease resistance 1; Involved in disease resistance. Required for resistance conferred by multiple R genes recognizing different bacterial and oomycete pathogen isolates like avirulent P.syringae or H.parasitica (downy mildew). Required for the establishment of hypersensitive response (HR) and systemic acquired resistance (SAR) after infection with the bacterial pathogen P.syri…
Contig_17616	1.01371	1.03024e-10	8.18582e-10	P5	late embryogenesis abundant hydroxyproline-rich glycoprotein
Contig_16238	1.32054	1.13861e-10	9.02424e-10	P5	embryo defective 1379
Contig_13006	-0.454503	1.90895e-10	1.48373e-09	P5	abscisic acid (ABA)-deficient 4
Contig_36755	-8.17149	2.39049e-10	1.84201e-09	P5	AINTEGUMENTA-like 5; Probably acts as a transcriptional activator. Binds to the GCC-box pathogenesis-related promoter element. May be involved in the regulation of gene expression by stress factors and by components of stress signal transduction pathways (By similarity). Involved in the regulation of floral organs size
Contig_5294	-0.283778	5.22244e-10	3.9056e-09	P5	proteasome beta subunit C1; The proteasome is a multicatalytic proteinase complex which is characterized by its ability to cleave peptides with Arg, Phe, Tyr, Leu, and Glu adjacent to the leaving group at neutral or slightly basic pH. The proteasome has an ATP-dependent proteolytic activity
Contig_41107	3.40079	5.96503e-10	4.43577e-09	P5	HXXXD-type acyl-transferase-like protein
Contig_27361	1.1864	7.58676e-10	5.60484e-09	P5	BAHD acyltransferase; Probably involved in the modification of desaturated thalian-diol
Contig_672	-0.495443	9.37629e-10	6.86172e-09	P5	Polyketide cyclase/dehydrase and lipid transport-like protein
Contig_4127	-0.758885	9.37934e-10	6.8629e-09	P5	ethylene response factor 1; Acts as a transcriptional activator. Binds to the GCC- box pathogenesis-related promoter element. Involved in the regulation of gene expression during the plant development, and/or mediated by stress factors and by components of stress signal transduction pathways. Seems to be a key integrator of ethylene and jasmonate signals in the regulation of ethylene/jasmonate- d…
Contig_3024	-0.34342	2.52823e-09	1.76474e-08	P5	ETHYLENE-INSENSITIVE3; Probable transcription factor acting as a positive regulator in the ethylene response pathway. Is required for ethylene responsiveness in adult plant tissues. Binds a primary ethylene response element present in the ETHYLENE-RESPONSE-FACTOR1 promoter with consequence to activate the transcription of this gene
Contig_45511	3.55599	2.88644e-09	2.01063e-08	P5	disease resistance-like protein/LRR domain-containing protein
Contig_27125	0.842044	3.80512e-09	2.6198e-08	P5	calcium-dependent protein kinase 34; May play a role in signal transduction pathways that involve calcium as a second messenger
Contig_9888	0.85978	4.83189e-09	3.29375e-08	P5	F-box/kelch-repeat protein
Contig_4898	-0.720052	7.9349e-09	5.31881e-08	P5	APETALA1; Transcription factor that promotes early floral meristem identity in synergy with LEAFY. Is required subsequently for the transition of an inflorescence meristem into a floral meristem. Is indispensable for normal development of sepals and petals in flowers. Regulates positively the B class homeotic proteins APETALA3 and PISTILLATA with the cooperation of LEAFY and UFO. Interacts with S…
Contig_6408	-0.543899	1.19773e-08	7.86625e-08	P5	ethylene-responsive/regulated nuclear protein
Contig_13621	-0.729885	1.20611e-08	7.918e-08	P5	serine/threonine-protein phosphatase PP1 isozyme 6
Contig_20195	1.10647	1.79205e-08	1.15052e-07	P5	LORELEI-LIKE-GPI ANCHORED PROTEIN 3
Contig_33211	7.68002	3.02899e-08	1.89266e-07	P5	FERONIA; Receptor-like protein kinase that mediates the female control of male gamete delivery during fertilization, including growth cessation of compatible pollen tubes ensuring a reproductive isolation barriers. Required for cell elongation during vegetative growth, mostly in a brassinosteroids- (BR-) independent manner
Contig_38006	1.93539	4.92497e-08	3.00495e-07	P5	late embryogenesis abundant hydroxyproline-rich glycoprotein
Contig_35355	-7.74259	6.05043e-08	3.63647e-07	P5	cation/H(+) antiporter 15; May operate as a cation/H(+) antiporter (By similarity)
Contig_35773	-1.58286	6.63796e-08	3.97448e-07	P5	disease resistance-like protein/LRR domain-containing protein
Contig_28652	1.39589	8.14212e-08	4.83604e-07	P5	GEM-like protein 4
Contig_34299	0.627773	9.08779e-08	5.38493e-07	P5	AUXIN RESISTANT 3; Aux/IAA proteins are short-lived transcriptional factors that function as repressors of early auxin response genes at low auxin concentrations. Repression is thought to result from the interaction with auxin response factors (ARFs), proteins that bind to the auxin-responsive promoter element (AuxRE). Formation of heterodimers with ARF proteins may alter their ability to modulat…
Contig_44142	-2.62391	1.04123e-07	6.1368e-07	P5	embryo defective 2410
Contig_11984	1.6133	1.05787e-07	6.22636e-07	P5	F-box/kelch-repeat protein
Contig_2139	-0.311826	1.14345e-07	6.69187e-07	P5	Polygalacturonase ADPG2; Polygalacturonase involved in cell separation in the final stages of pod shatter, in anther dehiscence and in floral organ abscission
Contig_40475	-2.17648	1.68122e-07	9.63008e-07	P5	late embryogenesis abundant (LEA) hydroxyproline-rich glycoprotein family member
Contig_18768	-0.616617	1.87837e-07	1.0718e-06	P5	embryo defective 2410
Contig_13274	0.868609	2.09908e-07	1.19271e-06	P5	indole-3-butyric acid response 1
Contig_31795	-0.970416	8.32785e-07	4.36839e-06	P5	late embryogenesis abundant hydroxyproline-rich glycoprotein
Contig_30370	-1.26642	1.09144e-06	5.60981e-06	P5	late embryogenesis abundant hydroxyproline-rich glycoprotein
Contig_18235	-0.668034	1.23259e-06	6.30324e-06	P5	F-box/kelch-repeat protein OR23
Contig_6215	-0.555106	1.57409e-06	7.95019e-06	P5	FERONIA; Receptor-like protein kinase that mediates the female control of male gamete delivery during fertilization, including growth cessation of compatible pollen tubes ensuring a reproductive isolation barriers. Required for cell elongation during vegetative growth, mostly in a brassinosteroids- (BR-) independent manner
Contig_26852	-0.975239	1.75741e-06	8.83471e-06	P5	metacaspase 1; Cysteine protease that cleaves specifically after arginine or lysine residues. Does not cleave caspase-specific substrates. Acts as a positive regulator of cell death. Required for both oxidative stress cell death response and hypersensitive cell death response mediated by immune response
Contig_4091	-0.236655	2.5908e-06	1.27171e-05	P5	erf domain protein 9; Involved in the regulation of gene expression by stress factors and by components of stress signal transduction pathways. Transcription factor that binds to the GCC-box pathogenesis- related promoter element. Acts as a transcriptional inhibitor and may regulate other AtERFs (By similarity)
Contig_14220	-0.797836	2.98386e-06	1.45561e-05	P5	disease resistance-like protein/LRR domain-containing protein
Contig_39703	1.78747	3.53441e-06	1.70577e-05	P5	disease resistance-like protein/LRR domain-containing protein
Contig_37776	-2.47302	4.33794e-06	2.0619e-05	P5	F-box protein
Contig_23242	-1.00663	4.41828e-06	2.0982e-05	P5	AINTEGUMENTA; Transcription activator that recognizes and binds to the DNA consensus sequence 5'-CAC[AG]N[AT]TNCCNANG-3'. Required for the initiation and growth of ovules integumenta, and for the development of female gametophyte. Plays a critical role in the development of gynoecium marginal tissues (e.g. stigma, style and septa), and in the fusion of carpels and of medial ridges leading to ovul…
Contig_23198	-1.21105	6.28737e-06	2.92636e-05	P5	late embryogenesis abundant protein-like protein
Contig_21191	0.717674	6.73034e-06	3.12179e-05	P5	indole-3-acetic acid-amido synthetase GH3.3; Catalyzes the synthesis of indole-3-acetic acid (IAA)- amino acid conjugates, providing a mechanism for the plant to cope with the presence of excess auxin. Strongly reactive with Glu, Gln, Trp, Asp, Ala, Leu, Phe, Gly, Tyr, Met, Ile and Val. Little or no product formation with His, Ser, Thr, Arg, Lys, or Cys. Also active on pyruvic and butyric acid an…
Contig_19115	2.73991	7.5604e-06	3.48943e-05	P5	FERONIA; Receptor-like protein kinase that mediates the female control of male gamete delivery during fertilization, including growth cessation of compatible pollen tubes ensuring a reproductive isolation barriers. Required for cell elongation during vegetative growth, mostly in a brassinosteroids- (BR-) independent manner
Contig_2106	-0.193585	7.80963e-06	3.5832e-05	P5	proteasome alpha subunit D2; The proteasome is a multicatalytic proteinase complex which is characterized by its ability to cleave peptides with Arg, Phe, Tyr, Leu, and Glu adjacent to the leaving group at neutral or slightly basic pH. The proteasome has an ATP-dependent proteolytic activity
Contig_32998	7.07366	1.53628e-05	6.75984e-05	P5	embryo defective 3012
Contig_38930	2.35457	1.5694e-05	6.88578e-05	P5	rapid alkalinization factor 1; Cell signaling peptide that may regulate plant stress, growth, and development. Mediates a rapid alkalinization of extracellular space by mediating a transient increase in the cytoplasmic Ca(2+) concentration leading to a calcium-dependent signaling events through a cell surface receptor and a concomitant activation of some intracellular mitogen-activated protein ki…
Contig_19797	0.631868	1.67382e-05	7.32425e-05	P5	metacaspase 1; Cysteine protease that cleaves specifically after arginine or lysine residues. Does not cleave caspase-specific substrates. Acts as a positive regulator of cell death. Required for both oxidative stress cell death response and hypersensitive cell death response mediated by immune response
Contig_25309	2.6149	2.27037e-05	9.76002e-05	P5	F-box/kelch-repeat protein OR23
Contig_40481	1.92096	3.31324e-05	0.000134782	P5	AT4G11720.1 | Symbols: HAP2, GCS1 | hapless 2 | chr4:7063291-7066784 FORWARD LENGTH=705
Contig_36660	-0.973294	3.22266e-05	0.000135135	P5	AINTEGUMENTA; Transcription activator that recognizes and binds to the DNA consensus sequence 5'-CAC[AG]N[AT]TNCCNANG-3'. Required for the initiation and growth of ovules integumenta, and for the development of female gametophyte. Plays a critical role in the development of gynoecium marginal tissues (e.g. stigma, style and septa), and in the fusion of carpels and of medial ridges leading to ovul…
Contig_36399	-0.826499	3.53833e-05	0.000147537	P5	EGG CELL 1.1; Involved in the regulation of gamete interactions during the double fertilization and to prevent multiple-pollen tube attraction; mediates the redistribution of the gamete fusogen HAP2/GCS1 to the cell surface after secretion upon sperm arrival
Contig_47311	1.59578	4.00474e-05	0.000165415	P5	AINTEGUMENTA-like 5; Probably acts as a transcriptional activator. Binds to the GCC-box pathogenesis-related promoter element. May be involved in the regulation of gene expression by stress factors and by components of stress signal transduction pathways (By similarity). Involved in the regulation of floral organs size
Contig_47468	-7.03071	6.13562e-05	0.000246354	P5	FERONIA; Receptor-like protein kinase that mediates the female control of male gamete delivery during fertilization, including growth cessation of compatible pollen tubes ensuring a reproductive isolation barriers. Required for cell elongation during vegetative growth, mostly in a brassinosteroids- (BR-) independent manner
Contig_984	0.255177	6.42365e-05	0.000257396	P5	abscisic acid receptor PYL9; Receptor for abscisic acid (ABA) required for ABA- mediated responses such as stomatal closure and germination inhibition. Inhibits the activity of group-A protein phosphatases type 2C (PP2Cs) when activated by ABA. Confers enhanced sensitivity to ABA
Contig_18093	-3.30796	7.68171e-05	0.0003034	P5	FERONIA; Receptor-like protein kinase that mediates the female control of male gamete delivery during fertilization, including growth cessation of compatible pollen tubes ensuring a reproductive isolation barriers. Required for cell elongation during vegetative growth, mostly in a brassinosteroids- (BR-) independent manner
Contig_42821	-2.74664	8.8826e-05	0.00034828	P5	late embryogenesis abundant 3
Contig_35142	1.87202	0.000113303	0.000424699	P5	AT5G49150.1 | Symbols: ATGEX2, GEX2 | gamete expressed 2 | chr5:19924760-19928527 FORWARD LENGTH=914
Contig_34445	6.82774	0.000122627	0.000465687	P5	interleukin-1 receptor-associated kinase 4
Contig_1881	-0.292112	0.000128607	0.000487112	P5	HXXXD-type acyl-transferase-like protein
Contig_37420	-3.2155	0.000145836	0.0005473	P5	indole-3-acetic acid-amido synthetase GH3.2; Catalyzes the synthesis of indole-3-acetic acid (IAA)- amino acid conjugates, providing a mechanism for the plant to cope with the presence of excess auxin. Strongly reactive with Glu, Gln, Trp, Asp, Ala, Leu, Phe, Gly, Tyr, Met, Ile and Val. Little or no product formation with His, Ser, Thr, Arg, Lys, or Cys. Also active on pyruvic and butyric acid an…
Contig_25478	0.620618	0.00014637	0.000549259	P5	embryonic flower 1; Transcription repressor that regulates phase transition during shoot, flower and seeds development. Controls leaves development, shoot architecture and flowering by delaying both the vegetative to reproductive transition and flower initiation. Participates in polycomb group (PcG) protein complex-mediated (including EMF2) silencing of the flower homeotic genes AGAMOUS (AG), PIS…
Contig_43576	2.16764	0.000184753	0.000682872	P5	FIZZY-related 2; Activator protein that regulates the ubiquitin ligase activity and substrate specificity of the anaphase promoting complex/cyclosome (APC/C). Necessary and sufficient for endoreduplication and correct cell expansion
Contig_15331	-0.24471	0.000185221	0.000684551	P5	EMBRYO DEFECTIVE 140
Contig_32434	2.42934	0.00019426	0.000714894	P5	putative disease resistance RPP8-like protein 4; Disease resistance protein. Resistance proteins guard the plant against pathogens that contain an appropriate avirulence protein via an indirect interaction with this avirulence protein. That triggers a defense system including the hypersensitive response, which restricts the pathogen growth. In contrast to RPP8, it does not specifically recognize …
Contig_36624	6.63691	0.000245094	0.000872923	P5	plant invertase/pectin methylesterase inhibitor domain-containing protein
Contig_33177	2.37896	0.000328077	0.00114425	P5	sp|P20075|LEAD8_DAUCA Embryonic protein DC-8 OS=Daucus carota PE=3 SV=1
Contig_29803	-1.17923	0.000463271	0.00158743	P5	late embryogenesis abundant hydroxyproline-rich glycoprotein
Contig_41449	-4.02403	0.000521183	0.00175308	P5	EMBRYO DEFECTIVE 140
Contig_22025	1.38985	0.000629585	0.00209175	P5	auxin-responsive protein IAA33; Aux/IAA proteins are short-lived transcriptional factors that function as repressors of early auxin response genes at low auxin concentrations. Repression is thought to result from the interaction with auxin response factors (ARFs), proteins that bind to the auxin-responsive promoter element (AuxRE). Formation of heterodimers with ARF proteins may alter their abili…
Contig_26888	1.40316	0.000743304	0.00244171	P5	ethylene response sensor 1; Ethylene receptor related to bacterial two-component regulators. Acts as a redundant negative regulator of ethylene signaling
Contig_1129	0.470578	0.0008711	0.00282726	P5	Polyketide cyclase/dehydrase and lipid transport-like protein
Contig_18455	-0.632428	0.0011378	0.00357714	P5	EMBRYO DEFECTIVE 3120
Contig_32812	1.63057	0.0012752	0.0039856	P5	putative disease resistance RPP8-like protein 4; Disease resistance protein. Resistance proteins guard the plant against pathogens that contain an appropriate avirulence protein via an indirect interaction with this avirulence protein. That triggers a defense system including the hypersensitive response, which restricts the pathogen growth. In contrast to RPP8, it does not specifically recognize …
Contig_48088	3.63615	0.00131833	0.00410421	P5	proteasome beta subunit C1; The proteasome is a multicatalytic proteinase complex which is characterized by its ability to cleave peptides with Arg, Phe, Tyr, Leu, and Glu adjacent to the leaving group at neutral or slightly basic pH. The proteasome has an ATP-dependent proteolytic activity
Contig_29530	1.90574	0.00189492	0.00569538	P5	FIZZY-related 2; Activator protein that regulates the ubiquitin ligase activity and substrate specificity of the anaphase promoting complex/cyclosome (APC/C). Necessary and sufficient for endoreduplication and correct cell expansion
Contig_25245	1.73408	0.00258608	0.00751385	P5	gamete expressed protein 1; Has a dual function during gametophyte development and early embryogenesis. Required for correct pollen maturation
Contig_24784	-2.13153	0.00261354	0.00757113	P5	ethylene response factor 1; Acts as a transcriptional activator. Binds to the GCC- box pathogenesis-related promoter element. Involved in the regulation of gene expression during the plant development, and/or mediated by stress factors and by components of stress signal transduction pathways. Seems to be a key integrator of ethylene and jasmonate signals in the regulation of ethylene/jasmonate- d…
Contig_45692	-3.67912	0.0034275	0.0097167	P5	EMBRYO DEFECTIVE 3120
Contig_40726	1.4409	0.00369432	0.0104239	P5	proteasome alpha subunit D2; The proteasome is a multicatalytic proteinase complex which is characterized by its ability to cleave peptides with Arg, Phe, Tyr, Leu, and Glu adjacent to the leaving group at neutral or slightly basic pH. The proteasome has an ATP-dependent proteolytic activity
Contig_15683	0.725803	0.00382616	0.0107614	P5	ethylene response sensor 1; Ethylene receptor related to bacterial two-component regulators. Acts as a redundant negative regulator of ethylene signaling
Contig_27367	-6.23161	0.00391328	0.0108794	P5	disease resistance-like protein/LRR domain-containing protein
Contig_31687	-1.06471	0.00413006	0.0114358	P5	late embryogenesis abundant hydroxyproline-rich glycoprotein
Contig_10223	-0.24524	0.00495945	0.0134791	P5	FERONIA; Receptor-like protein kinase that mediates the female control of male gamete delivery during fertilization, including growth cessation of compatible pollen tubes ensuring a reproductive isolation barriers. Required for cell elongation during vegetative growth, mostly in a brassinosteroids- (BR-) independent manner
Contig_2332	-0.198122	0.00558159	0.0150186	P5	Transcriptional Regulator of Defense Response 1; Probably acts as a transcriptional activator. Binds to the GCC-box pathogenesis-related promoter element. May be involved in the regulation of gene expression by stress factors and by components of stress signal transduction pathways (By similarity)
Contig_4878	0.300778	0.00600771	0.0160794	P5	ethylene-responsive transcription factor 4; Acts as a transcriptional repressor. Binds to the GCC- box pathogenesis-related promoter element. Involved in the regulation of gene expression by stress factors and by components of stress signal transduction pathways, and could also regulate other AtERFs
Contig_31286	1.46618	0.00647851	0.0171806	P5	GEM-like protein 4
Contig_43444	0.516775	0.00752353	0.0196488	P5	AGAMOUS-like 12; Probable transcription factor
Contig_42835	-1.70158	0.00817489	0.0209408	P5	cation/H(+) antiporter 15; May operate as a cation/H(+) antiporter (By similarity)
Contig_1806	0.117024	0.00822771	0.0210681	P5	maternal effect embryo arrest 14
Contig_24149	-1.38584	0.00909852	0.0231381	P5	embryo defective 1923
Contig_7864	0.105936	0.010438	0.0262241	P5	26S proteasome regulatory subunit N2
Contig_40898	1.89645	0.0106654	0.0267006	P5	auxin-responsive protein IAA14; Aux/IAA proteins are short-lived transcriptional factors that function as repressors of early auxin response genes at low auxin concentrations. Repression is thought to result from the interaction with auxin response factors (ARFs), proteins that bind to the auxin-responsive promoter element (AuxRE). Formation of heterodimers with ARF proteins may alter their abili…
Contig_19808	-0.332998	0.0128204	0.03134	P5	late embryogenesis abundant hydroxyproline-rich glycoprotein
Contig_5157	0.512817	0.0134935	0.0328046	P5	HXXXD-type acyl-transferase-like protein
Contig_12483	-0.320328	0.0140755	0.034073	P5	interleukin-1 receptor-associated kinase 4
Contig_12364	-0.83252	0.0188315	0.0440206	P5	ethylene-responsive transcription factor 4; Acts as a transcriptional repressor. Binds to the GCC- box pathogenesis-related promoter element. Involved in the regulation of gene expression by stress factors and by components of stress signal transduction pathways, and could also regulate other AtERFs
Contig_1325	-0.789109	0.0200784	0.0464298	P5	FERONIA; Receptor-like protein kinase that mediates the female control of male gamete delivery during fertilization, including growth cessation of compatible pollen tubes ensuring a reproductive isolation barriers. Required for cell elongation during vegetative growth, mostly in a brassinosteroids- (BR-) independent manner
Contig_5910	-0.575627	0.0201865	0.0466133	P5	non race-specific disease resistance 1; Involved in disease resistance. Required for resistance conferred by multiple R genes recognizing different bacterial and oomycete pathogen isolates like avirulent P.syringae or H.parasitica (downy mildew). Required for the establishment of hypersensitive response (HR) and systemic acquired resistance (SAR) after infection with the bacterial pathogen P.syri…
Contig_4853	0.221645	0.0237233	0.0533251	P5	ethylene response sensor 1; Ethylene receptor related to bacterial two-component regulators. Acts as a redundant negative regulator of ethylene signaling
Contig_37018	1.14563	0.0453207	0.0604734	P5	HXXXD-type acyl-transferase-like protein
Contig_1208	-0.316192	0.0274934	0.0608512	P5	20S proteasome alpha subunit G1; The proteasome is a multicatalytic proteinase complex which is characterized by its ability to cleave peptides with Arg, Phe, Tyr, Leu, and Glu adjacent to the leaving group at neutral or slightly basic pH. The proteasome has an ATP-dependent proteolytic activity
Contig_27732	1.30573	0.0358256	0.0762142	P5	cation/H(+) antiporter 15; May operate as a cation/H(+) antiporter (By similarity)
Contig_23514	0.507007	0.0371478	0.0787587	P5	proteasome subunit beta type-7-A; The proteasome is a multicatalytic proteinase complex which is characterized by its ability to cleave peptides with Arg, Phe, Tyr, Leu, and Glu adjacent to the leaving group at neutral or slightly basic pH. The proteasome has an ATP-dependent proteolytic activity (By similarity)
Contig_604	0.64288	0.0375483	0.0795369	P5	auxin-responsive protein IAA14; Aux/IAA proteins are short-lived transcriptional factors that function as repressors of early auxin response genes at low auxin concentrations. Repression is thought to result from the interaction with auxin response factors (ARFs), proteins that bind to the auxin-responsive promoter element (AuxRE). Formation of heterodimers with ARF proteins may alter their abili…
Contig_47275	-1.93268	0.0386306	0.0813176	P5	putative polygalacturonase
Contig_1030	-1.08088	0.0411345	0.0856236	P5	ABA INSENSITIVE 1; Key component and repressor of the abscisic acid (ABA) signaling pathway that regulates numerous ABA responses, such as stomatal closure, osmotic water permeability of the plasma membrane (Pos), drought-induced resistance and rhizogenesis, response to glucose, high light stress, seed germination and inhibition of vegetative growth. During the stomatal closure regulation, modula…
Contig_12156	-0.167506	0.0433002	0.0894527	P5	abscisic acid receptor PYL8; Receptor for abscisic acid (ABA) required for ABA- mediated responses such as stomatal closure and germination inhibition. Inhibits the activity of group-A protein phosphatases type 2C (PP2Cs) when activated by ABA. Confers enhanced sensitivity to ABA
Contig_26754	0.959882	0.0446429	0.0917711	P5	auxin-responsive protein IAA29; Aux/IAA proteins are short-lived transcriptional factors that function as repressors of early auxin response genes at low auxin concentrations. Repression is thought to result from the interaction with auxin response factors (ARFs), proteins that bind to the auxin-responsive promoter element (AuxRE). Formation of heterodimers with ARF proteins may alter their abili…
