# Supplementary material for: Global Transcriptional Insights of Pollen-Pistil Interactions Commencing Self-Incompatibility and Fertilization in Tea [Camellia sinensis (L.) O. Kuntze]
Source: Int J Mol Sci. 2019 Jan 28;20(3):539. doi: 10.3390/ijms20030539 (PMC6387076; doi:10.3390/ijms20030539)
Supplement: Supplementary file 1 [file ijms-20-00539-s001.zip › Supplementary table 5.xls]

## Sheet: Reference based DGE
Original Article
Global transcriptional insights of pollen-pistil interactions commencing self-incompatibility and cross-compatibility in tea (Camellia sinensis (L.) Kuntze)
Romit Seth1,2, Abhishek Bhandawat1, Rajni Parmar1,3, Pradeep Singh1, Sanjay Kumar1, Ram Kumar Sharma1,3*
1Biotechnology Department, CSIR-Institute of Himalayan Bioresource Technology, Palampur, Himachal Pradesh, India, 176061, 2Department of Biotechnology, Guru Nanak Dev University, Amritsar, 143005, India, 3Academy of Scientific and Innovative Research, New Delhi, Indiaachal Pradesh, India, 176061
Supplementary table 5: Differential Gene Expression extracted from tea reference genome using tuxedo pipeline. The fold change was calculated between SP_S vs CP and SP_T vs CP using cuffdiff.
Transcripts				Annotation				Expreession values (TPM)			Fold Change
test_id	gene_id	test_id	locus	TAIR	SP	gene	Phase	SP_T	CP	SP_S	ln2(CP/SP_T)	ln2(CP/SP_S)
TCONS_00003004	XLOC_003004	TSS3004	Sc0000140:1117322-1123106	TLP6_ORYSJ Tubby-like F-box protein 6 OS=Oryza sativa subsp. japonica GN=TULP6 PE=2 SV=1	TLP6_ORYSJ Tubby-like F-box protein 6 OS=Oryza sativa subsp. japonica GN=TULP6 PE=2 SV=1	tubby like protein	P1	40.1726	105.585	61.7417	1.39412	0.774088
TCONS_00034857	XLOC_034857	TSS34857	xpSc0053766:31952-36063	TLP6_ORYSJ Tubby-like F-box protein 6 OS=Oryza sativa subsp. japonica GN=TULP6 PE=2 SV=1	TLP6_ORYSJ Tubby-like F-box protein 6 OS=Oryza sativa subsp. japonica GN=TULP6 PE=2 SV=1	tubby like protein	P1	45.3458	81.7874	41.072	0.85091	0.993723
TCONS_00026003	XLOC_026003	TSS26003	Sc0003752:73714-77456	SF21_HELAN Pollen-specific protein SF21 OS=Helianthus annuus GN=SF21 PE=2 SV=1	SF21_HELAN Pollen-specific protein SF21 OS=Helianthus annuus GN=SF21 PE=2 SV=1	Pollen-specific protein SF21	P1	36.1301	17.2155	40.9076	-1.06949	-1.24866
TCONS_00006761	XLOC_006761	TSS6761	Sc0000418:9116-10191	no pollen germination related 2	-	NPGR2	P1	2.59912	9.9408	0.99851	1.93534	3.31551
TCONS_00004790	XLOC_004790	TSS4790	Sc0000258:152759-157320	no pollen germination related 1	TTC7A_HUMAN Tetratricopeptide repeat protein 7A OS=Homo sapiens GN=TTC7A PE=1 SV=3	NPGR1	P1	2.5437	5.94593	3.75569	1.22497	0.662824
TCONS_00017527	XLOC_017527	TSS17527	Sc0001732:313932-321489	SD11_ARATH G-type lectin S-receptor-like serine/threonine-protein kinase SD1-1 OS=Arabidopsis thaliana GN=SD11 PE=1 SV=1	SD11_ARATH G-type lectin S-receptor-like serine/threonine-protein kinase SD1-1 OS=Arabidopsis thaliana GN=SD11 PE=1 SV=1	SRK_S-domain11	P1	2.4011	3.50321	5.11989	0.544982	-0.547435
TCONS_00011181	XLOC_011181	TSS11181	Sc0000874:83256-85852	no pollen germination related 1	TTC7B_HUMAN Tetratricopeptide repeat protein 7B OS=Homo sapiens GN=TTC7B PE=1 SV=3	NPGR1	P1	3.10963	5.26359	2.6062	0.759304	1.0141
TCONS_00016637	XLOC_016637	TSS16637	Sc0001592:250641-253023	LERK2_ORYSJ G-type lectin S-receptor-like serine/threonine-protein kinase LECRK2 OS=Oryza sativa subsp. japonica GN=LECRK2 PE=3 SV=1	LERK2_ORYSJ G-type lectin S-receptor-like serine/threonine-protein kinase LECRK2 OS=Oryza sativa subsp. japonica GN=LECRK2 PE=3 SV=1	SRK_LERK	P1	3.38284	1.68015	5.70559	-1.00964	-1.76379
TCONS_00014667	XLOC_014667	TSS14667	Sc0001299:544092-545937	LERK3_ORYSJ G-type lectin S-receptor-like serine/threonine-protein kinase LECRK3 OS=Oryza sativa subsp. japonica GN=LECRK3 PE=3 SV=2	LERK3_ORYSJ G-type lectin S-receptor-like serine/threonine-protein kinase LECRK3 OS=Oryza sativa subsp. japonica GN=LECRK3 PE=3 SV=2	SRK_LERK	P1	2.21066	0.176947	1.68976	-3.64309	-3.25543
TCONS_00019227	XLOC_019227	TSS19227	Sc0002039:181985-184397	RLK1_ARATH G-type lectin S-receptor-like serine/threonine-protein kinase RLK1 OS=Arabidopsis thaliana GN=RLK1 PE=2 SV=2	RLK1_ARATH G-type lectin S-receptor-like serine/threonine-protein kinase RLK1 OS=Arabidopsis thaliana GN=RLK1 PE=2 SV=2	SRK	P1	2.55568	0.411076	1.02278	-2.63623	-1.31502
TCONS_00026734	XLOC_026734	TSS26734	Sc0004044:156376-158761	LERK3_ORYSJ G-type lectin S-receptor-like serine/threonine-protein kinase LECRK3 OS=Oryza sativa subsp. japonica GN=LECRK3 PE=3 SV=2	LERK3_ORYSJ G-type lectin S-receptor-like serine/threonine-protein kinase LECRK3 OS=Oryza sativa subsp. japonica GN=LECRK3 PE=3 SV=2	SRK_LERK	P1	1.83062	0.502944	1.00155	-1.86386	-0.993765
TCONS_00030024	XLOC_030024	TSS30024	Sc0006414:1088-3434	S-domain-2 5 | SD25_ARATH G-type lectin S-receptor-like serine/threonine-protein kinase SD2-5 OS=Arabidopsis thaliana GN=SD25 PE=1 SV=1	SD25_ARATH G-type lectin S-receptor-like serine/threonine-protein kinase SD2-5 OS=Arabidopsis thaliana GN=SD25 PE=1 SV=1	SRK_S-domain	P1	0.43701	1.15496	1.44273	1.4021	-0.320958
TCONS_00000523	XLOC_000523	TSS523	Sc0000015:431363-433781	S-domain-2 5 | SD25_ARATH G-type lectin S-receptor-like serine/threonine-protein kinase SD2-5 OS=Arabidopsis thaliana GN=SD25 PE=1 SV=1	SD25_ARATH G-type lectin S-receptor-like serine/threonine-protein kinase SD2-5 OS=Arabidopsis thaliana GN=SD25 PE=1 SV=1	SRK_S-domain	P1	1.20575	0.62899	0.635622	-0.938822	-0.015132
TCONS_00022032	XLOC_022032	TSS22032	Sc0002621:76565-79016	LERK3_ORYSI G-type lectin S-receptor-like serine/threonine-protein kinase LECRK3 OS=Oryza sativa subsp. indica GN=LECRK3 PE=3 SV=2	LERK3_ORYSI G-type lectin S-receptor-like serine/threonine-protein kinase LECRK3 OS=Oryza sativa subsp. indica GN=LECRK3 PE=3 SV=2	SRK_LERK	P1	0.670157	0.182663	0.960567	-1.87531	-2.3947
TCONS_00029283	XLOC_029283	TSS29283	Sc0005475:59504-66954	SD18_ARATH Receptor-like serine/threonine-protein kinase SD1-8 OS=Arabidopsis thaliana GN=SD18 PE=1 SV=1	SD18_ARATH Receptor-like serine/threonine-protein kinase SD1-8 OS=Arabidopsis thaliana GN=SD18 PE=1 SV=1	SRK_S-domain	P1	4.93296	0.454886	5.28984	-3.43888	-3.53965
TCONS_00009006	XLOC_009006	TSS9006	Sc0000628:229656-232185	LERK3_ORYSI G-type lectin S-receptor-like serine/threonine-protein kinase LECRK3 OS=Oryza sativa subsp. indica GN=LECRK3 PE=3 SV=2	LERK3_ORYSI G-type lectin S-receptor-like serine/threonine-protein kinase LECRK3 OS=Oryza sativa subsp. indica GN=LECRK3 PE=3 SV=2	SRK_LERK	P1	3.07707	0.01	6.1252	-8.26541	-9.25861
TCONS_00020340	XLOC_020340	TSS20340	Sc0002255:216195-220263	Jojoba acyl CoA reductase-related male sterility protein	FACR2_ARATH Fatty acyl-CoA reductase 2 OS=Arabidopsis thaliana GN=FAR2 PE=2 SV=2	CER4	P1	12.3935	0.01	6.84357	-10.2754	-9.41861
TCONS_00017509	XLOC_017509	TSS17509	Sc0001729:167601-172551	tubby like protein 5	TLP13_ORYSJ Tubby-like F-box protein 13 OS=Oryza sativa subsp. japonica GN=TULP13 PE=2 SV=1	tubby like protein	P1,2,3	76.9779	84.4845	76.5393	0.134242	0.142486
TCONS_00010171	XLOC_010171	TSS10171	Sc0000748:388224-391160	Pollen Ole e 1 allergen and extensin family protein	AGP30_ARATH Non-classical arabinogalactan protein 30 OS=Arabidopsis thaliana GN=AGP30 PE=2 SV=1	AGP_Pollen Ole allergen	P1,2,3	151.897	190.868	118.697	0.329482	0.685292
TCONS_00000873	XLOC_000873	TSS873	Sc0000027:163556-164924	Pollen Ole e 1 allergen and extensin family protein	LAT52_SOLLC Anther-specific protein LAT52 OS=Solanum lycopersicum GN=LAT52 PE=2 SV=1	LAT52_Pollen Ole allergen	P1,2,3	30.2982	78.7049	22.4842	1.37722	1.80754
TCONS_00018154	XLOC_018154	TSS18154	Sc0001842:261642-267054	Pollen Ole e 1 allergen and extensin family protein	AGP30_ARATH Non-classical arabinogalactan protein 30 OS=Arabidopsis thaliana GN=AGP30 PE=2 SV=1	AGP_Pollen Ole allergen	P1,2,3	4.09738	6.98812	2.62801	0.770203	1.41093
TCONS_00028474	XLOC_028474	TSS28474	Sc0004885:82107-85052	exocyst subunit exo70 family protein B1	E70B1_ARATH Exocyst complex component EXO70B1 OS=Arabidopsis thaliana GN=EXO70B1 PE=1 SV=1	EXO70B1	P1-2	46.5961	27.1682	53.8218	-0.77829	-0.986272
TCONS_00033130	XLOC_033130	TSS33130	xfSc0008508:575-2462	exocyst subunit exo70 family protein H7	E70A1_ARATH Exocyst complex component EXO70A1 OS=Arabidopsis thaliana GN=EXO70A1 PE=1 SV=1	EXO70A1	P1-2	26.3224	18.0326	41.4548	-0.545684	-1.20093
TCONS_00012200	XLOC_012200	TSS12200	Sc0000993:313469-316922	plant U-box 14	PUB14_ARATH U-box domain-containing protein 14 OS=Arabidopsis thaliana GN=PUB14 PE=1 SV=1	ARC1	P1-2	36.82	14.4613	3.13981	-1.34829	2.20345
TCONS_00019888	XLOC_019888	TSS19888	Sc0002165:149208-154899	FASCICLIN-like arabinogalactan protein 16 precursor	FLA16_ARATH Fasciclin-like arabinogalactan protein 16 OS=Arabidopsis thaliana GN=FLA16 PE=2 SV=1	AGP16	P1-2	4.81315	44.8144	3.94394	3.21891	3.50625
TCONS_00033478	XLOC_033478	TSS33478	xpSc0053221:298600-300484	exocyst subunit exo70 family protein H4	E70A1_ARATH Exocyst complex component EXO70A1 OS=Arabidopsis thaliana GN=EXO70A1 PE=1 SV=1	EXO70A1	P1-2	13.4668	9.28369	22.5241	-0.536637	-1.2787
TCONS_00024024	XLOC_024024	TSS24024	Sc0003135:66978-67589	exocyst subunit exo70 family protein A1	E70A1_ARATH Exocyst complex component EXO70A1 OS=Arabidopsis thaliana GN=EXO70A1 PE=1 SV=1	EXO70A1	P1-2	15.3075	0.01	5.91054	-10.58	-9.20715
TCONS_00000990	XLOC_000990	TSS990	Sc0000031:362034-363885	exocyst subunit exo70 family protein D3	E70A1_ARATH Exocyst complex component EXO70A1 OS=Arabidopsis thaliana GN=EXO70A1 PE=1 SV=1	EXO70A1	P1-2	3.96644	2.7312	3.98332	-0.53831	-0.544436
TCONS_00027132	XLOC_027132	TSS27132	Sc0004207:68135-70055	exocyst subunit exo70 family protein E2	E70B1_ARATH Exocyst complex component EXO70B1 OS=Arabidopsis thaliana GN=EXO70B1 PE=1 SV=1	EXO70A1	P1-2	2.94666	2.33064	3.93673	-0.338354	-0.756272
TCONS_00008021	XLOC_008021	TSS8021	Sc0000528:549019-555429	exocyst subunit exo70 family protein D3	-	-	P1-2	3.96644	0.192166	3.58332	-4.36742	-4.22087
TCONS_00005599	XLOC_005599	TSS5599	Sc0000311:717478-718420	SF21_HELAN Pollen-specific protein SF21 OS=Helianthus annuus GN=SF21 PE=2 SV=1	SF21_HELAN Pollen-specific protein SF21 OS=Helianthus annuus GN=SF21 PE=2 SV=1	Pollen-specific protein SF24	P1-2	2.82994	0.01	1.67858	-8.14463	-7.3911
TCONS_00017938	XLOC_017938	TSS17938	Sc0001809:253-879	SF21_HELAN Pollen-specific protein SF21 OS=Helianthus annuus GN=SF21 PE=2 SV=1	SF21_HELAN Pollen-specific protein SF21 OS=Helianthus annuus GN=SF21 PE=2 SV=1	Pollen-specific protein SF25	P1-2	2.41356	1.24115	0.0001	-0.959485	13.5994
TCONS_00016255	XLOC_016255	TSS16255	Sc0001529:25079-27175	SF21_HELAN Pollen-specific protein SF21 OS=Helianthus annuus GN=SF21 PE=2 SV=1	SF21_HELAN Pollen-specific protein SF21 OS=Helianthus annuus GN=SF21 PE=2 SV=1	Pollen-specific protein SF41	P1-2	0.395484	1.08292	0.632095	1.45324	0.776713
TCONS_00016333	XLOC_016333	TSS16333	Sc0001544:323863-325078	FASCICLIN-like arabinogalactan protein 8	FLA8_ARATH Fasciclin-like arabinogalactan protein 8 OS=Arabidopsis thaliana GN=FLA8 PE=1 SV=1	AGP_FLA8	P1-2	0.3194	6.65693	0.01	4.38142	9.37871
TCONS_00026839	XLOC_026839	TSS26839	Sc0004095:166858-167491	Late embryogenesis abundant (LEA) hydroxyproline-rich glycoprotein family	NHL12_ARATH NDR1/HIN1-like protein 12 OS=Arabidopsis thaliana GN=NHL12 PE=2 SV=1	LEA	P1-5	704.99	1410.33	364.865	1.00036	1.9506
TCONS_00017471	XLOC_017471	TSS17471	Sc0001726:453968-454784	Late embryogenesis abundant (LEA) hydroxyproline-rich glycoprotein family	NHL3_ARATH NDR1/HIN1-Like protein 3 OS=Arabidopsis thaliana GN=NHL3 PE=1 SV=1	LEA	P1-5	35.6268	41.497	112.267	0.220044	-1.43585
TCONS_00033161	XLOC_033161	TSS33161	xfSc0010121:349-1553	Late embryogenesis abundant (LEA) hydroxyproline-rich glycoprotein family	NHL12_ARATH NDR1/HIN1-like protein 12 OS=Arabidopsis thaliana GN=NHL12 PE=2 SV=1	LEA	P1-5	100.229	12.6746	1.87781	-2.98329	2.75482
TCONS_00018734	XLOC_018734	TSS18734	Sc0001953:141981-142743	Late embryogenesis abundant (LEA) hydroxyproline-rich glycoprotein family	NHL3_ARATH NDR1/HIN1-Like protein 3 OS=Arabidopsis thaliana GN=NHL3 PE=1 SV=1	LEA	P1-5	34.0109	9.42916	38.4439	-1.8508	-2.02755
TCONS_00026632	XLOC_026632	TSS26632	Sc0004003:45593-46214	Late embryogenesis abundant (LEA) hydroxyproline-rich glycoprotein family	-	LEA	P1-5	16.8416	38.9287	19.0184	1.2088	1.03344
TCONS_00033584	XLOC_033584	TSS33584	xpSc0053244:358380-359016	Late embryogenesis abundant (LEA) hydroxyproline-rich glycoprotein family	NHL12_ARATH NDR1/HIN1-like protein 12 OS=Arabidopsis thaliana GN=NHL12 PE=2 SV=1	LEA	P1-5	30.7101	31.327	11.703	0.0286934	1.42053
TCONS_00033303	XLOC_033303	TSS33303	xfSc0033770:277-829	Late embryogenesis abundant (LEA) hydroxyproline-rich glycoprotein family	-	LEA	P1-5	36.2167	12.447	17.9993	-1.54086	-0.532143
TCONS_00006278	XLOC_006278	TSS6278	Sc0000371:675579-676911	Calcium-dependent lipid-binding (CaLB domain) family protein	-	CaLB	P1-5	14.7173	21.4272	19.649	0.54193	0.124987
TCONS_00027473	XLOC_027473	TSS27473	Sc0004378:3794-4490	Calcium-dependent lipid-binding (CaLB domain) family protein	-	CaLB	P1-5	16.59	6.38882	17.2183	-1.37669	-1.43032
TCONS_00016624	XLOC_016624	TSS16624	Sc0001591:385826-386504	Late embryogenesis abundant (LEA) hydroxyproline-rich glycoprotein family	Y1465_ARATH Late embryogenesis abundant protein At1g64065 OS=Arabidopsis thaliana GN=At1g64065 PE=2 SV=1	LEA	P1-5	9.2151	3.77876	21.1518	-1.28609	-2.4848
TCONS_00011789	XLOC_011789	TSS11789	Sc0000943:170350-175366	Late embryogenesis abundant (LEA) hydroxyproline-rich glycoprotein family	-	LEA	P1-5	4.89493	15.8696	11.5691	1.69691	0.455989
TCONS_00003999	XLOC_003999	TSS3999	Sc0000201:297644-299484	Calcium-dependent lipid-binding (CaLB domain) family protein	SYT4_ARATH Synaptotagmin-4 OS=Arabidopsis thaliana GN=SYT4 PE=2 SV=1	CaLB	P1-5	10.3554	4.27358	8.877	-1.27687	-1.05463
TCONS_00008352	XLOC_008352	TSS8352	Sc0000559:787473-788064	Late embryogenesis abundant (LEA) hydroxyproline-rich glycoprotein family	Y1816_ARATH Uncharacterized protein At1g08160 OS=Arabidopsis thaliana GN=At1g08160 PE=2 SV=1	LEA	P1-5	8.0359	9.89165	2.77345	0.299752	1.83453
TCONS_00033709	XLOC_033709	TSS33709	xpSc0053273:292779-293412	Late embryogenesis abundant (LEA) hydroxyproline-rich glycoprotein family	Y1465_ARATH Late embryogenesis abundant protein At1g64065 OS=Arabidopsis thaliana GN=At1g64065 PE=2 SV=1	LEA	P1-5	7.57302	0.948824	10.5513	-2.99666	-3.47514
TCONS_00020643	XLOC_020643	TSS20643	Sc0002319:145136-145769	Late embryogenesis abundant (LEA) hydroxyproline-rich glycoprotein family	Y1465_ARATH Late embryogenesis abundant protein At1g64065 OS=Arabidopsis thaliana GN=At1g64065 PE=2 SV=1	LEA	P1-5	3.41153	4.43382	9.33702	0.378131	-1.07441
TCONS_00004001	XLOC_004001	TSS4001	Sc0000201:336941-340624	Calcium-dependent lipid-binding (CaLB domain) family protein	-	CaLB	P1-5	5.05002	8.67074	3.224	0.779866	1.4273
TCONS_00004906	XLOC_004906	TSS4906	Sc0000266:968190-968953	Calcium-dependent lipid-binding (CaLB domain) family protein	-	CaLB	P1-5	2.90504	7.58595	5.8967	1.38477	0.363422
TCONS_00023964	XLOC_023964	TSS23964	Sc0003118:146756-147326	Late embryogenesis abundant (LEA) hydroxyproline-rich glycoprotein family	-	LEA	P1-5	1.34986	6.27036	8.04335	2.21574	-0.359248
TCONS_00022523	XLOC_022523	TSS22523	Sc0002750:231456-232632	Late embryogenesis abundant 3 (LEA3) family protein	SAG21_ARATH Protein SENESCENCE-ASSOCIATED GENE 21, mitochondrial OS=Arabidopsis thaliana GN=SAG21 PE=2 SV=1	LEA	P1-5	10.0083	1.42264	3.34601	-2.81455	-1.23387
TCONS_00016953	XLOC_016953	TSS16953	Sc0001648:453294-456622	Calcium-dependent lipid-binding (CaLB domain) family protein	SYT2_ARATH Synaptotagmin-2 OS=Arabidopsis thaliana GN=SYT2 PE=2 SV=1	CaLB	P1-5	2.30954	5.8171	5.74882	1.33269	0.0170342
TCONS_00026344	XLOC_026344	TSS26344	Sc0003879:177172-177631	Calcium-dependent lipid-binding (CaLB domain) family protein	SYT5_ARATH Synaptotagmin-5 OS=Arabidopsis thaliana GN=SYT5 PE=2 SV=1	CaLB	P1-5	2.22158	5.75969	5.0537	1.37441	0.188651
TCONS_00000211	XLOC_000211	TSS211	Sc0000005:2430548-2431086	calcium-dependent lipid-binding family protein	-	CaLB	P1-5	0.01	2.83168	8.78704	8.14551	-1.63372
TCONS_00014675	XLOC_014675	TSS14675	Sc0001301:40846-41539	Late embryogenesis abundant (LEA) hydroxyproline-rich glycoprotein family	-	LEA	P1-5	7.47793	1.00291	2.96211	-2.89845	-1.56243
TCONS_00011244	XLOC_011244	TSS11244	Sc0000880:412638-415825	Calcium-dependent lipid-binding (CaLB domain) family protein	CAR1_ARATH Protein C2-DOMAIN ABA-RELATED 1 OS=Arabidopsis thaliana GN=CAR1 PE=1 SV=1	CaLB	P1-5	4.34924	4.30577	1.66559	-0.0144921	1.37024
TCONS_00017499	XLOC_017499	TSS17499	Sc0001729:106243-110152	Late embryogenesis abundant (LEA) hydroxyproline-rich glycoprotein family	-	LEA	P1-5	4.4152	2.05821	2.9936	-1.10109	-0.540491
TCONS_00014404	XLOC_014404	TSS14404	Sc0001261:498976-500552	Late embryogenesis abundant protein (LEA) family protein	LEAD3_DAUCA Late embryogenesis abundant protein Dc3 OS=Daucus carota PE=2 SV=1	LEA	P1-5	1.94101	4.3784	3.12413	1.1736	0.486949
TCONS_00016169	XLOC_016169	TSS16169	Sc0001516:81969-83720	Late embryogenesis abundant (LEA) hydroxyproline-rich glycoprotein family	-	LEA	P1-5	2.10156	5.98686	0.636065	1.51034	3.23455
TCONS_00013872	XLOC_013872	TSS13872	Sc0001195:34380-35076	Late embryogenesis abundant (LEA) hydroxyproline-rich glycoprotein family	YLS9_ARATH Protein YLS9 OS=Arabidopsis thaliana GN=YLS9 PE=2 SV=1	LEA	P1-5	2.9478	4.00301	1.1465	0.441447	1.80385
TCONS_00027168	XLOC_027168	TSS27168	Sc0004222:8225-9686	Late embryogenesis abundant (LEA) protein-related	-	LEA	P1-5	4.23099	2.42622	1.21559	-0.802285	0.997054
TCONS_00029959	XLOC_029959	TSS29959	Sc0006266:45264-48481	Calcium-dependent lipid-binding (CaLB domain) family protein	ERG3_ORYSJ Elicitor-responsive protein 3 OS=Oryza sativa subsp. japonica GN=ERG3 PE=1 SV=1	CaLB	P1-5	4.00462	1.79998	0.0001	-1.15368	14.1357
TCONS_00021339	XLOC_021339	TSS21339	Sc0002474:52091-52391	Late embryogenesis abundant protein	LEA14_GOSHI Late embryogenesis abundant protein Lea14-A OS=Gossypium hirsutum GN=LEA14-A PE=2 SV=1	LEA	P1-5	4.35834	0.93017	0.0001	-2.22821	13.1833
TCONS_00032320	XLOC_032320	TSS32320	xfSc0001123:30744-33054	Calcium-dependent lipid-binding (CaLB domain) plant phosphoribosyltransferase family protein	FTIP1_ARATH FT-interacting protein 1 OS=Arabidopsis thaliana GN=FTIP1 PE=1 SV=1	CaLB	P1-5	0.803488	1.58145	2.86784	0.9769	-0.858717
TCONS_00001056	XLOC_001056	TSS1056	Sc0000034:165710-166415	Bifunctional inhibitor/lipid-transfer protein/seed storage 2S albumin superfamily protein	ERLL1_ARATH pEARLI1-like lipid transfer protein 1 OS=Arabidopsis thaliana GN=AZI1 PE=1 SV=1	LTP	P2	651.001	1580.36	627.169	1.27953	1.33333
TCONS_00014723	XLOC_014723	TSS14723	Sc0001308:35482-35767	Bifunctional inhibitor/lipid-transfer protein/seed storage 2S albumin superfamily protein	NLTP_VIGUN Probable non-specific lipid-transfer protein AKCS9 OS=Vigna unguiculata PE=2 SV=1	LTP	P2	479.408	1649.68	377.421	1.78286	2.12794
TCONS_00027775	XLOC_027775	TSS27775	Sc0004519:140613-140904	Bifunctional inhibitor/lipid-transfer protein/seed storage 2S albumin superfamily protein	NLTP2_PRUAR Non-specific lipid-transfer protein 2 OS=Prunus armeniaca PE=1 SV=1	LTP	P2	1048.78	392.412	973.345	-1.41827	-1.31058
TCONS_00011115	XLOC_011115	TSS11115	Sc0000864:493428-494589	Bifunctional inhibitor/lipid-transfer protein/seed storage 2S albumin superfamily protein	PRF1_SOLLC 36.4 kDa proline-rich protein OS=Solanum lycopersicum GN=TPRP-F1 PE=2 SV=1	LTP	P2	661.861	1085.2	638.928	0.713361	0.764236
TCONS_00003247	XLOC_003247	TSS3247	Sc0000154:397634-398069	Bifunctional inhibitor/lipid-transfer protein/seed storage 2S albumin superfamily protein	ERLI1_ARATH Lipid transfer protein EARLI 1 OS=Arabidopsis thaliana GN=EARLI1 PE=1 SV=1	LTP	P2	1329.58	487.83	371.092	-1.44652	0.394602
TCONS_00023823	XLOC_023823	TSS23823	Sc0003079:81539-81833	Bifunctional inhibitor/lipid-transfer protein/seed storage 2S albumin superfamily protein	NLTP2_PRUAR Non-specific lipid-transfer protein 2 OS=Prunus armeniaca PE=1 SV=1	LTP	P2	788.72	396.533	500.639	-0.992072	-0.33633
TCONS_00029077	XLOC_029077	TSS29077	Sc0005302:59744-61250	Bifunctional inhibitor/lipid-transfer protein/seed storage 2S albumin superfamily protein	YLS3_ARATH Protein YLS3 OS=Arabidopsis thaliana GN=YLS3 PE=2 SV=1	LTP	P2	284.304	243.381	470.187	-0.224218	-0.950018
TCONS_00019660	XLOC_019660	TSS19660	Sc0002119:96944-98692	Bifunctional inhibitor/lipid-transfer protein/seed storage 2S albumin superfamily protein	NLTP8_ARATH Non-specific lipid-transfer protein 8 OS=Arabidopsis thaliana GN=LTP8 PE=3 SV=1	LTP	P2	206.242	70.831	648.041	-1.54189	-3.19363
TCONS_00005905	XLOC_005905	TSS5905	Sc0000337:850158-850449	Bifunctional inhibitor/lipid-transfer protein/seed storage 2S albumin superfamily protein	DIRL1_ARATH Putative lipid-transfer protein DIR1 OS=Arabidopsis thaliana GN=DIR1 PE=1 SV=1	LTP	P2	377.441	79.4121	230.857	-2.24882	-1.53957
TCONS_00032960	XLOC_032960	TSS32960	xfSc0004133:8446-9523	Bifunctional inhibitor/lipid-transfer protein/seed storage 2S albumin superfamily protein	NLTL2_ARATH Non-specific lipid-transfer protein-like protein At2g13820 OS=Arabidopsis thaliana GN=At2g13820 PE=1 SV=1	LTP	P2	183.806	149.487	295.447	-0.298164	-0.982879
TCONS_00025945	XLOC_025945	TSS25945	Sc0003728:181663-185955	Bifunctional inhibitor/lipid-transfer protein/seed storage 2S albumin superfamily protein	NLTL2_ARATH Non-specific lipid-transfer protein-like protein At2g13820 OS=Arabidopsis thaliana GN=At2g13820 PE=1 SV=1	LTP	P2	118.267	59.3936	241.139	-0.993668	-2.02149
TCONS_00029078	XLOC_029078	TSS29078	Sc0005302:31363-33061	Bifunctional inhibitor/lipid-transfer protein/seed storage 2S albumin superfamily protein	LTPG2_ARATH Non-specific lipid transfer protein GPI-anchored 2 OS=Arabidopsis thaliana GN=LTPG2 PE=2 SV=1	LTP	P2	115.397	82.4267	165.72	-0.485422	-1.00756
TCONS_00027297	XLOC_027297	TSS27297	Sc0004290:148797-149121	Bifunctional inhibitor/lipid-transfer protein/seed storage 2S albumin superfamily protein	-	LTP	P2	205.633	39.2315	78.5837	-2.38999	-1.00222
TCONS_00005863	XLOC_005863	TSS5863	Sc0000334:827888-830236	Bifunctional inhibitor/lipid-transfer protein/seed storage 2S albumin superfamily protein	YLS3_ARATH Protein YLS3 OS=Arabidopsis thaliana GN=YLS3 PE=2 SV=1	LTP	P2	48.4978	38.7594	130.288	-0.323373	-1.74909
TCONS_00003887	XLOC_003887	TSS3887	Sc0000192:1039854-1040519	Bifunctional inhibitor/lipid-transfer protein/seed storage 2S albumin superfamily protein	NLTP_VIGUN Probable non-specific lipid-transfer protein AKCS9 OS=Vigna unguiculata PE=2 SV=1	LTP	P2	141.004	0.875388	1.26831	-7.3316	-0.534913
TCONS_00022126	XLOC_022126	TSS22126	Sc0002643:67593-67983	Bifunctional inhibitor/lipid-transfer protein/seed storage 2S albumin superfamily protein	NLTP8_ARATH Non-specific lipid-transfer protein 8 OS=Arabidopsis thaliana GN=LTP8 PE=3 SV=1	LTP	P2	24.8782	2.11663	75.0673	-3.55504	-5.14834
TCONS_00019701	XLOC_019701	TSS19701	Sc0002126:169278-170710	Bifunctional inhibitor/lipid-transfer protein/seed storage 2S albumin superfamily protein	-	LTP	P2	48.6047	22.7678	20.8737	-1.0941	0.125309
TCONS_00003895	XLOC_003895	TSS3895	Sc0000193:261109-262222	Bifunctional inhibitor/lipid-transfer protein/seed storage 2S albumin superfamily protein	PIX13_ARATH Probable serine/threonine-protein kinase PIX13 OS=Arabidopsis thaliana GN=PIX13 PE=1 SV=2	LTP	P2	56.766	19.2754	7.86003	-1.55827	1.29415
TCONS_00018017	XLOC_018017	TSS18017	Sc0001821:141084-141366	Bifunctional inhibitor/lipid-transfer protein/seed storage 2S albumin superfamily protein	NLTP_VIGUN Probable non-specific lipid-transfer protein AKCS9 OS=Vigna unguiculata PE=2 SV=1	LTP	P2	18.8726	56.8448	3.41666	1.59074	4.05637
TCONS_00011116	XLOC_011116	TSS11116	Sc0000864:543509-544202	Bifunctional inhibitor/lipid-transfer protein/seed storage 2S albumin superfamily protein	PRF1_SOLLC 36.4 kDa proline-rich protein OS=Solanum lycopersicum GN=TPRP-F1 PE=2 SV=1	LTP	P2	37.8428	18.063	21.1367	-1.06698	-0.226713
TCONS_00012706	XLOC_012706	TSS12706	Sc0001051:162811-163093	Bifunctional inhibitor/lipid-transfer protein/seed storage 2S albumin superfamily protein	NLTP2_PRUAR Non-specific lipid-transfer protein 2 OS=Prunus armeniaca PE=1 SV=1	LTP	P2	22.4163	2.07187	15.6517	-3.43554	-2.91731
TCONS_00004135	XLOC_004135	TSS4135	Sc0000210:18688-19296	plantacyanin	BABL_LILLO Chemocyanin OS=Lilium longiflorum PE=1 SV=1	plantacyanin/Chemocyanin	P2	4.08326	25.9741	3.86712	2.66928	2.74774
TCONS_00022308	XLOC_022308	TSS22308	Sc0002693:306543-307226	Bifunctional inhibitor/lipid-transfer protein/seed storage 2S albumin superfamily protein	YLS3_ARATH Protein YLS3 OS=Arabidopsis thaliana GN=YLS3 PE=2 SV=1	LTP	P2	15.3216	6.00523	12.2388	-1.35128	-1.02717
TCONS_00013719	XLOC_013719	TSS13719	Sc0001180:313567-321641	Bifunctional inhibitor/lipid-transfer protein/seed storage 2S albumin superfamily protein	CP21D_ARATH Peptidyl-prolyl cis-trans isomerase CYP21-4 OS=Arabidopsis thaliana GN=CYP21-4 PE=2 SV=1	LTP	P2	2.12908	4.3654	5.65336	1.03588	-0.372995
TCONS_00033321	XLOC_033321	TSS33321	xfSc0039043:12-297	Bifunctional inhibitor/lipid-transfer protein/seed storage 2S albumin superfamily protein	-	LTP	P2	0.01	12.0606	0.0001	10.2361	16.8799
TCONS_00030585	XLOC_030585	TSS30585	xfSc0000050:357625-358688	Bifunctional inhibitor/lipid-transfer protein/seed storage 2S albumin superfamily protein	-	LTP	P2	2.82233	2.2218	1.02081	-0.345158	1.12201
TCONS_00003828	XLOC_003828	TSS3828	Sc0000188:1044450-1048078	Bifunctional inhibitor/lipid-transfer protein/seed storage 2S albumin superfamily protein	-	LTP	P2	0.222071	0.739561	1.09624	1.73565	-0.567823
TCONS_00022932	XLOC_022932	TSS22932	Sc0002858:93464-94603	Bifunctional inhibitor/lipid-transfer protein/seed storage 2S albumin superfamily protein	NLTL2_ARATH Non-specific lipid-transfer protein-like protein At2g13820 OS=Arabidopsis thaliana GN=At2g13820 PE=1 SV=1	LTP	P2	1.03765	0.01	0.810344	-6.69718	-6.34046
TCONS_00025816	XLOC_025816	TSS25816	Sc0003688:45689-46178	CAP (Cysteine-rich secretory proteins, Antigen 5, and Pathogenesis-related 1 protein) superfamily protein	PR06_SOLLC Pathogenesis-related leaf protein 6 OS=Solanum lycopersicum GN=PR1B1 PE=1 SV=2	CRP	P2-5	521.701	1223.65	874.38	1.2299	0.484859
TCONS_00015223	XLOC_015223	TSS15223	Sc0001384:29095-29506	pectin methylesterase 3	PME3_CITSI Pectinesterase 3 OS=Citrus sinensis PE=1 SV=1	PME	P2-5	418.443	789.43	249.947	0.91578	1.65919
TCONS_00014000	XLOC_014000	TSS14000	Sc0001208:205703-212813	Pectin lyase-like superfamily protein	PGLR_VITVI Probable polygalacturonase OS=Vitis vinifera GN=GSVIVT00026920001 PE=1 SV=1	PGLR	P2-5	167.732	267.704	103.746	0.674481	1.36758
TCONS_00020144	XLOC_020144	TSS20144	Sc0002224:255958-256957	polygalacturonase inhibiting protein 1	PGIP_VITVI Polygalacturonase inhibitor OS=Vitis vinifera GN=pgip PE=1 SV=1	PGLR-ip	P2-5	97.742	172.223	247.748	0.817227	-0.524596
TCONS_00021962	XLOC_021962	TSS21962	Sc0002605:251487-255568	CAP-binding protein 20	NCBP2_ORYSJ Nuclear cap-binding protein subunit 2 OS=Oryza sativa subsp. japonica GN=CBP20 PE=2 SV=1	CRP-CBP	P2-5	145.051	179.233	147.285	0.305276	0.283226
TCONS_00022456	XLOC_022456	TSS22456	Sc0002735:217668-220961	Pectate lyase family protein	PLY_ZINVI Pectate lyase OS=Zinnia violacea PE=1 SV=1	-	P2-5	193.484	60.8802	137.285	-1.66817	-1.17313
TCONS_00032743	XLOC_032743	TSS32743	xfSc0001794:29712-31285	SBP (S-ribonuclease binding protein) family protein	BRG3_ARATH Probable BOI-related E3 ubiquitin-protein ligase 3 OS=Arabidopsis thaliana GN=BRG3 PE=1 SV=1	SBP	P2-5	68.7421	130.538	132.323	0.925204	-0.019594
TCONS_00008743	XLOC_008743	TSS8743	Sc0000601:728003-730866	Pectin lyase-like superfamily protein	PGLR_VITVI Probable polygalacturonase OS=Vitis vinifera GN=GSVIVT00026920001 PE=1 SV=1	PGLR	P2-5	147.106	16.273	107.666	-3.1763	-2.72601
TCONS_00024337	XLOC_024337	TSS24337	Sc0003219:15790-17394	SBP (S-ribonuclease binding protein) family protein	BOI_ARATH E3 ubiquitin-protein ligase BOI OS=Arabidopsis thaliana GN=BOI PE=1 SV=1	SBP	P2-5	88.7092	96.3891	59.0594	0.119786	0.706703
TCONS_00020644	XLOC_020644	TSS20644	Sc0002320:90540-92866	polygalacturonase 2	GP1_SOLLC Polygalacturonase-1 non-catalytic subunit beta OS=Solanum lycopersicum GN=GP1 PE=1 SV=1	PGLR	P2-5	97.1665	81.3098	46.1623	-0.25703	0.816714
TCONS_00030394	XLOC_030394	TSS30394	xfSc0000016:92053-93979	Pectin lyase-like superfamily protein	PGLR_OENOR Exopolygalacturonase (Fragment) OS=Oenothera organensis PE=2 SV=1	PGLR	P2-5	116.178	43.2555	57.4531	-1.42538	-0.409501
TCONS_00022026	XLOC_022026	TSS22026	Sc0002620:167588-172943	SBP (S-ribonuclease binding protein) family protein	BRG3_ARATH Probable BOI-related E3 ubiquitin-protein ligase 3 OS=Arabidopsis thaliana GN=BRG3 PE=1 SV=1	SBP	P2-5	56.7553	71.1543	50.8405	0.326196	0.484973
TCONS_00004139	XLOC_004139	TSS4139	Sc0000210:237957-244647	SBP (S-ribonuclease binding protein) family protein	BRG1_ARATH BOI-related E3 ubiquitin-protein ligase 1 OS=Arabidopsis thaliana GN=BRG1 PE=1 SV=1	SBP	P2-5	58.6622	43.8133	63.5305	-0.421062	-0.53608
TCONS_00031915	XLOC_031915	TSS31915	xfSc0000739:27491-28635	SBP (S-ribonuclease binding protein) family protein	BRG3_ARATH Probable BOI-related E3 ubiquitin-protein ligase 3 OS=Arabidopsis thaliana GN=BRG3 PE=1 SV=1	SBP	P2-5	46.2456	64.1792	42.2836	0.47279	0.602008
TCONS_00034391	XLOC_034391	TSS34391	xpSc0053512:146659-155761	Microtubule associated protein (MAP65/ASE1) family protein	MA657_ARATH 65-kDa microtubule-associated protein 7 OS=Arabidopsis thaliana GN=MAP65-7 PE=2 SV=1	MAP	P2-5	34.3737	45.5735	65.3245	0.40689	-0.519429
TCONS_00016135	XLOC_016135	TSS16135	Sc0001510:17881-20214	SBP (S-ribonuclease binding protein) family protein	BRG1_ARATH BOI-related E3 ubiquitin-protein ligase 1 OS=Arabidopsis thaliana GN=BRG1 PE=1 SV=1	SBP	P2-5	46.8842	58.9595	36.501	0.330622	0.691788
TCONS_00011336	XLOC_011336	TSS11336	Sc0000887:549135-551439	Pectate lyase family protein	PLY59_SOLLC Probable pectate lyase P59 OS=Solanum lycopersicum GN=LAT59 PE=2 SV=1	-	P2-5	35.7202	90.239	15.0741	1.33701	2.58168
TCONS_00029756	XLOC_029756	TSS29756	Sc0005935:4864-8435	Pectin lyase-like superfamily protein	PGLR_VITVI Probable polygalacturonase OS=Vitis vinifera GN=GSVIVT00026920001 PE=1 SV=1	PGLR	P2-5	72.845	19.8851	37.0504	-1.87314	-0.897801
TCONS_00012451	XLOC_012451	TSS12451	Sc0001023:510490-519739	Pectin lyase-like superfamily protein	PGLR_VITVI Probable polygalacturonase OS=Vitis vinifera GN=GSVIVT00026920001 PE=1 SV=1	PGLR	P2-5	17.9541	54.8171	49.1022	1.61031	0.158838
TCONS_00022734	XLOC_022734	TSS22734	Sc0002814:246524-249131	ANX1_ARATH Receptor-like protein kinase ANXUR1 OS=Arabidopsis thaliana GN=ANX1 PE=2 SV=1	ANX1_ARATH Receptor-like protein kinase ANXUR1 OS=Arabidopsis thaliana GN=ANX1 PE=2 SV=1	ANX1	P2-5	14.2224	90.9087	10.0871	2.67625	3.17191
TCONS_00023984	XLOC_023984	TSS23984	Sc0003125:129922-136370	Pectinacetylesterase family protein	PAE10_ARATH Pectin acetylesterase 10 OS=Arabidopsis thaliana GN=PAE10 PE=2 SV=1	PAE	P2-5	26.4894	30.8194	41.1033	0.218424	-0.415415
TCONS_00019026	XLOC_019026	TSS19026	Sc0002006:189616-192031	Pectate lyase family protein	PLY_ZINVI Pectate lyase OS=Zinnia violacea PE=1 SV=1	-	P2-5	71.6738	15.6386	3.56874	-2.19633	2.13162
TCONS_00008554	XLOC_008554	TSS8554	Sc0000584:787329-789154	SBP (S-ribonuclease binding protein) family protein	BRG1_ARATH BOI-related E3 ubiquitin-protein ligase 1 OS=Arabidopsis thaliana GN=BRG1 PE=1 SV=1	SBP	P2-5	33.0875	23.0466	34.5308	-0.521732	-0.58333
TCONS_00030968	XLOC_030968	TSS30968	xfSc0000144:33690-34281	CAP (Cysteine-rich secretory proteins, Antigen 5, and Pathogenesis-related 1 protein) superfamily protein	PR1_MEDTR Pathogenesis-related protein PR-1 OS=Medicago truncatula GN=PR-1 PE=2 SV=1	CRP	P2-5	13.2817	58.8123	13.4426	2.14668	2.12931
TCONS_00023397	XLOC_023397	TSS23397	Sc0002964:15426-16419	polygalacturonase inhibiting protein 1	PGIP_VITVI Polygalacturonase inhibitor OS=Vitis vinifera GN=pgip PE=1 SV=1	PGLR-ip	P2-5	39.3616	14.2819	18.6867	-1.4626	-0.387824
TCONS_00021105	XLOC_021105	TSS21105	Sc0002417:287115-292916	microtubule-associated proteins 65-1	MA652_ARATH 65-kDa microtubule-associated protein 2 OS=Arabidopsis thaliana GN=MAP65-2 PE=1 SV=1	MAP	P2-5	15.0262	18.1295	29.7153	0.270859	-0.712867
TCONS_00026055	XLOC_026055	TSS26055	Sc0003765:89141-92597	SBP (S-ribonuclease binding protein) family protein	BRG2_ARATH Probable BOI-related E3 ubiquitin-protein ligase 2 OS=Arabidopsis thaliana GN=BRG2 PE=1 SV=1	SBP	P2-5	26.6904	19.4623	15.349	-0.455639	0.342538
TCONS_00030100	XLOC_030100	TSS30100	Sc0006610:10895-12495	SBP (S-ribonuclease binding protein) family protein	BRG3_ARATH Probable BOI-related E3 ubiquitin-protein ligase 3 OS=Arabidopsis thaliana GN=BRG3 PE=1 SV=1	SBP	P2-5	19.2424	13.9608	17.3896	-0.462907	-0.316843
TCONS_00035435	XLOC_035435	TSS35435	xpSc0054219:77082-82149	pectin methylesterase 1	PME3_PHAVU Pectinesterase 3 OS=Phaseolus vulgaris GN=MPE3 PE=2 SV=1	PME	P2-5	18.4416	16.0543	12.3664	-0.200004	0.376534
TCONS_00025679	XLOC_025679	TSS25679	Sc0003650:56409-58470	polygalacturonase 2	GP1_SOLLC Polygalacturonase-1 non-catalytic subunit beta OS=Solanum lycopersicum GN=GP1 PE=1 SV=1	PGLR	P2-5	13.4188	13.9604	18.2647	0.0570846	-0.387718
TCONS_00021509	XLOC_021509	TSS21509	Sc0002509:61357-63787	Pectate lyase family protein	PLY6_ARATH Probable pectate lyase 6 OS=Arabidopsis thaliana GN=At2g02720 PE=2 SV=1	-	P2-5	17.7684	5.70757	20.076	-1.63837	-1.81452
TCONS_00000185	XLOC_000185	TSS185	Sc0000004:851950-854383	Pectin lyase-like superfamily protein	PGLR_VITVI Probable polygalacturonase OS=Vitis vinifera GN=GSVIVT00026920001 PE=1 SV=1	PGLR	P2-5	2.78206	19.5501	14.2104	2.81295	0.460229
TCONS_00012957	XLOC_012957	TSS12957	Sc0001083:484386-488916	Pectin lyase-like superfamily protein	PGLR4_ARATH Polygalacturonase At1g48100 OS=Arabidopsis thaliana GN=At1g48100 PE=2 SV=1	PGLR	P2-5	18.4831	6.42668	5.07412	-1.52406	0.340916
TCONS_00009531	XLOC_009531	TSS9531	Sc0000681:274847-275864	Pectin lyase-like superfamily protein	QRT3_ARATH Polygalacturonase QRT3 OS=Arabidopsis thaliana GN=QRT3 PE=2 SV=1	-	P2-5	8.40486	6.42924	13.3792	-0.386576	-1.05727
TCONS_00032213	XLOC_032213	TSS32213	xfSc0000997:26369-34381	Pectinacetylesterase family protein	PAE2_ARATH Pectin acetylesterase 2 OS=Arabidopsis thaliana GN=PAE2 PE=2 SV=1	PAE	P2-5	10.5611	5.968	8.0365	-0.823441	-0.42932
TCONS_00008233	XLOC_008233	TSS8233	Sc0000547:720850-723145	Pectate lyase family protein	PLY59_SOLLC Probable pectate lyase P59 OS=Solanum lycopersicum GN=LAT59 PE=2 SV=1	-	P2-5	5.52385	14.5162	3.41483	1.39392	2.08778
TCONS_00030646	XLOC_030646	TSS30646	xfSc0000062:72569-109880	Pectinacetylesterase family protein	PAE2_ARATH Pectin acetylesterase 2 OS=Arabidopsis thaliana GN=PAE2 PE=2 SV=1	PAE	P2-5	8.96296	8.00995	6.36809	-0.162182	0.330933
TCONS_00016785	XLOC_016785	TSS16785	Sc0001614:392708-393197	CAP (Cysteine-rich secretory proteins, Antigen 5, and Pathogenesis-related 1 protein) superfamily protein	PR06_SOLLC Pathogenesis-related leaf protein 6 OS=Solanum lycopersicum GN=PR1B1 PE=1 SV=2	CRP	P2-5	4.35784	9.34624	9.43232	1.10077	-0.0132266
TCONS_00009273	XLOC_009273	TSS9273	Sc0000654:519518-520390	PGLR4_ARATH Polygalacturonase At1g48100 OS=Arabidopsis thaliana GN=At1g48100 PE=2 SV=1	PGLR4_ARATH Polygalacturonase At1g48100 OS=Arabidopsis thaliana GN=At1g48100 PE=2 SV=1	PGLR	P2-5	0.01	8.55938	11.6317	9.74136	-0.442484
TCONS_00033675	XLOC_033675	TSS33675	xpSc0053267:394074-396773	Pectin lyase-like superfamily protein	PGLR_OENOR Exopolygalacturonase (Fragment) OS=Oenothera organensis PE=2 SV=1	PGLR	P2-5	6.87632	10.0351	3.15652	0.545346	1.66865
TCONS_00024771	XLOC_024771	TSS24771	Sc0003351:9124-11026	Pectin lyase-like superfamily protein	PGLR_PRUPE Polygalacturonase OS=Prunus persica PE=2 SV=1	PGLR	P2-5	1.9623	14.1352	2.53217	2.84867	2.48085
TCONS_00026370	XLOC_026370	TSS26370	Sc0003889:57323-64629	Pectin lyase-like superfamily protein	PLY12_ARATH Probable pectate lyase 12 OS=Arabidopsis thaliana GN=At3g53190 PE=2 SV=2	-	P2-5	3.97159	4.81928	9.32858	0.279101	-0.95284
TCONS_00005699	XLOC_005699	TSS5699	Sc0000320:82733-86271	Pectinacetylesterase family protein	PAE9_ARATH Pectin acetylesterase 9 OS=Arabidopsis thaliana GN=PAE9 PE=2 SV=1	PAE	P2-5	3.40808	7.20865	5.82634	1.08077	0.307139
TCONS_00007618	XLOC_007618	TSS7618	Sc0000489:282780-286343	Pectin lyase-like superfamily protein	PGLR4_ARATH Polygalacturonase At1g48100 OS=Arabidopsis thaliana GN=At1g48100 PE=2 SV=1	PGLR	P2-5	10.3097	2.84724	3.06548	-1.85637	-0.106549
TCONS_00001631	XLOC_001631	TSS1631	Sc0000063:353980-358266	microtubule-associated proteins 70-1	MP701_ORYSJ Microtubule-associated protein 70-1 OS=Oryza sativa subsp. japonica GN=MAP70.1 PE=2 SV=1	MAP	P2-5	5.21389	3.24129	6.83726	-0.685792	-1.07685
TCONS_00033043	XLOC_033043	TSS33043	xfSc0005689:4751-5509	SBP (S-ribonuclease binding protein) family protein	BRG3_ARATH Probable BOI-related E3 ubiquitin-protein ligase 3 OS=Arabidopsis thaliana GN=BRG3 PE=1 SV=1	SBP	P2-5	9.30518	2.10677	3.25774	-2.143	-0.628839
TCONS_00035005	XLOC_035005	TSS35005	xpSc0053865:121703-122498	Pectin lyase-like superfamily protein	QRT3_ARATH Polygalacturonase QRT3 OS=Arabidopsis thaliana GN=QRT3 PE=2 SV=1	-	P2-5	3.76679	3.3633	1.49048	-0.163458	1.1741
TCONS_00020140	XLOC_020140	TSS20140	Sc0002224:376380-377781	Pectin lyase-like superfamily protein	PLY12_ARATH Probable pectate lyase 12 OS=Arabidopsis thaliana GN=At3g53190 PE=2 SV=2	-	P2-5	2.9101	1.68777	3.32587	-0.78595	-0.978613
TCONS_00001028	XLOC_001028	TSS1028	Sc0000033:157644-163883	Pectin lyase-like superfamily protein	PME53_ARATH Probable pectinesterase 53 OS=Arabidopsis thaliana GN=PME53 PE=2 SV=1	-	P2-5	5.79467	1.43993	0.369343	-2.00873	1.96297
TCONS_00034098	XLOC_034098	TSS34098	xpSc0053390:13615-19055	Microtubule associated protein (MAP65/ASE1) family protein	MA653_ARATH 65-kDa microtubule-associated protein 3 OS=Arabidopsis thaliana GN=MAP65-3 PE=1 SV=1	MAP	P2-5	2.23634	1.7616	3.1971	-0.344253	-0.859877
TCONS_00029429	XLOC_029429	TSS29429	Sc0005584:27007-36740	microtubule-associated proteins 70-4	MP701_ORYSJ Microtubule-associated protein 70-1 OS=Oryza sativa subsp. japonica GN=MAP70.1 PE=2 SV=1	MAP	P2-5	2.16634	3.98386	1.00827	0.878907	1.98228
TCONS_00035798	XLOC_035798	TSS35798	xpSc0054707:43603-45872	PGLR_PRUPE Polygalacturonase OS=Prunus persica PE=2 SV=1	PGLR_PRUPE Polygalacturonase OS=Prunus persica PE=2 SV=1	PGLR	P2-5	0.01	3.05808	3.93377	8.25648	-0.363286
TCONS_00012249	XLOC_012249	TSS12249	Sc0000998:497767-498094	Pectin lyase-like superfamily protein	PME8_ARATH Probable pectinesterase 8 OS=Arabidopsis thaliana GN=PME8 PE=2 SV=2	-	P2-5	0.01	1.56331	4.63023	7.28846	-1.56648
TCONS_00021113	XLOC_021113	TSS21113	Sc0002422:320456-337788	pectin methylesterase 2	PME3_CITSI Pectinesterase 3 OS=Citrus sinensis PE=1 SV=1	PME	P2-5	2.12337	1.96029	1.35153	-0.115289	0.536474
TCONS_00018726	XLOC_018726	TSS18726	Sc0001951:401479-406811	polygalacturonase inhibiting protein 1	PGIP_VITVI Polygalacturonase inhibitor OS=Vitis vinifera GN=pgip PE=1 SV=1	PGLR-ip	P2-5	0.83049	2.08875	2.30857	1.33061	-0.14436
TCONS_00022276	XLOC_022276	TSS22276	Sc0002682:311966-312424	Pectin lyase-like superfamily protein	-	-	P2-5	2.4376	1.58622	0.78989	-0.619869	1.00587
TCONS_00015913	XLOC_015913	TSS15913	Sc0001474:59218-59617	Pectin lyase-like superfamily protein	PME68_ARATH Probable pectinesterase 68 OS=Arabidopsis thaliana GN=PME68 PE=2 SV=1	-	P2-5	2.98165	0.868511	0.0001	-1.77949	13.0843
TCONS_00029419	XLOC_029419	TSS29419	Sc0005578:32619-33396	Pectinacetylesterase family protein	PAE9_ARATH Pectin acetylesterase 9 OS=Arabidopsis thaliana GN=PAE9 PE=2 SV=1	PAE	P2-5	1.92767	0.722883	0.971626	-1.41502	-0.426639
TCONS_00004501	XLOC_004501	TSS4501	Sc0000235:264447-277036	Microtubule associated protein (MAP65/ASE1) family protein	MA659_ARATH 65-kDa microtubule-associated protein 9 OS=Arabidopsis thaliana GN=MAP65-9 PE=2 SV=1	MAP	P2-5	1.9514	0.945072	0.590766	-1.04601	0.677837
TCONS_00013708	XLOC_013708	TSS13708	Sc0001179:290417-325009	microtubule-associated protein 65-5	MA652_ARATH 65-kDa microtubule-associated protein 2 OS=Arabidopsis thaliana GN=MAP65-2 PE=1 SV=1	MAP	P2-5	1.53171	0.556878	1.23998	-1.45971	-1.15488
TCONS_00020556	XLOC_020556	TSS20556	Sc0002303:55507-60217	polygalacturonase 4	PGLR6_ARATH Probable polygalacturonase At2g43860 OS=Arabidopsis thaliana GN=At2g43860 PE=2 SV=1	PGLR	P2-5	1.40786	1.31657	0.355448	-0.0967196	1.88907
TCONS_00017643	XLOC_017643	TSS17643	Sc0001749:392906-395401	Pectin lyase-like superfamily protein	PGLR4_ARATH Polygalacturonase At1g48100 OS=Arabidopsis thaliana GN=At1g48100 PE=2 SV=1	PGLR	P2-5	0.327177	1.24575	1.49026	1.92887	-0.258549
TCONS_00021953	XLOC_021953	TSS21953	Sc0002604:114214-116401	Pectin lyase-like superfamily protein	PLY22_ARATH Probable pectate lyase 22 OS=Arabidopsis thaliana GN=At5g63180 PE=2 SV=1	-	P2-5	2.40147	0.01	0.0001	-7.90777	6.64386
TCONS_00031610	XLOC_031610	TSS31610	xfSc0000484:62365-64183	polygalacturonase 4	PGLR1_ARATH Exopolygalacturonase clone GBGE184 OS=Arabidopsis thaliana GN=PGA3 PE=2 SV=1	PGLR	P2-5	0.399308	0.434044	0.936764	0.120339	-1.10984
TCONS_00019633	XLOC_019633	TSS19633	Sc0002113:36223-38217	microtubule-associated protein 65-8	MA658_ARATH 65-kDa microtubule-associated protein 8 OS=Arabidopsis thaliana GN=MAP65-8 PE=1 SV=2	MAP	P2-5	0.159307	0.698591	0.505768	2.13264	0.465972
TCONS_00012828	XLOC_012828	TSS12828	Sc0001068:420500-422966	Pectinacetylesterase family protein	PAE9_ARATH Pectin acetylesterase 9 OS=Arabidopsis thaliana GN=PAE9 PE=2 SV=1	PAE	P2-5	0.367416	0.810842	0.0001	1.14201	12.9852
TCONS_00011431	XLOC_011431	TSS11431	Sc0000899:360341-371339	PGLR_VITVI Probable polygalacturonase OS=Vitis vinifera GN=GSVIVT00026920001 PE=1 SV=1	PGLR_VITVI Probable polygalacturonase OS=Vitis vinifera GN=GSVIVT00026920001 PE=1 SV=1	PGLR	P2-5	0.01	16.687	0.01	10.7045	10.7045
TCONS_00006413	XLOC_006413	TSS6413	Sc0000383:498056-500777	PGLR2_MAIZE Exopolygalacturonase OS=Zea mays GN=PG9 PE=2 SV=1	PGLR2_MAIZE Exopolygalacturonase OS=Zea mays GN=PG9 PE=2 SV=1	PGLR	P2-5	0.01	12.0295	0.01	10.2324	10.2324
TCONS_00012956	XLOC_012956	TSS12956	Sc0001083:399954-401268	POP3_ARATH Stress-response A/B barrel domain-containing protein HS1 OS=Arabidopsis thaliana GN=HS1 PE=1 SV=1	POP3_ARATH Stress-response A/B barrel domain-containing protein HS1 OS=Arabidopsis thaliana GN=HS1 PE=1 SV=1	POP3	P3	1899.45	1416.71	799.385	-0.423037	0.825582
TCONS_00005994	XLOC_005994	TSS5994	Sc0000346:79475-82957	Pollen Ole e 1 allergen and extensin family protein	DFC_ARATH Protein DOWNSTREAM OF FLC OS=Arabidopsis thaliana GN=DFC PE=2 SV=1	Pollen Ole allergen	P3	586.984	425.418	566.967	-0.46444	-0.414384
TCONS_00014048	XLOC_014048	TSS14048	Sc0001214:153861-157511	Pollen Ole e 1 allergen and extensin family protein	PSC13_MAIZE Pollen-specific protein C13 OS=Zea mays GN=MGS1 PE=2 SV=1	Pollen-specific protein C13_Pollen Ole allergen	P3	636.295	426.404	239.249	-0.577475	0.833708
TCONS_00033219	XLOC_033219	TSS33219	xfSc0016311:171-705	E3 ubiquitin ligase SCF complex subunit SKP1/ASK1 family protein	SKP1B_ARATH SKP1-like protein 1B OS=Arabidopsis thaliana GN=SKP1B PE=1 SV=1	Ubiquitin_skp1	P3	377.126	331.655	374.912	-0.185363	-0.176869
TCONS_00023267	XLOC_023267	TSS23267	Sc0002932:279411-284263	sumo conjugation enzyme 1	SCE1_ARATH SUMO-conjugating enzyme SCE1 OS=Arabidopsis thaliana GN=SCE1 PE=1 SV=1	-	P3	186.004	601.261	217.326	1.69266	1.46813
TCONS_00009379	XLOC_009379	TSS9379	Sc0000663:705465-711879	20S proteasome alpha subunit PAD1	PSA7_SOLLC Proteasome subunit alpha type-7 OS=Solanum lycopersicum GN=PAD1 PE=2 SV=1	20s	P3	174.128	405.297	171.917	1.21883	1.23727
TCONS_00004006	XLOC_004006	TSS4006	Sc0000201:1167747-1168346	20S proteasome alpha subunit G1	PSA3_ARATH Proteasome subunit alpha type-3 OS=Arabidopsis thaliana GN=PAG1 PE=1 SV=2	20s	P3	125.923	344.712	249.75	1.45285	0.464907
TCONS_00012045	XLOC_012045	TSS12045	Sc0000973:222836-230558	RING/U-box superfamily protein	YJ95_SCHPO Uncharacterized RING finger protein C548.05c OS=Schizosaccharomyces pombe (strain 972 / ATCC 24843) GN=SPCC548.05c PE=3 SV=1	-	P3	123.648	242.767	193.009	0.973333	0.330904
TCONS_00004008	XLOC_004008	TSS4008	Sc0000201:1171040-1173028	20S proteasome alpha subunit G1	PSA3_ARATH Proteasome subunit alpha type-3 OS=Arabidopsis thaliana GN=PAG1 PE=1 SV=2	20s	P3	258.575	106.421	78.43	-1.2808	0.440305
TCONS_00013640	XLOC_013640	TSS13640	Sc0001168:334557-337707	root hair specific 19	PER73_ARATH Peroxidase 73 OS=Arabidopsis thaliana GN=PER73 PE=1 SV=1	-	P3	73.3325	166.905	195.383	1.1865	-0.227278
TCONS_00007193	XLOC_007193	TSS7193	Sc0000451:375298-377911	RING/U-box superfamily protein	-	-	P3	138.413	177.56	84.5691	0.359327	1.0701
TCONS_00012322	XLOC_012322	TSS12322	Sc0001007:278103-280055	calcium-dependent protein kinase 2	CDPK_SOYBN Calcium-dependent protein kinase SK5 OS=Glycine max PE=1 SV=1	CPK	P3	126.946	95.8583	111.894	-0.40524	-0.223157
TCONS_00016986	XLOC_016986	TSS16986	Sc0001655:430271-431021	FB270_ARATH F-box protein At5g39250 OS=Arabidopsis thaliana GN=At5g39250 PE=2 SV=1	FB270_ARATH F-box protein At5g39250 OS=Arabidopsis thaliana GN=At5g39250 PE=2 SV=1	F-box	P3	119.191	90.076	118.227	-0.404061	-0.392345
TCONS_00017783	XLOC_017783	TSS17783	Sc0001783:246458-248992	Pollen Ole e 1 allergen and extensin family protein	-	Pollen Ole allergen	P3	85.8737	108.115	102.871	0.332278	0.0717304
TCONS_00035059	XLOC_035059	TSS35059	xpSc0053891:46680-47028	Pollen Ole e 1 allergen and extensin family protein	-	Pollen Ole allergen	P3	106.653	92.181	96.9513	-0.210383	-0.0727908
TCONS_00004513	XLOC_004513	TSS4513	Sc0000236:401111-401639	RING/U-box superfamily protein	ATL72_ARATH RING-H2 finger protein ATL72 OS=Arabidopsis thaliana GN=ATL72 PE=2 SV=1	-	P3	54.8968	103.179	106.342	0.910355	-0.0435621
TCONS_00022588	XLOC_022588	TSS22588	Sc0002768:65659-66637	F-box family protein	EID1_ARATH Phytochrome A-associated F-box protein OS=Arabidopsis thaliana GN=EID1 PE=1 SV=2	F-box	P3	130.239	88.3581	44.0513	-0.559727	1.00418
TCONS_00030722	XLOC_030722	TSS30722	xfSc0000082:158260-159175	SUMO-activating enzyme 1A	SAE1A_ARATH SUMO-activating enzyme subunit 1A OS=Arabidopsis thaliana GN=SAE1A PE=1 SV=1	-	P3	3.15132	249.594	0.0001	6.30748	21.2512
TCONS_00030974	XLOC_030974	TSS30974	xfSc0000145:304588-305741	RING/U-box superfamily protein	BBR_ARATH E3 ubiquitin ligase BIG BROTHER-related OS=Arabidopsis thaliana GN=BBR PE=2 SV=1	-	P3	49.3037	99.7289	75.6346	1.01632	0.398965
TCONS_00024987	XLOC_024987	TSS24987	Sc0003430:161079-163364	Pollen Ole e 1 allergen and extensin family protein	-	Pollen Ole allergen	P3	140.864	37.9791	32.4847	-1.89103	0.225445
TCONS_00004471	XLOC_004471	TSS4471	Sc0000233:835784-836435	RING/U-box superfamily protein	-	-	P3	159.426	39.978	5.27317	-1.99561	2.92246
TCONS_00001221	XLOC_001221	TSS1221	Sc0000043:542606-551084	26S proteasome regulatory complex, non-ATPase subcomplex, Rpn2/Psmd1 subunit	PSD1A_ARATH 26S proteasome non-ATPase regulatory subunit 1 homolog A OS=Arabidopsis thaliana GN=RPN2A PE=1 SV=1	26s	P3	65.937	73.9662	55.8655	0.165778	0.404909
TCONS_00012178	XLOC_012178	TSS12178	Sc0000991:454785-455300	calcium-dependent protein kinase 1	CDPKA_ARATH Calcium-dependent protein kinase 10 OS=Arabidopsis thaliana GN=CPK10 PE=1 SV=1	CPK	P3	63.8189	49.5882	74.8881	-0.363987	-0.59474
TCONS_00002865	XLOC_002865	TSS2865	Sc0000130:665571-670629	26S proteasome regulatory complex, non-ATPase subcomplex, Rpn2/Psmd1 subunit	PSD1A_ARATH 26S proteasome non-ATPase regulatory subunit 1 homolog A OS=Arabidopsis thaliana GN=RPN2A PE=1 SV=1	26s	P3	58.0358	73.7348	49.8024	0.345403	0.56613
TCONS_00002290	XLOC_002290	TSS2290	Sc0000097:1236617-1238129	Pollen Ole e 1 allergen and extensin family protein	-	Pollen Ole allergen	P3	75.1993	40.0799	63.5687	-0.90784	-0.665438
TCONS_00011067	XLOC_011067	TSS11067	Sc0000856:337769-342304	SKI31_ARATH F-box protein SKIP31 OS=Arabidopsis thaliana GN=SKIP31 PE=1 SV=1	SKI31_ARATH F-box protein SKIP31 OS=Arabidopsis thaliana GN=SKIP31 PE=1 SV=1	F-box_SKIP	P3	61.159	14.5989	77.3723	-2.06671	-2.40596
TCONS_00016388	XLOC_016388	TSS16388	Sc0001555:39974-42812	phloem protein 2-A12	P2A11_ARATH F-box protein PP2-A11 OS=Arabidopsis thaliana GN=PP2A11 PE=1 SV=1	F-box_PP2A	P3	50.9983	69.9455	31.0323	0.455782	1.17246
TCONS_00016392	XLOC_016392	TSS16392	Sc0001557:51665-52169	20S proteasome beta subunit PBB2	PSB7B_ARATH Proteasome subunit beta type-7-B OS=Arabidopsis thaliana GN=PBB2 PE=1 SV=2	20s	P3	3.83516	141.761	0.0001	5.20803	20.435
TCONS_00001964	XLOC_001964	TSS1964	Sc0000077:512808-515329	RING/U-box superfamily protein	ATL22_ARATH RING-H2 finger protein ATL22 OS=Arabidopsis thaliana GN=ATL22 PE=2 SV=2	-	P3	80.7164	35.4621	27.951	-1.18658	0.343378
TCONS_00033743	XLOC_033743	TSS33743	xpSc0053282:102538-103971	cullin 1	CUL1_ARATH Cullin-1 OS=Arabidopsis thaliana GN=CUL1 PE=1 SV=1	cullin	P3	20.6293	56.8492	63.2615	1.46245	-0.154188
TCONS_00031732	XLOC_031732	TSS31732	xfSc0000569:93434-96734	RING/U-box superfamily protein	-	-	P3	23.6488	37.1833	78.2922	0.652888	-1.07421
TCONS_00007464	XLOC_007464	TSS7464	Sc0000477:318735-325706	root hair specific 19	PER73_ARATH Peroxidase 73 OS=Arabidopsis thaliana GN=PER73 PE=1 SV=1	-	P3	27.2697	62.8291	46.5818	1.20413	0.431667
TCONS_00018070	XLOC_018070	TSS18070	Sc0001830:176048-181447	F-box family protein	FB118_ARATH F-box protein At2g26850 OS=Arabidopsis thaliana GN=At2g26850 PE=2 SV=1	F-box	P3	30.8702	71.0405	34.4707	1.20243	1.04327
TCONS_00028027	XLOC_028027	TSS28027	Sc0004630:67796-71936	RING/U-box superfamily protein	HIP1_ORYSJ Probable E3 ubiquitin-protein ligase HIP1 OS=Oryza sativa subsp. japonica GN=HIP1 PE=1 SV=2	-	P3	28.1659	58.3687	49.0899	1.05125	0.249769
TCONS_00022437	XLOC_022437	TSS22437	Sc0002731:156065-160548	F-box family protein	FB118_ARATH F-box protein At2g26850 OS=Arabidopsis thaliana GN=At2g26850 PE=2 SV=1	F-box	P3	49.8119	61.1803	23.7841	0.296577	1.36307
TCONS_00000396	XLOC_000396	TSS396	Sc0000011:461530-463376	RING/U-box superfamily protein	-	-	P3	36.4217	61.1227	30.5599	0.74691	1.00007
TCONS_00003881	XLOC_003881	TSS3881	Sc0000192:507115-507607	RING/U-box superfamily protein	RNF6_HUMAN E3 ubiquitin-protein ligase RNF6 OS=Homo sapiens GN=RNF6 PE=1 SV=1	-	P3	36.6649	5.90394	79.6806	-2.63465	-3.75448
TCONS_00021723	XLOC_021723	TSS21723	Sc0002558:255857-261754	F-box and associated interaction domains-containing protein	FBK61_ARATH Putative F-box/kelch-repeat protein At3g17570 OS=Arabidopsis thaliana GN=At3g17570 PE=3 SV=1	F-box	P3	41.9433	32.2835	41.7143	-0.377643	-0.369745
TCONS_00025226	XLOC_025226	TSS25226	Sc0003503:152143-163328	root hair initiation protein root hairless 1 (RHL1)	RHL1_ARATH DNA-binding protein RHL1 OS=Arabidopsis thaliana GN=RHL1 PE=1 SV=1	-	P3	21.1036	77.3723	16.8899	1.87433	2.19566
TCONS_00029930	XLOC_029930	TSS29930	Sc0006185:17693-20670	Pollen Ole e 1 allergen and extensin family protein	-	Pollen Ole allergen	P3	33.1909	22.9392	56.8477	-0.532973	-1.30929
TCONS_00013201	XLOC_013201	TSS13201	Sc0001114:264552-267653	auxin F-box protein 5	TIR1L_ARATH Transport inhibitor response 1-like protein OS=Arabidopsis thaliana GN=At5g49980 PE=2 SV=1	F-box_TIR_auxin	P3	32.187	42.5926	35.9443	0.404125	0.24484
TCONS_00026476	XLOC_026476	TSS26476	Sc0003937:2488-7423	RING/U-box superfamily protein	HIP1_ORYSJ Probable E3 ubiquitin-protein ligase HIP1 OS=Oryza sativa subsp. japonica GN=HIP1 PE=1 SV=2	-	P3	43.309	37.8004	18.14	-0.196265	1.05923
TCONS_00019135	XLOC_019135	TSS19135	Sc0002021:225189-243718	RING/U-box superfamily protein	SUD1_ARATH Probable E3 ubiquitin ligase SUD1 OS=Arabidopsis thaliana GN=SUD1 PE=1 SV=1	-	P3	19.5983	26.5857	50.198	0.439922	-0.916979
TCONS_00010240	XLOC_010240	TSS10240	Sc0000760:480453-482370	RING/U-box superfamily protein	NIP2_ARATH NEP1-interacting protein 2 OS=Arabidopsis thaliana GN=NIP2 PE=1 SV=1	-	P3	28.2578	45.9858	20.0377	0.702539	1.19847
TCONS_00006524	XLOC_006524	TSS6524	Sc0000395:108713-110435	RING/U-box superfamily protein	HIP1_ORYSJ Probable E3 ubiquitin-protein ligase HIP1 OS=Oryza sativa subsp. japonica GN=HIP1 PE=1 SV=2	-	P3	9.09962	40.2961	39.8344	2.14676	0.0166254
TCONS_00033098	XLOC_033098	TSS33098	xfSc0007206:2-556	E3 ubiquitin ligase SCF complex subunit SKP1/ASK1 family protein	SKP1B_ARATH SKP1-like protein 1B OS=Arabidopsis thaliana GN=SKP1B PE=1 SV=1	Ubiquitin_skp1	P3	45.0657	28.6291	15.1348	-0.654547	0.919613
TCONS_00006932	XLOC_006932	TSS6932	Sc0000432:556431-556827	RING/U-box superfamily protein	RNF38_MOUSE E3 ubiquitin-protein ligase RNF38 OS=Mus musculus GN=Rnf38 PE=2 SV=1	-	P3	29.3755	36.4482	19.2746	0.311234	0.919147
TCONS_00023231	XLOC_023231	TSS23231	Sc0002923:209654-216408	FB345_ARATH F-box protein At4g00755 OS=Arabidopsis thaliana GN=At4g00755 PE=2 SV=1	FB345_ARATH F-box protein At4g00755 OS=Arabidopsis thaliana GN=At4g00755 PE=2 SV=1	F-box	P3	0.211363	45.6038	34.992	7.75329	0.382129
TCONS_00013271	XLOC_013271	TSS13271	Sc0001122:588442-588781	26S proteasome, regulatory subunit Rpn7;Proteasome component (PCI) domain	PSMD6_ARATH 26S proteasome non-ATPase regulatory subunit 6 homolog OS=Arabidopsis thaliana GN=RPN7 PE=1 SV=1	26s	P3	31.6106	32.2651	16.5844	0.0295661	0.960148
TCONS_00031667	XLOC_031667	TSS31667	xfSc0000528:33399-37583	F-box family protein	FB118_ARATH F-box protein At2g26850 OS=Arabidopsis thaliana GN=At2g26850 PE=2 SV=1	F-box	P3	16.6788	34.0639	29.0336	1.03023	0.23052
TCONS_00031397	XLOC_031397	TSS31397	xfSc0000354:162253-165590	cullin 1	CUL1_ARATH Cullin-1 OS=Arabidopsis thaliana GN=CUL1 PE=1 SV=1	cullin	P3	0.01	38.7351	29.7422	11.9194	0.38113
TCONS_00030723	XLOC_030723	TSS30723	xfSc0000082:162723-163465	SUMO-activating enzyme 1B	SA1B2_ARATH SUMO-activating enzyme subunit 1B-2 OS=Arabidopsis thaliana GN=SAE1B-2 PE=1 SV=1	-	P3	27.6873	14.2844	25.0676	-0.954784	-0.811383
TCONS_00023512	XLOC_023512	TSS23512	Sc0002996:267599-271188	FB79_ARATH Putative F-box protein At1g67623 OS=Arabidopsis thaliana GN=At1g67623 PE=3 SV=1	FB79_ARATH Putative F-box protein At1g67623 OS=Arabidopsis thaliana GN=At1g67623 PE=3 SV=1	F-box	P3	11.31	23.5507	30.5617	1.05817	-0.375955
TCONS_00010801	XLOC_010801	TSS10801	Sc0000825:504374-505459	RING/U-box superfamily protein	-	-	P3	32.7411	16.6923	14.1868	-0.97192	0.234634
TCONS_00004949	XLOC_004949	TSS4949	Sc0000269:218404-223962	Root hair defective 3 GTP-binding protein (RHD3)	RHD3_ARATH Protein ROOT HAIR DEFECTIVE 3 OS=Arabidopsis thaliana GN=RHD3 PE=1 SV=1	RHD3	P3	4.14339	50.0352	3.63357	3.59406	3.78348
TCONS_00020955	XLOC_020955	TSS20955	Sc0002384:124390-127489	RING/U-box superfamily protein	RNFT1_DANRE RING finger and transmembrane domain-containing protein 1 OS=Danio rerio GN=rnft1 PE=2 SV=2	-	P3	18.3947	4.79176	32.0033	-1.94066	-2.73959
TCONS_00010224	XLOC_010224	TSS10224	Sc0000757:319678-322885	auxin F-box protein 5	TIR1L_ARATH Transport inhibitor response 1-like protein OS=Arabidopsis thaliana GN=At5g49980 PE=2 SV=1	F-box_TIR_auxin	P3	18.0437	22.7973	13.8797	0.337368	0.715887
TCONS_00015478	XLOC_015478	TSS15478	Sc0001414:436488-438037	SKI27_ARATH F-box protein SKIP27 OS=Arabidopsis thaliana GN=SKIP27 PE=1 SV=2	SKI27_ARATH F-box protein SKIP27 OS=Arabidopsis thaliana GN=SKIP27 PE=1 SV=2	F-box_SKIP	P3	23.698	8.35864	22.2888	-1.50343	-1.41498
TCONS_00034467	XLOC_034467	TSS34467	xpSc0053556:57359-67186	CDPK-related kinase 3	CRK_DAUCA CDPK-related protein kinase OS=Daucus carota GN=CRK PE=2 SV=1	CPK	P3	20.575	6.56975	24.2749	-1.64699	-1.88556
TCONS_00025173	XLOC_025173	TSS25173	Sc0003485:84209-84986	S-locus lectin protein kinase family protein	Y2913_ARATH G-type lectin S-receptor-like serine/threonine-protein kinase At2g19130 OS=Arabidopsis thaliana GN=At2g19130 PE=2 SV=1	S-Locus_rlk	P3	17.0003	4.01856	28.3237	-2.08081	-2.81726
TCONS_00020553	XLOC_020553	TSS20553	Sc0002302:141191-148343	FBL3_ARATH F-box/LRR-repeat protein 3 OS=Arabidopsis thaliana GN=FBL3 PE=2 SV=1	FBL3_ARATH F-box/LRR-repeat protein 3 OS=Arabidopsis thaliana GN=FBL3 PE=2 SV=1	F-box	P3	17.203	21.7411	9.88989	0.337765	1.1364
TCONS_00025547	XLOC_025547	TSS25547	Sc0003609:29667-30320	RING/U-box superfamily protein	HLTF_HUMAN Helicase-like transcription factor OS=Homo sapiens GN=HLTF PE=1 SV=2	-	P3	6.11235	21.7389	19.4758	1.83048	0.158596
TCONS_00005303	XLOC_005303	TSS5303	Sc0000292:809692-811314	RING/U-box superfamily protein	-	-	P3	9.65964	22.3763	14.8676	1.21193	0.5898
TCONS_00035279	XLOC_035279	TSS35279	xpSc0054072:62735-63289	S-locus lectin protein kinase family protein	Y4729_ARATH G-type lectin S-receptor-like serine/threonine-protein kinase At4g27290 OS=Arabidopsis thaliana GN=At4g27290 PE=3 SV=4	S-Locus_rlk	P3	22.5159	11.4878	12.6113	-0.970842	-0.134614
TCONS_00032015	XLOC_032015	TSS32015	xfSc0000803:32018-33523	RING/U-box superfamily protein	HIP1_ORYSJ Probable E3 ubiquitin-protein ligase HIP1 OS=Oryza sativa subsp. japonica GN=HIP1 PE=1 SV=2	-	P3	14.0746	22.517	8.18153	0.677921	1.46057
TCONS_00024207	XLOC_024207	TSS24207	Sc0003189:158381-162082	MAP kinase 7	MPK7_ARATH Mitogen-activated protein kinase 7 OS=Arabidopsis thaliana GN=MPK7 PE=1 SV=2	TF_MAPK	P3	13.5032	18.7763	11.6982	0.475611	0.682626
TCONS_00001408	XLOC_001408	TSS1408	Sc0000051:528146-535000	F-box/RNI-like superfamily protein	FBL4_ARATH F-box/LRR-repeat protein 4 OS=Arabidopsis thaliana GN=FBL4 PE=2 SV=1	F-box/RNI-like superfamily protein	P3	5.35998	18.9942	16.8795	1.82526	0.170287
TCONS_00033318	XLOC_033318	TSS33318	xfSc0037453:230-707	RING/U-box superfamily protein	ATL66_ARATH RING-H2 finger protein ATL66 OS=Arabidopsis thaliana GN=ATL66 PE=2 SV=1	-	P3	4.15076	11.8753	23.7052	1.51652	-0.99724
TCONS_00001650	XLOC_001650	TSS1650	Sc0000064:617897-627432	F-box/RNI-like superfamily protein	FDL1_ARATH F-box/FBD/LRR-repeat protein At1g13570 OS=Arabidopsis thaliana GN=At1g13570 PE=2 SV=1	F-box/RNI-like superfamily protein	P3	5.52385	18.2731	14.5813	1.72598	0.325602
TCONS_00033718	XLOC_033718	TSS33718	xpSc0053276:20793-45086	RING/U-box superfamily protein	RNF5_CAEEL RING finger protein 5 OS=Caenorhabditis elegans GN=rnf-5 PE=1 SV=1	-	P3	20.4429	9.49458	6.75091	-1.10642	0.492022
TCONS_00028701	XLOC_028701	TSS28701	Sc0005012:91119-91800	RING/U-box superfamily protein	RNF5_CAEEL RING finger protein 5 OS=Caenorhabditis elegans GN=rnf-5 PE=1 SV=1	-	P3	5.37368	14.6472	14.9339	1.44664	-0.0279661
TCONS_00017526	XLOC_017526	TSS17526	Sc0001732:267677-271848	S-locus lectin protein kinase family protein	SD11_ARATH G-type lectin S-receptor-like serine/threonine-protein kinase SD1-1 OS=Arabidopsis thaliana GN=SD11 PE=1 SV=1	S-Locus_rlk	P3	21.5198	0.587242	12.3729	-5.19557	-4.39708
TCONS_00029578	XLOC_029578	TSS29578	Sc0005743:1404-4272	RING/U-box superfamily protein	-	-	P3	1.95789	11.3944	20.8926	2.54095	-0.874667
TCONS_00026873	XLOC_026873	TSS26873	Sc0004105:77109-77637	RING/U-box superfamily protein	ATL64_ARATH RING-H2 finger protein ATL64 OS=Arabidopsis thaliana GN=ATL64 PE=2 SV=1	-	P3	25.9307	1.23392	7.05127	-4.39334	-2.51463
TCONS_00036369	XLOC_036369	TSS36369	xpSc0057597:8147-10023	S-locus lectin protein kinase family protein	Y1137_ARATH G-type lectin S-receptor-like serine/threonine-protein kinase At1g61370 OS=Arabidopsis thaliana GN=At1g61370 PE=3 SV=2	S-Locus_rlk	P3	18.0712	5.25159	10.7502	-1.78286	-1.03353
TCONS_00023618	XLOC_023618	TSS23618	Sc0003030:253466-255540	S-locus lectin protein kinase family protein	SD17_ARATH Receptor-like serine/threonine-protein kinase SD1-7 OS=Arabidopsis thaliana GN=SD17 PE=1 SV=1	S-Locus_rlk	P3	13.2308	6.04748	12.4614	-1.1295	-1.04306
TCONS_00023075	XLOC_023075	TSS23075	Sc0002886:233497-238219	F-box/RNI-like superfamily protein	FDL1_ARATH F-box/FBD/LRR-repeat protein At1g13570 OS=Arabidopsis thaliana GN=At1g13570 PE=2 SV=1	F-box/RNI-like superfamily protein	P3	0.497209	14.6954	15.6063	4.88537	-0.0867639
TCONS_00021074	XLOC_021074	TSS21074	Sc0002414:243248-247348	FBK50_ARATH F-box/kelch-repeat protein At3g06240 OS=Arabidopsis thaliana GN=At3g06240 PE=2 SV=1	FBK50_ARATH F-box/kelch-repeat protein At3g06240 OS=Arabidopsis thaliana GN=At3g06240 PE=2 SV=1	F-box	P3	6.17669	11.6093	12.1672	0.910375	-0.0677162
TCONS_00023057	XLOC_023057	TSS23057	Sc0002880:106932-111356	F-box and associated interaction domains-containing protein	CPR30_ARATH F-box protein CPR30 OS=Arabidopsis thaliana GN=CPR30 PE=1 SV=2	F-box	P3	14.1779	6.85084	6.79642	-1.04929	0.0115059
TCONS_00033021	XLOC_033021	TSS33021	xfSc0005229:1144-3394	26S proteasome regulatory complex, non-ATPase subcomplex, Rpn2/Psmd1 subunit	RUK_ARATH Serine/threonine-protein kinase RUNKEL OS=Arabidopsis thaliana GN=RUK PE=1 SV=1	26s	P3	6.80815	13.7571	6.95858	1.01484	0.983312
TCONS_00029658	XLOC_029658	TSS29658	Sc0005834:34501-35632	RING/U-box superfamily protein	ATL15_ARATH E3 ubiquitin-protein ligase ATL15 OS=Arabidopsis thaliana GN=ATL15 PE=1 SV=1	-	P3	12.6393	6.32019	8.09749	-0.999877	-0.357507
TCONS_00022259	XLOC_022259	TSS22259	Sc0002677:199812-205486	phloem protein 2-B15	P2B15_ARATH F-box protein PP2-B15 OS=Arabidopsis thaliana GN=PP2B15 PE=2 SV=2	F-box_PP2A	P3	2.8141	7.40884	16.534	1.39657	-1.15812
TCONS_00031313	XLOC_031313	TSS31313	xfSc0000307:172051-175014	F-box/RNI-like superfamily protein	FBL48_ARATH Putative F-box/LRR-repeat protein At3g28410 OS=Arabidopsis thaliana GN=At3g28410 PE=4 SV=2	F-box/RNI-like superfamily protein	P3	2.04725	12.9987	9.84413	2.66661	0.401032
TCONS_00033187	XLOC_033187	TSS33187	xfSc0011859:7-1414	FB346_ARATH F-box protein At3g44326 OS=Arabidopsis thaliana GN=At3g44326 PE=2 SV=1	FB346_ARATH F-box protein At3g44326 OS=Arabidopsis thaliana GN=At3g44326 PE=2 SV=1	F-box	P3	13.1652	2.38078	8.91247	-2.46722	-1.90439
TCONS_00009528	XLOC_009528	TSS9528	Sc0000680:90982-91555	RING/U-box superfamily protein	-	-	P3	14.9616	2.13737	6.34304	-2.80736	-1.56934
TCONS_00025183	XLOC_025183	TSS25183	Sc0003490:195801-196497	RING/U-box superfamily protein	ATL41_ARATH E3 ubiquitin-protein ligase ATL41 OS=Arabidopsis thaliana GN=ATL41 PE=1 SV=1	-	P3	7.61407	3.68931	10.3269	-1.04532	-1.48498
TCONS_00016723	XLOC_016723	TSS16723	Sc0001608:328839-331221	S-locus lectin protein kinase family protein	KPRO_MAIZE Putative receptor protein kinase ZmPK1 OS=Zea mays GN=PK1 PE=2 SV=2	S-Locus_rlk	P3	3.94103	6.02884	11.6553	0.613308	-0.951034
TCONS_00025720	XLOC_025720	TSS25720	Sc0003667:72024-72682	E3 Ubiquitin ligase family protein	SPL2P_ARATH E3 ubiquitin-protein ligase SPL2 OS=Arabidopsis thaliana GN=SPL2 PE=2 SV=1	Ubiquitin	P3	5.815	2.66508	12.6801	-1.1256	-2.25032
TCONS_00015423	XLOC_015423	TSS15423	Sc0001408:419636-420836	Pollen Ole e 1 allergen and extensin family protein	CYSP_SCHJA Cathepsin B-like cysteine proteinase OS=Schistosoma japonicum GN=CATB PE=2 SV=1	Pollen Ole allergen	P3	14.3656	0.918032	5.53127	-3.96793	-2.59099
TCONS_00014350	XLOC_014350	TSS14350	Sc0001253:139528-140656	F-box and associated interaction domains-containing protein	CPR30_ARATH F-box protein CPR30 OS=Arabidopsis thaliana GN=CPR30 PE=1 SV=2	F-box	P3	15.7851	1.90062	2.98104	-3.05402	-0.649346
TCONS_00027450	XLOC_027450	TSS27450	Sc0004366:39002-40816	cullin 3B	NB5R2_ARATH NADH-cytochrome b5 reductase-like protein OS=Arabidopsis thaliana GN=CBR2 PE=1 SV=2	cullin	P3	11.5	3.83522	5.04462	-1.58425	-0.395436
TCONS_00016512	XLOC_016512	TSS16512	Sc0001575:144060-152187	FB345_ARATH F-box protein At4g00755 OS=Arabidopsis thaliana GN=At4g00755 PE=2 SV=1	FB345_ARATH F-box protein At4g00755 OS=Arabidopsis thaliana GN=At4g00755 PE=2 SV=1	F-box	P3	5.13686	4.74195	8.86028	-0.115406	-0.901872
TCONS_00027320	XLOC_027320	TSS27320	Sc0004299:126442-127555	RING/U-box superfamily protein	ATL6_ARATH E3 ubiquitin-protein ligase ATL6 OS=Arabidopsis thaliana GN=ATL6 PE=1 SV=2	-	P3	2.59851	3.61951	12.1461	0.47811	-1.74663
TCONS_00018255	XLOC_018255	TSS18255	Sc0001857:152927-154139	F-box and associated interaction domains-containing protein	CPR30_ARATH F-box protein CPR30 OS=Arabidopsis thaliana GN=CPR30 PE=1 SV=2	F-box	P3	9.16719	4.68047	3.90477	-0.969826	0.261416
TCONS_00023411	XLOC_023411	TSS23411	Sc0002972:155775-159723	S-locus lectin protein kinase family protein	Y2913_ARATH G-type lectin S-receptor-like serine/threonine-protein kinase At2g19130 OS=Arabidopsis thaliana GN=At2g19130 PE=2 SV=1	S-Locus_rlk	P3	8.19949	2.75946	6.26605	-1.57115	-1.18317
TCONS_00019890	XLOC_019890	TSS19890	Sc0002165:235602-286806	heat shock protein 21	HS25P_ARATH 25.3 kDa heat shock protein, chloroplastic OS=Arabidopsis thaliana GN=HSP25.3 PE=2 SV=1	-	P3	14.3593	0.571035	2.14574	-4.65226	-1.90982
TCONS_00004896	XLOC_004896	TSS4896	Sc0000265:592962-593151	FB293_ARATH F-box protein At5g52880 OS=Arabidopsis thaliana GN=At5g52880 PE=2 SV=1	FB293_ARATH F-box protein At5g52880 OS=Arabidopsis thaliana GN=At5g52880 PE=2 SV=1	F-box	P3	2.71154	5.5555	8.2747	1.0348	-0.57479
TCONS_00000096	XLOC_000096	TSS96	Sc0000001:2703968-2732277	FBL15_ARATH F-box/LRR-repeat protein 15 OS=Arabidopsis thaliana GN=FBL15 PE=2 SV=2	FBL15_ARATH F-box/LRR-repeat protein 15 OS=Arabidopsis thaliana GN=FBL15 PE=2 SV=2	F-box	P3	4.49032	4.46037	7.58185	-0.00965487	-0.765387
TCONS_00022761	XLOC_022761	TSS22761	Sc0002817:125266-135859	calcium-dependent protein kinase 13	CDPKW_ARATH Calcium-dependent protein kinase 32 OS=Arabidopsis thaliana GN=CPK32 PE=1 SV=1	CPK	P3	3.61527	6.79518	5.54347	0.910408	0.293722
TCONS_00023449	XLOC_023449	TSS23449	Sc0002980:181176-191405	RING/U-box superfamily protein	MIP1_ARATH MND1-interacting protein 1 OS=Arabidopsis thaliana GN=MIP1 PE=1 SV=1	-	P3	3.11914	6.17007	6.51136	0.984139	-0.077672
TCONS_00018509	XLOC_018509	TSS18509	Sc0001905:271447-273780	cullin 3B	CUL3B_ARATH Cullin-3B OS=Arabidopsis thaliana GN=CUL3B PE=1 SV=1	cullin	P3	4.58313	3.73684	7.13227	-0.294514	-0.932543
TCONS_00001754	XLOC_001754	TSS1754	Sc0000068:1245001-1256775	S-locus lectin protein kinase family protein	B120_ARATH G-type lectin S-receptor-like serine/threonine-protein kinase B120 OS=Arabidopsis thaliana GN=B120 PE=2 SV=1	S-Locus_rlk	P3	4.38184	2.03037	8.9474	-1.10979	-2.13972
TCONS_00025377	XLOC_025377	TSS25377	Sc0003548:154549-158876	Pollen Ole e 1 allergen and extensin family protein	RH38_ORYSJ DEAD-box ATP-dependent RNA helicase 38 OS=Oryza sativa subsp. japonica GN=Os03g0158200 PE=3 SV=1	Pollen Ole allergen	P3	5.92232	5.80993	3.52353	-0.0276417	0.721499
TCONS_00004050	XLOC_004050	TSS4050	Sc0000204:21683-22265	RING/U-box superfamily protein	ATL72_ARATH RING-H2 finger protein ATL72 OS=Arabidopsis thaliana GN=ATL72 PE=2 SV=1	-	P3	11.1621	1.51663	1.82804	-2.87967	-0.269428
TCONS_00012179	XLOC_012179	TSS12179	Sc0000991:456078-463480	calcium-dependent protein kinase 1	CDPKW_ARATH Calcium-dependent protein kinase 32 OS=Arabidopsis thaliana GN=CPK32 PE=1 SV=1	CPK	P3	5.15273	2.59291	6.62382	-0.990765	-1.35309
TCONS_00027959	XLOC_027959	TSS27959	Sc0004599:1633-2176	F-box and associated interaction domains-containing protein	-	F-box	P3	0.712391	6.96431	6.22202	3.28924	0.162597
TCONS_00005981	XLOC_005981	TSS5981	Sc0000345:829915-831514	RING/U-box superfamily protein	RN170_XENLA E3 ubiquitin-protein ligase RNF170 OS=Xenopus laevis GN=rnf170 PE=2 SV=1	-	P3	8.30888	2.77471	2.53211	-1.58232	0.131997
TCONS_00009867	XLOC_009867	TSS9867	Sc0000716:354258-356300	FB140_ARATH F-box protein At3g12350 OS=Arabidopsis thaliana GN=At3g12350 PE=2 SV=1	FB140_ARATH F-box protein At3g12350 OS=Arabidopsis thaliana GN=At3g12350 PE=2 SV=1	F-box	P3	1.85286	6.64364	5.04348	1.84222	0.397554
TCONS_00001149	XLOC_001149	TSS1149	Sc0000038:414942-416150	FB341_ARATH F-box protein At5g49610 OS=Arabidopsis thaliana GN=At5g49610 PE=1 SV=1	FB341_ARATH F-box protein At5g49610 OS=Arabidopsis thaliana GN=At5g49610 PE=1 SV=1	F-box	P3	4.16917	3.4853	5.64522	-0.258477	-0.695747
TCONS_00006395	XLOC_006395	TSS6395	Sc0000383:45503-45974	RING/U-box superfamily protein	RHA2A_ARATH E3 ubiquitin-protein ligase RHA2A OS=Arabidopsis thaliana GN=RHA2A PE=1 SV=1	-	P3	6.82426	2.63819	3.7727	-1.37112	-0.516049
TCONS_00018835	XLOC_018835	TSS18835	Sc0001975:20135-23545	FB341_ARATH F-box protein At5g49610 OS=Arabidopsis thaliana GN=At5g49610 PE=1 SV=1	FB341_ARATH F-box protein At5g49610 OS=Arabidopsis thaliana GN=At5g49610 PE=1 SV=1	F-box	P3	2.06303	4.02146	7.01562	0.962955	-0.802851
TCONS_00016918	XLOC_016918	TSS16918	Sc0001642:407719-408801	S-locus lectin protein kinase family protein	Y4729_ARATH G-type lectin S-receptor-like serine/threonine-protein kinase At4g27290 OS=Arabidopsis thaliana GN=At4g27290 PE=3 SV=4	S-Locus_rlk	P3	1.50921	2.62603	7.90908	0.79909	-1.59063
TCONS_00005299	XLOC_005299	TSS5299	Sc0000292:441706-444223	RING 1A	RNG1A_ARATH Putative E3 ubiquitin-protein ligase RING1a OS=Arabidopsis thaliana GN=RING1A PE=1 SV=2	-	P3	2.46945	2.69941	6.67106	0.128454	-1.30527
TCONS_00019500	XLOC_019500	TSS19500	Sc0002089:357161-359974	E3 Ubiquitin ligase family protein	SP1_ARATH E3 ubiquitin-protein ligase SP1 OS=Arabidopsis thaliana GN=SP1 PE=1 SV=1	Ubiquitin	P3	2.64331	3.06409	6.07755	0.213113	-0.988031
TCONS_00001927	XLOC_001927	TSS1927	Sc0000075:1458055-1459315	F-box/RNI-like superfamily protein	FBL34_ARATH F-box/LRR-repeat protein At1g67190 OS=Arabidopsis thaliana GN=At1g67190 PE=2 SV=1	F-box/RNI-like superfamily protein	P3	3.42445	5.55017	2.7144	0.69666	1.0319
TCONS_00021997	XLOC_021997	TSS21997	Sc0002613:176021-177595	S-locus lectin protein kinase family protein	Y1137_ARATH G-type lectin S-receptor-like serine/threonine-protein kinase At1g61370 OS=Arabidopsis thaliana GN=At1g61370 PE=3 SV=2	S-Locus_rlk	P3	7.02622	3.51997	1.10283	-0.997186	1.67435
TCONS_00010143	XLOC_010143	TSS10143	Sc0000745:558302-559597	S-locus lectin protein kinase family protein	B120_ARATH G-type lectin S-receptor-like serine/threonine-protein kinase B120 OS=Arabidopsis thaliana GN=B120 PE=2 SV=1	S-Locus_rlk	P3	3.30686	1.48903	6.80051	-1.15109	-2.19127
TCONS_00032229	XLOC_032229	TSS32229	xfSc0001024:21591-22254	RING/U-box superfamily protein	RING1_GOSHI E3 ubiquitin-protein ligase RING1 OS=Gossypium hirsutum GN=RING1 PE=1 SV=1	-	P3	0.974699	2.34102	8.09327	1.26411	-1.78959
TCONS_00007117	XLOC_007117	TSS7117	Sc0000445:674927-675632	S-locus lectin protein kinase family protein	Y2913_ARATH G-type lectin S-receptor-like serine/threonine-protein kinase At2g19130 OS=Arabidopsis thaliana GN=At2g19130 PE=2 SV=1	S-Locus_rlk	P3	7.11651	2.52074	1.69907	-1.49732	0.569102
TCONS_00018003	XLOC_018003	TSS18003	Sc0001819:31730-32389	RING/U-box superfamily protein	HRD1A_ARATH ERAD-associated E3 ubiquitin-protein ligase HRD1A OS=Arabidopsis thaliana GN=HRD1A PE=2 SV=1	-	P3	3.43271	0.939419	6.82545	-1.86951	-2.86108
TCONS_00022578	XLOC_022578	TSS22578	Sc0002764:291771-292977	F-box/RNI-like superfamily protein	FBL25_ARATH F-box/LRR-repeat protein 25 OS=Arabidopsis thaliana GN=FBL25 PE=2 SV=1	F-box/RNI-like superfamily protein	P3	1.77821	6.63911	2.71353	1.90056	1.29082
TCONS_00035061	XLOC_035061	TSS35061	xpSc0053891:51840-53576	Pollen Ole e 1 allergen and extensin family protein	-	Pollen Ole allergen	P3	0.01	5.16619	5.22688	9.01296	-0.0168493
TCONS_00035639	XLOC_035639	TSS35639	xpSc0054449:17891-18859	CDPK-related kinase 3	CAMK6_ARATH CDPK-related kinase 6 OS=Arabidopsis thaliana GN=CRK6 PE=1 SV=1	CPK	P3	5.41523	1.66012	2.9782	-1.70574	-0.843153
TCONS_00016650	XLOC_016650	TSS16650	Sc0001595:43060-45168	F-box/RNI-like superfamily protein	FBL65_ARATH F-box/LRR-repeat protein At3g59210 OS=Arabidopsis thaliana GN=At3g59210 PE=2 SV=1	F-box/RNI-like superfamily protein	P3	2.34173	4.44295	3.22669	0.923943	0.461463
TCONS_00023968	XLOC_023968	TSS23968	Sc0003119:181955-185857	RING/U-box superfamily protein	-	-	P3	5.81601	2.62052	0.693889	-1.15018	1.91708
TCONS_00025722	XLOC_025722	TSS25722	Sc0003667:77323-78029	E3 Ubiquitin ligase family protein	SPL2P_ARATH E3 ubiquitin-protein ligase SPL2 OS=Arabidopsis thaliana GN=SPL2 PE=2 SV=1	Ubiquitin	P3	2.50262	4.6184	1.91414	0.883954	1.2707
TCONS_00034406	XLOC_034406	TSS34406	xpSc0053528:154980-156787	F-box/RNI-like superfamily protein	FB2_ARATH F-box protein At1g10780 OS=Arabidopsis thaliana GN=At1g10780 PE=2 SV=1	F-box	P3	3.12795	1.70261	3.99358	-0.877469	-1.22993
TCONS_00007821	XLOC_007821	TSS7821	Sc0000512:30707-31256	RING/U-box superfamily protein	ATL74_ARATH RING-H2 finger protein ATL74 OS=Arabidopsis thaliana GN=ATL74 PE=2 SV=1	-	P3	4.84998	2.49423	1.12962	-0.959384	1.14276
TCONS_00035529	XLOC_035529	TSS35529	xpSc0054331:51019-54706	RING domain ligase2	RGLG2_ARATH E3 ubiquitin-protein ligase RGLG2 OS=Arabidopsis thaliana GN=RGLG2 PE=1 SV=1	-	P3	7.42938	0.151157	0.427294	-5.61912	-1.49918
TCONS_00003774	XLOC_003774	TSS3774	Sc0000185:232828-234073	RING/U-box superfamily protein	-	-	P3	7.89261	0.01	0.0001	-9.62436	6.64386
TCONS_00014351	XLOC_014351	TSS14351	Sc0001253:147713-148842	F-box and associated interaction domains-containing protein	CPR30_ARATH F-box protein CPR30 OS=Arabidopsis thaliana GN=CPR30 PE=1 SV=2	F-box	P3	1.72142	3.63281	2.54594	1.07749	0.512887
TCONS_00024900	XLOC_024900	TSS24900	Sc0003400:30565-45787	F-box family protein	-	F-box	P3	1.49611	3.15988	3.15957	1.07865	0.000141543
TCONS_00028107	XLOC_028107	TSS28107	Sc0004677:57739-63316	RING domain ligase1	RGLG2_ARATH E3 ubiquitin-protein ligase RGLG2 OS=Arabidopsis thaliana GN=RGLG2 PE=1 SV=1	-	P3	1.81494	1.21984	4.62567	-0.57323	-1.92297
TCONS_00025091	XLOC_025091	TSS25091	Sc0003460:143409-144269	S-locus lectin protein kinase family protein	Y4729_ARATH G-type lectin S-receptor-like serine/threonine-protein kinase At4g27290 OS=Arabidopsis thaliana GN=At4g27290 PE=3 SV=4	S-Locus_rlk	P3	0.789104	2.89838	3.73987	1.87696	-0.367741
TCONS_00022477	XLOC_022477	TSS22477	Sc0002739:273406-276915	S-locus lectin protein kinase family protein	Y4729_ARATH G-type lectin S-receptor-like serine/threonine-protein kinase At4g27290 OS=Arabidopsis thaliana GN=At4g27290 PE=3 SV=4	S-Locus_rlk	P3	0.532715	4.25296	2.16317	2.99703	0.97532
TCONS_00030534	XLOC_030534	TSS30534	xfSc0000041:388283-389211	E3 ubiquitin ligase SCF complex subunit SKP1/ASK1 family protein	SKP1B_ARATH SKP1-like protein 1B OS=Arabidopsis thaliana GN=SKP1B PE=1 SV=1	Ubiquitin_skp1	P3	0.01	2.74561	4.03092	8.10098	-0.553982
TCONS_00016916	XLOC_016916	TSS16916	Sc0001642:269051-270053	S-locus lectin protein kinase family protein	Y4729_ARATH G-type lectin S-receptor-like serine/threonine-protein kinase At4g27290 OS=Arabidopsis thaliana GN=At4g27290 PE=3 SV=4	S-Locus_rlk	P3	2.046	1.3554	3.35244	-0.594087	-1.30649
TCONS_00013386	XLOC_013386	TSS13386	Sc0001137:156562-165226	FBK50_ARATH F-box/kelch-repeat protein At3g06240 OS=Arabidopsis thaliana GN=At3g06240 PE=2 SV=1	FBK50_ARATH F-box/kelch-repeat protein At3g06240 OS=Arabidopsis thaliana GN=At3g06240 PE=2 SV=1	F-box	P3	0.916151	2.8432	2.54519	1.63386	0.159742
TCONS_00008545	XLOC_008545	TSS8545	Sc0000583:132042-133423	Pollen Ole e 1 allergen and extensin family protein	OLEE1_BETPN Olee1-like protein OS=Betula pendula PE=2 SV=1	Pollen Ole allergen	P3	2.05279	1.35553	2.8939	-0.598729	-1.09416
TCONS_00008869	XLOC_008869	TSS8869	Sc0000613:335550-336115	S-locus lectin protein kinase family protein	Y1144_ARATH G-type lectin S-receptor-like serine/threonine-protein kinase At1g61440 OS=Arabidopsis thaliana GN=At1g61440 PE=3 SV=2	S-Locus_rlk	P3	2.79769	0.493241	2.121	-2.50387	-2.10438
TCONS_00003771	XLOC_003771	TSS3771	Sc0000185:212022-215136	RING/U-box superfamily protein	HEL2_SCHPO E3 ubiquitin-protein ligase hel2 OS=Schizosaccharomyces pombe (strain 972 / ATCC 24843) GN=SPCC1223.01 PE=1 SV=2	-	P3	4.88575	0.01	0.215783	-8.93244	-4.43151
TCONS_00024002	XLOC_024002	TSS24002	Sc0003129:119107-124307	RING 1A	RNG1A_ARATH Putative E3 ubiquitin-protein ligase RING1a OS=Arabidopsis thaliana GN=RING1A PE=1 SV=2	-	P3	3.34435	0.692816	0.984286	-2.27118	-0.506605
TCONS_00035921	XLOC_035921	TSS35921	xpSc0055036:38961-42948	RING/U-box superfamily protein	-	-	P3	3.26159	1.45805	0.22619	-1.16154	2.68843
TCONS_00036422	XLOC_036422	TSS36422	xpSc0058489:259-3882	F-box/RNI-like superfamily protein	FBL48_ARATH Putative F-box/LRR-repeat protein At3g28410 OS=Arabidopsis thaliana GN=At3g28410 PE=4 SV=2	F-box/RNI-like superfamily protein	P3	3.45541	0.575629	0.846481	-2.58565	-0.556338
TCONS_00015474	XLOC_015474	TSS15474	Sc0001414:382273-384793	F-box/RNI-like superfamily protein	FB250_ARATH F-box protein At5g03100 OS=Arabidopsis thaliana GN=At5g03100 PE=2 SV=1	F-box	P3	1.05889	0.834886	2.76853	-0.342902	-1.72947
TCONS_00026273	XLOC_026273	TSS26273	Sc0003838:175907-176328	F-box/RNI-like superfamily protein	SKP2A_ARATH F-box protein SKP2A OS=Arabidopsis thaliana GN=SKP2A PE=1 SV=1	F-box_SKIP	P3	0.481038	0.553072	3.42942	0.201316	-2.63243
TCONS_00017053	XLOC_017053	TSS17053	Sc0001663:329265-329913	20S proteasome alpha subunit C1	PSA4_PETHY Proteasome subunit alpha type-4 OS=Petunia hybrida GN=PAC1 PE=2 SV=1	20s	P3	0.01	2.75485	1.27003	8.10583	1.11711
TCONS_00002531	XLOC_002531	TSS2531	Sc0000112:1041021-1045660	S-locus lectin protein kinase family protein	Y1675_ARATH G-type lectin S-receptor-like serine/threonine-protein kinase At1g67520 OS=Arabidopsis thaliana GN=At1g67520 PE=2 SV=3	S-Locus_rlk	P3	2.37329	0.369246	1.26675	-2.68423	-1.77848
TCONS_00018254	XLOC_018254	TSS18254	Sc0001857:122545-123835	F-box and associated interaction domains-containing protein	FB135_ARATH F-box protein At3g07870 OS=Arabidopsis thaliana GN=At3g07870 PE=2 SV=1	F-box	P3	1.97735	0.691027	1.21146	-1.51675	-0.809933
TCONS_00023836	XLOC_023836	TSS23836	Sc0003083:139240-140500	F-box/RNI-like superfamily protein	FBL34_ARATH F-box/LRR-repeat protein At1g67190 OS=Arabidopsis thaliana GN=At1g67190 PE=2 SV=1	F-box/RNI-like superfamily protein	P3	0.446508	1.92043	1.43027	2.10467	0.425142
TCONS_00007379	XLOC_007379	TSS7379	Sc0000469:646328-648351	S-locus lectin protein kinase family protein	Y4729_ARATH G-type lectin S-receptor-like serine/threonine-protein kinase At4g27290 OS=Arabidopsis thaliana GN=At4g27290 PE=3 SV=4	S-Locus_rlk	P3	0.347079	1.13936	2.1549	1.71489	-0.919397
TCONS_00024421	XLOC_024421	TSS24421	Sc0003249:247871-249140	FB253_ARATH F-box protein At5g07610 OS=Arabidopsis thaliana GN=At5g07610 PE=2 SV=1	FB253_ARATH F-box protein At5g07610 OS=Arabidopsis thaliana GN=At5g07610 PE=2 SV=1	F-box	P3	1.15289	0.820077	1.64055	-0.491424	-1.00035
TCONS_00005150	XLOC_005150	TSS5150	Sc0000280:879667-884094	cullin-associated and neddylation dissociated	CAND1_ARATH Cullin-associated NEDD8-dissociated protein 1 OS=Arabidopsis thaliana GN=CAND1 PE=1 SV=1	Cullin-associated NEDD	P3	1.45287	1.57415	0.461597	0.115667	1.76987
TCONS_00027611	XLOC_027611	TSS27611	Sc0004439:49973-53539	calcium-dependent protein kinase 17	CDPKE_ORYSJ Calcium-dependent protein kinase 14 OS=Oryza sativa subsp. japonica GN=CPK14 PE=3 SV=1	CPK	P3	0.575717	1.97447	0.884201	1.77803	1.15902
TCONS_00000283	XLOC_000283	TSS283	Sc0000008:387272-387855	Pollen Ole e 1 allergen and extensin family protein	-	Pollen Ole allergen	P3	0.784461	0.01	2.40971	-6.29363	-7.91272
TCONS_00036199	XLOC_036199	TSS36199	xpSc0056027:19922-21820	F-box/RNI-like/FBD-like domains-containing protein	FBD29_ARATH Putative FBD-associated F-box protein At5g56820 OS=Arabidopsis thaliana GN=At5g56820 PE=3 SV=2	FBD-associated F-box	P3	0.898221	1.96926	0.209414	1.13251	3.23322
TCONS_00025134	XLOC_025134	TSS25134	Sc0003476:119556-138490	cullin4	CUL4A_HUMAN Cullin-4A OS=Homo sapiens GN=CUL4A PE=1 SV=3	cullin	P3	1.06572	0.390334	1.28287	-1.44905	-1.71659
TCONS_00025092	XLOC_025092	TSS25092	Sc0003460:153972-163391	S-locus lectin protein kinase family protein	Y4729_ARATH G-type lectin S-receptor-like serine/threonine-protein kinase At4g27290 OS=Arabidopsis thaliana GN=At4g27290 PE=3 SV=4	S-Locus_rlk	P3	0.868362	0.479932	1.37653	-0.855467	-1.52013
TCONS_00020821	XLOC_020821	TSS20821	Sc0002357:226757-231789	calcium-dependent protein kinase 14	CDPK8_ARATH Calcium-dependent protein kinase 8 OS=Arabidopsis thaliana GN=CPK8 PE=1 SV=1	CPK	P3	0.769133	1.17773	0.464431	0.614704	1.34247
TCONS_00004132	XLOC_004132	TSS4132	Sc0000209:1037380-1045944	S-locus lectin protein kinase family protein	Y4729_ARATH G-type lectin S-receptor-like serine/threonine-protein kinase At4g27290 OS=Arabidopsis thaliana GN=At4g27290 PE=3 SV=4	S-Locus_rlk	P3	0.418601	0.355984	1.63109	-0.233763	-2.19595
TCONS_00029560	XLOC_029560	TSS29560	Sc0005732:51279-58127	S-locus lectin protein kinase family protein	Y4729_ARATH G-type lectin S-receptor-like serine/threonine-protein kinase At4g27290 OS=Arabidopsis thaliana GN=At4g27290 PE=3 SV=4	S-Locus_rlk	P3	0.403475	1.01145	0.985961	1.32587	0.0368225
TCONS_00003759	XLOC_003759	TSS3759	Sc0000184:818620-826569	F-BOX WITH WD-40 2	FBW2_ARATH F-box protein FBW2 OS=Arabidopsis thaliana GN=FBW2 PE=1 SV=1	F-box with WD40	P3	1.04748	0.01	1.14458	-6.71078	-6.83867
TCONS_00021882	XLOC_021882	TSS21882	Sc0002589:23932-25168	F-box family protein with a domain of unknown function (DUF295)	SKI23_ARATH F-box protein SKIP23 OS=Arabidopsis thaliana GN=SKIP23 PE=1 SV=1	F-box_SKIP	P3	0.816106	0.253876	1.10451	-1.68463	-2.12121
TCONS_00035776	XLOC_035776	TSS35776	xpSc0054667:2038-5041	Pollen Ole e 1 allergen and extensin family protein	DFC_ARATH Protein DOWNSTREAM OF FLC OS=Arabidopsis thaliana GN=DFC PE=2 SV=1	Pollen Ole allergen	P3	0.01	0.862837	1.28413	6.43102	-0.573631
TCONS_00031058	XLOC_031058	TSS31058	xfSc0000178:130718-131111	POP3_ARATH Stress-response A/B barrel domain-containing protein HS1 OS=Arabidopsis thaliana GN=HS1 PE=1 SV=1	POP3_ARATH Stress-response A/B barrel domain-containing protein HS1 OS=Arabidopsis thaliana GN=HS1 PE=1 SV=1	POP3	P3	1.1994	0.655314	0.0001	-0.872055	12.678
TCONS_00027958	XLOC_027958	TSS27958	Sc0004599:1035-1542	F-box and associated interaction domains-containing protein	FBK67_ARATH F-box/kelch-repeat protein At3g23880 OS=Arabidopsis thaliana GN=At3g23880 PE=2 SV=1	F-box	P3	1.35511	0.489334	0.0001	-1.46952	12.2566
TCONS_00025518	XLOC_025518	TSS25518	Sc0003602:36482-39083	F-box protein 7	POLX_TOBAC Retrovirus-related Pol polyprotein from transposon TNT 1-94 OS=Nicotiana tabacum PE=2 SV=1	F-box	P3	0.805144	0.01	0.648952	-6.33117	-6.02004
TCONS_00011572	XLOC_011572	TSS11572	Sc0000916:463904-465845	F-box/RNI-like superfamily protein	FBL75_ARATH F-box/LRR-repeat protein At4g14103 OS=Arabidopsis thaliana GN=At4g14103 PE=2 SV=1	F-box/RNI-like superfamily protein	P3	0.81428	0.149227	0.449665	-2.44802	-1.59134
TCONS_00034226	XLOC_034226	TSS34226	xpSc0053439:10919-11994	calcium-dependent protein kinase 34	CDPKY_ARATH Calcium-dependent protein kinase 34 OS=Arabidopsis thaliana GN=CPK34 PE=2 SV=1	CPK	P3	0.01	1.31468	0.01	7.03857	7.03857
TCONS_00029584	XLOC_029584	TSS29584	Sc0005748:13921-22361	S-locus lectin protein kinase family protein	SD113_ARATH G-type lectin S-receptor-like serine/threonine-protein kinase SD1-13 OS=Arabidopsis thaliana GN=SD113 PE=1 SV=2	S-Locus_rlk	P3	0.468037	0.0461988	0.751715	-3.3407	-4.02426
TCONS_00001874	XLOC_001874	TSS1874	Sc0000073:692591-701079	S-locus lectin protein kinase family protein	Y4729_ARATH G-type lectin S-receptor-like serine/threonine-protein kinase At4g27290 OS=Arabidopsis thaliana GN=At4g27290 PE=3 SV=4	S-Locus_rlk	P3	0.237146	0.618776	0.22023	1.38364	1.49041
TCONS_00006859	XLOC_006859	TSS6859	Sc0000424:931009-932921	F-box/RNI-like/FBD-like domains-containing protein	FBD26_ARATH Putative FBD-associated F-box protein At5g56440 OS=Arabidopsis thaliana GN=At5g56440 PE=3 SV=1	FBD-associated F-box	P3	0.01	0.351261	0.679192	5.13447	-0.951276
TCONS_00002545	XLOC_002545	TSS2545	Sc0000113:365915-368593	S-locus lectin protein kinase family protein	SD11_ARATH G-type lectin S-receptor-like serine/threonine-protein kinase SD1-1 OS=Arabidopsis thaliana GN=SD11 PE=1 SV=1	S-Locus_rlk	P3	0.378896	0.01	0.587242	-5.24373	-5.87588
TCONS_00014122	XLOC_014122	TSS14122	Sc0001224:234300-246249	F-box family protein	-	F-box	P3	0.274157	0.454867	0.225228	0.730442	1.01406
TCONS_00015944	XLOC_015944	TSS15944	Sc0001479:401121-403506	S-locus lectin protein kinase family protein	Y5537_ARATH G-type lectin S-receptor-like serine/threonine-protein kinase At5g35370 OS=Arabidopsis thaliana GN=At5g35370 PE=2 SV=2	S-Locus_rlk	P3	0.116139	0.12669	0.665362	0.12545	-2.39284
TCONS_00014898	XLOC_014898	TSS14898	Sc0001335:447755-450338	S-locus lectin protein kinase family protein	Y5248_ARATH G-type lectin S-receptor-like serine/threonine-protein kinase At5g24080 OS=Arabidopsis thaliana GN=At5g24080 PE=2 SV=1	S-Locus_rlk	P3	0.257315	0.450219	0.0795655	0.807091	2.50041
TCONS_00025794	XLOC_025794	TSS25794	Sc0003680:60868-62915	20S proteasome alpha subunit C1	PSA4_PETHY Proteasome subunit alpha type-4 OS=Petunia hybrida GN=PAC1 PE=2 SV=1	20s	P3	0.232611	0.507	0.0001	1.12407	12.3078
TCONS_00020587	XLOC_020587	TSS20587	Sc0002309:224479-232447	S-locus lectin protein kinase family protein	Y4729_ARATH G-type lectin S-receptor-like serine/threonine-protein kinase At4g27290 OS=Arabidopsis thaliana GN=At4g27290 PE=3 SV=4	S-Locus_rlk	P3	0.32488	0.306633	0.0734886	-0.083394	2.06092
TCONS_00011110	XLOC_011110	TSS11110	Sc0000863:181620-182796	26S proteasome, regulatory subunit Rpn7;Proteasome component (PCI) domain	PSMD6_ORYSJ 26S proteasome non-ATPase regulatory subunit 6 OS=Oryza sativa subsp. japonica GN=RPN7 PE=2 SV=1	26s	P3	0.221806	0.482208	0.0001	1.12036	12.2354
TCONS_00015725	XLOC_015725	TSS15725	Sc0001450:389678-399645	FBK50_ARATH F-box/kelch-repeat protein At3g06240 OS=Arabidopsis thaliana GN=At3g06240 PE=2 SV=1	FBK50_ARATH F-box/kelch-repeat protein At3g06240 OS=Arabidopsis thaliana GN=At3g06240 PE=2 SV=1	F-box	P3	0.315603	0.274559	0.0995921	-0.200995	1.46301
TCONS_00032973	XLOC_032973	TSS32973	xfSc0004282:64-1890	S-locus lectin protein kinase family protein	Y4729_ARATH G-type lectin S-receptor-like serine/threonine-protein kinase At4g27290 OS=Arabidopsis thaliana GN=At4g27290 PE=3 SV=4	S-Locus_rlk	P3	0.362578	0.01	0.27971	-5.18022	-4.80586
TCONS_00008730	XLOC_008730	TSS8730	Sc0000600:662677-663201	E3 ubiquitin ligase SCF complex subunit SKP1/ASK1 family protein	SKP1B_ARATH SKP1-like protein 1B OS=Arabidopsis thaliana GN=SKP1B PE=1 SV=1	Ubiquitin_skp1	P3	0.321814	0.329595	0.0001	0.0344673	11.6865
TCONS_00005693	XLOC_005693	TSS5693	Sc0000319:876325-885507	root hair specific 2	DTX37_ARATH Protein DETOXIFICATION 37 OS=Arabidopsis thaliana GN=DTX37 PE=2 SV=1	-	P3	0.01	0.149407	0.446856	3.90118	-1.58056
TCONS_00026233	XLOC_026233	TSS26233	Sc0003829:188050-189306	CDPK-related kinase	CRK_DAUCA CDPK-related protein kinase OS=Daucus carota GN=CRK PE=2 SV=1	CPK	P3	0.01	0.520925	0.01	5.703	5.703
TCONS_00018130	XLOC_018130	TSS18130	Sc0001837:376670-381753	cullin 1	CUL1_ARATH Cullin-1 OS=Arabidopsis thaliana GN=CUL1 PE=1 SV=1	cullin	P3	0.45653	0.063118	0.0001	-2.85459	9.30191
TCONS_00004518	XLOC_004518	TSS4518	Sc0000236:662988-664391	S-locus lectin protein kinase family protein	SD11_ARATH G-type lectin S-receptor-like serine/threonine-protein kinase SD1-1 OS=Arabidopsis thaliana GN=SD11 PE=1 SV=1	S-Locus_rlk	P3	0.462982	0.01	0.0001	-5.53288	6.64386
TCONS_00020152	XLOC_020152	TSS20152	Sc0002226:65636-75550	RING 1B	RNG1B_ARATH Putative E3 ubiquitin-protein ligase RING1b OS=Arabidopsis thaliana GN=RING1B PE=1 SV=1	-	P3	0.216438	0.119098	0.0001	-0.861805	10.2179
TCONS_00012343	XLOC_012343	TSS12343	Sc0001009:158362-167997	root hair specific 2	DTX32_ARATH Protein DETOXIFICATION 32 OS=Arabidopsis thaliana GN=DTX32 PE=3 SV=1	-	P3	0.112474	0.01	0.187356	-3.49152	-4.22771
TCONS_00006128	XLOC_006128	TSS6128	Sc0000357:275270-287026	F-box/RNI-like superfamily protein	M810_ARATH Uncharacterized mitochondrial protein AtMg00810 OS=Arabidopsis thaliana GN=AtMg00810 PE=4 SV=1	F-box/RNI-like superfamily protein	P3	0.144138	0.157861	0.0001	0.131204	10.6244
TCONS_00007169	XLOC_007169	TSS7169	Sc0000448:567687-572252	26S proteasome regulatory subunit S2 1A	PSD2B_ARATH 26S proteasome non-ATPase regulatory subunit 2 homolog B OS=Arabidopsis thaliana GN=RPN1B PE=1 SV=1	26s	P3	0.01	0.156035	0.11563	3.9638	0.432354
TCONS_00023751	XLOC_023751	TSS23751	Sc0003064:183536-185739	F-box/RNI-like superfamily protein	FBL4_ARATH F-box/LRR-repeat protein 4 OS=Arabidopsis thaliana GN=FBL4 PE=2 SV=1	F-box/RNI-like superfamily protein	P3	0.01	0.192553	0.01	4.26718	4.26718
TCONS_00016872	XLOC_016872	TSS16872	Sc0001634:264161-273309	S-locus lectin protein kinase family protein	SD11_ARATH G-type lectin S-receptor-like serine/threonine-protein kinase SD1-1 OS=Arabidopsis thaliana GN=SD11 PE=1 SV=1	S-Locus_rlk	P3	0.112086	0.01	0.0001	-3.48653	6.64386
TCONS_00000587	XLOC_000587	TSS587	Sc0000017:1524503-1527817	RHO guanyl-nucleotide exchange factor 7	ROGF5_ARATH Rop guanine nucleotide exchange factor 5 OS=Arabidopsis thaliana GN=ROPGEF5 PE=2 SV=1	ROPGEF	P4	3.58378	19.7004	4.65064	2.45867	2.08273
TCONS_00019104	XLOC_019104	TSS19104	Sc0002016:22802-38800	RHO guanyl-nucleotide exchange factor 14	ROGFE_ARATH Rop guanine nucleotide exchange factor 14 OS=Arabidopsis thaliana GN=ROPGEF14 PE=1 SV=1	ROPGEF	P4	3.09013	11.6069	2.82524	1.90925	2.03854
TCONS_00016755	XLOC_016755	TSS16755	Sc0001611:400159-402157	ANX2_ARATH Receptor-like protein kinase ANXUR2 OS=Arabidopsis thaliana GN=ANX2 PE=2 SV=1	ANX2_ARATH Receptor-like protein kinase ANXUR2 OS=Arabidopsis thaliana GN=ANX2 PE=2 SV=1	ANX2	P4-5	0.01	83.3004	0.01	13.0241	13.0241
TCONS_00009361	XLOC_009361	TSS9361	Sc0000662:758951-762774	calreticulin 1b	CALR_BETVU Calreticulin OS=Beta vulgaris PE=2 SV=1	CRT1b	P4-5	89.9481	1043.14	59.9657	3.5357	4.12065
TCONS_00016248	XLOC_016248	TSS16248	Sc0001528:181622-186681	calreticulin 3	CALR3_ARATH Calreticulin-3 OS=Arabidopsis thaliana GN=CRT3 PE=1 SV=2	CRT3	P4-5	18.7554	41.593	24.3971	1.14903	0.769631
TCONS_00028508	XLOC_028508	TSS28508	Sc0004901:79394-83639	calreticulin 3	CALR3_ARATH Calreticulin-3 OS=Arabidopsis thaliana GN=CRT3 PE=1 SV=2	CRT3	P4-5	40.5043	119.428	40.3971	1.55999	1.56382
TCONS_00020846	XLOC_020846	TSS20846	Sc0002361:337907-339336	COBRA-like extracellular glycosyl-phosphatidyl inositol-anchored protein family	COBL4_ARATH COBRA-like protein 4 OS=Arabidopsis thaliana GN=COBL4 PE=2 SV=2	COBL	P4-5	0.662751	2.19902	1.02677	1.73032	1.09875
TCONS_00025646	XLOC_025646	TSS25646	Sc0003641:189511-191663	COBRA-like protein 10 precursor	CBL10_ARATH COBRA-like protein 10 OS=Arabidopsis thaliana GN=COBL10 PE=2 SV=1	COBL10	P4-5	0.919479	2.65853	0.462585	1.53174	2.52284
TCONS_00019812	XLOC_019812	TSS19812	Sc0002149:120321-124451	COBRA-like protein 11 precursor	CBL10_ARATH COBRA-like protein 10 OS=Arabidopsis thaliana GN=COBL10 PE=2 SV=1	COBL10	P4-5	0.939479	3.02586	0.482585	1.68741	2.64849
TCONS_00028153	XLOC_028153	TSS28153	Sc0004704:62479-64511	COBRA-like protein 6 precursor	COBL6_ARATH COBRA-like protein 6 OS=Arabidopsis thaliana GN=COBL6 PE=2 SV=2	COBL	P4-5	0.01	0.109971	0.01	3.45905	3.45905
TCONS_00007728	XLOC_007728	TSS7728	Sc0000501:486399-490079	COBRA-like protein-7 precursor	COBL7_ARATH COBRA-like protein 7 OS=Arabidopsis thaliana GN=COBL7 PE=1 SV=2	COBL	P4-5	15.9136	20.712	30.2163	0.380207	-0.54486
TCONS_00001156	XLOC_001156	TSS1156	Sc0000038:497712-498513	FERON_ARATH Receptor-like protein kinase FERONIA OS=Arabidopsis thaliana GN=FER PE=1 SV=1	FERON_ARATH Receptor-like protein kinase FERONIA OS=Arabidopsis thaliana GN=FER PE=1 SV=1	FER	P4-5	0.01	0.23545	0.01	4.55735	4.55735
TCONS_00001214	XLOC_001214	TSS1214	Sc0000042:1272434-1274879	FERON_ARATH Receptor-like protein kinase FERONIA OS=Arabidopsis thaliana GN=FER PE=1 SV=1	FERON_ARATH Receptor-like protein kinase FERONIA OS=Arabidopsis thaliana GN=FER PE=1 SV=1	FER	P4-5	0.152721	0.335707	0.471381	1.1363	-0.489691
TCONS_00010406	XLOC_010406	TSS10406	Sc0000780:473778-476457	FERON_ARATH Receptor-like protein kinase FERONIA OS=Arabidopsis thaliana GN=FER PE=1 SV=1	FERON_ARATH Receptor-like protein kinase FERONIA OS=Arabidopsis thaliana GN=FER PE=1 SV=1	FER	P4-5	23.8097	135.676	20.729	2.51055	2.71045
TCONS_00016688	XLOC_016688	TSS16688	Sc0001602:362644-363973	FERON_ARATH Receptor-like protein kinase FERONIA OS=Arabidopsis thaliana GN=FER PE=1 SV=1	FERON_ARATH Receptor-like protein kinase FERONIA OS=Arabidopsis thaliana GN=FER PE=1 SV=1	FER	P4-5	0.109334	0.848815	0.692838	2.95671	0.292932
TCONS_00019199	XLOC_019199	TSS19199	Sc0002034:123098-125111	FERON_ARATH Receptor-like protein kinase FERONIA OS=Arabidopsis thaliana GN=FER PE=1 SV=1	FERON_ARATH Receptor-like protein kinase FERONIA OS=Arabidopsis thaliana GN=FER PE=1 SV=1	FER	P4-5	119.302	470.839	145.786	1.98061	1.69138
TCONS_00019593	XLOC_019593	TSS19593	Sc0002104:155336-159212	FERON_ARATH Receptor-like protein kinase FERONIA OS=Arabidopsis thaliana GN=FER PE=1 SV=1	FERON_ARATH Receptor-like protein kinase FERONIA OS=Arabidopsis thaliana GN=FER PE=1 SV=1	FER	P4-5	71.328	246.291	86.4504	1.78782	1.51042
TCONS_00029620	XLOC_029620	TSS29620	Sc0005789:40631-43316	FERON_ARATH Receptor-like protein kinase FERONIA OS=Arabidopsis thaliana GN=FER PE=1 SV=1	FERON_ARATH Receptor-like protein kinase FERONIA OS=Arabidopsis thaliana GN=FER PE=1 SV=1	FER	P4-5	20.8015	83.1275	25.8613	1.99864	1.68453
TCONS_00017847	XLOC_017847	TSS17847	Sc0001795:4831-5887	translationally controlled tumor protein	TCTP_FRAAN Translationally-controlled tumor protein homolog OS=Fragaria ananassa GN=TCTP PE=2 SV=1	TCTP	P4-5	3733.99	4504.4	3540.91	0.270617	0.347215
TCONS_00005434	XLOC_005434	TSS5434	Sc0000301:101154-103938	translationally controlled tumor protein	TCTP_FRAAN Translationally-controlled tumor protein homolog OS=Fragaria ananassa GN=TCTP PE=2 SV=1	TCTP	P4-5	1274.87	1508.14	1244.47	0.24242	0.277239
TCONS_00025469	XLOC_025469	TSS25469	Sc0003583:76498-83473	ribonuclease 2	RNS2_ARATH Ribonuclease 2 OS=Arabidopsis thaliana GN=RNS2 PE=2 SV=1	RNS2	P4-5	240.361	25.132	256.28	-3.25761	-3.35012
TCONS_00018349	XLOC_018349	TSS18349	Sc0001873:287260-297766	ribonuclease 2	RNS2_ARATH Ribonuclease 2 OS=Arabidopsis thaliana GN=RNS2 PE=2 SV=1	RNS2	P4-5	193.792	19.856	218.232	-3.28686	-3.45822
TCONS_00023554	XLOC_023554	TSS23554	Sc0003008:245635-245896	ralf-like 31	RLF31_ARATH Protein RALF-like 31 OS=Arabidopsis thaliana GN=RALFL31 PE=3 SV=1	RALF	P4-5	35.3981	323.402	40.9813	3.19158	2.98029
TCONS_00033203	XLOC_033203	TSS33203	xfSc0014490:331-700	ralf-like 33	RLF33_ARATH Protein RALF-like 33 OS=Arabidopsis thaliana GN=RALFL33 PE=2 SV=1	RALF	P4-5	86.423	176.516	90.155	1.03031	0.96932
TCONS_00015926	XLOC_015926	TSS15926	Sc0001475:440774-442194	YIP4A, YPT/RAB GTPASE INTERACTING PROTEIN 4A	YIPF6_MOUSE Protein YIPF6 OS=Mus musculus GN=Yipf6 PE=1 SV=1	YIP4A	P4-5	70.169	177.339	64.5933	1.33761	1.45706
TCONS_00036027	XLOC_036027	TSS36027	xpSc0055374:0-10694	Integral membrane Yip1 family protein	YIPF1_DICDI Protein YIPF1 homolog OS=Dictyostelium discoideum GN=yipf1 PE=3 SV=1	-	P4-5	57.7827	149.267	68.218	1.36919	1.12967
TCONS_00006150	XLOC_006150	TSS6150	Sc0000359:537518-543564	YIP4A, YPT/RAB GTPASE INTERACTING PROTEIN 4A	YIPF6_XENTR Protein YIPF6 OS=Xenopus tropicalis GN=yipf6 PE=2 SV=1	YIP4A	P4-5	64.5933	119.965	71.4098	0.893157	0.74842
TCONS_00010378	XLOC_010378	TSS10378	Sc0000779:327278-337245	RNAse l inhibitor protein 2	ABCE1_MOUSE ATP-binding cassette sub-family E member 1 OS=Mus musculus GN=Abce1 PE=1 SV=1	RNS1_inhibitor	P4-5	76.7103	55.7742	93.6443	-0.459822	-0.747593
TCONS_00024701	XLOC_024701	TSS24701	Sc0003332:110213-112645	K+ uptake permease 11	POT11_ARATH Potassium transporter 11 OS=Arabidopsis thaliana GN=POT11 PE=2 SV=1	KEA	P4-5	55.5255	47.4818	52.2054	-0.225776	-0.136824
TCONS_00016629	XLOC_016629	TSS16629	Sc0001592:24660-28388	ribonuclease II family protein	RP44A_ARATH Exosome complex exonuclease RRP44 homolog A OS=Arabidopsis thaliana GN=RRP44A PE=2 SV=2	RNS II_Exosome	P4-5	74.9568	38.4962	33.344	-0.961343	0.207289
TCONS_00010519	XLOC_010519	TSS10519	Sc0000793:627221-627596	ribonuclease 1	RNLE_SOLLC Extracellular ribonuclease LE OS=Solanum lycopersicum PE=1 SV=2	RNS1	P4-5	35.2369	20.1143	74.4095	-0.808865	-1.88727
TCONS_00015925	XLOC_015925	TSS15925	Sc0001475:422383-429112	YIP4B, YPT/RAB GTPASE INTERACTING PROTEIN 4B	YIPF6_DICDI Protein YIPF6 homolog OS=Dictyostelium discoideum GN=yipf6 PE=3 SV=2	YIP4B	P4-5	9.13187	80.1673	5.55436	3.13403	3.85132
TCONS_00002341	XLOC_002341	TSS2341	Sc0000099:1362688-1364314	RNAse II-like 1	RTL3_ORYSJ Ribonuclease 3-like protein 3 OS=Oryza sativa subsp. japonica GN=Os06g0358800 PE=2 SV=1	RNS3	P4-5	32.3805	21.1323	36.403	-0.615675	-0.784608
TCONS_00001615	XLOC_001615	TSS1615	Sc0000062:755724-760278	RNAse THREE-like protein 2	RTL3_ARATH Ribonuclease 3-like protein 3 OS=Arabidopsis thaliana GN=RTL3 PE=2 SV=1	RNS3	P4-5	29.0091	10.0657	25.4207	-1.52706	-1.33656
TCONS_00028281	XLOC_028281	TSS28281	Sc0004779:31720-33847	RNase L inhibitor protein-related	-	RNS L-inhibitor	P4-5	15.8342	22.6182	24.375	0.51444	-0.107918
TCONS_00004762	XLOC_004762	TSS4762	Sc0000256:243935-247126	K+ efflux antiporter 3	KEA3_ARATH K(+) efflux antiporter 3, chloroplastic OS=Arabidopsis thaliana GN=KEA3 PE=1 SV=2	KEA	P4-5	28.1927	20.162	7.79103	-0.483683	1.37175
TCONS_00017158	XLOC_017158	TSS17158	Sc0001677:141015-145666	Ribonuclease P protein subunit P38-related	-	RNS P	P4-5	24.9483	7.62117	18.8365	-1.71086	-1.30545
TCONS_00019738	XLOC_019738	TSS19738	Sc0002135:385756-391121	mitogen-activated protein kinase 3	MPK3_ARATH Mitogen-activated protein kinase 3 OS=Arabidopsis thaliana GN=MPK3 PE=1 SV=2	TF_MAPK	P4-5	19.3523	9.01519	19.4515	-1.10208	-1.10945
TCONS_00033107	XLOC_033107	TSS33107	xfSc0007459:2828-3536	O-acetylserine (thiol) lyase (OAS-TL) isoform A2	CYSK2_ORYSJ Cysteine synthase OS=Oryza sativa subsp. japonica GN=RCS3 PE=2 SV=1	OAS-TL A	P4-5	26.4368	11.6082	7.9542	-1.1874	0.545356
TCONS_00002955	XLOC_002955	TSS2955	Sc0000137:817506-818542	O-acetylserine (thiol) lyase B	CYSKP_ARATH Cysteine synthase, chloroplastic/chromoplastic OS=Arabidopsis thaliana GN=OASB PE=1 SV=2	OAS-TL B	P4-5	6.80715	20.8471	15.7441	1.61472	0.405035
TCONS_00033141	XLOC_033141	TSS33141	xfSc0008939:527-1736	mitogen-activated protein kinase kinase kinase 15	MKKA_DICDI Mitogen-activated protein kinase kinase kinase A OS=Dictyostelium discoideum GN=mkkA PE=1 SV=2	TF_MAPK	P4-5	11.2903	17.2668	5.95887	0.612917	1.53489
TCONS_00013237	XLOC_013237	TSS13237	Sc0001117:179031-192932	RNAse II-like 1	RTL3_ORYSJ Ribonuclease 3-like protein 3 OS=Oryza sativa subsp. japonica GN=Os06g0358800 PE=2 SV=1	RNS3	P4-5	11.3168	9.67915	11.9267	-0.225514	-0.301243
TCONS_00006654	XLOC_006654	TSS6654	Sc0000409:284655-292689	ribonuclease 2	RNS2_ARATH Ribonuclease 2 OS=Arabidopsis thaliana GN=RNS2 PE=2 SV=1	RNS2	P4-5	15.7845	5.90397	9.82705	-1.41875	-0.735073
TCONS_00004426	XLOC_004426	TSS4426	Sc0000229:723131-726693	K+ efflux antiporter 1	KEA2_ARATH K(+) efflux antiporter 2, chloroplastic OS=Arabidopsis thaliana GN=KEA2 PE=1 SV=2	KEA	P4-5	7.59386	10.8487	4.39868	0.514617	1.30238
TCONS_00002343	XLOC_002343	TSS2343	Sc0000099:1367594-1368404	RNAse II-like 1	RTL3_ORYSJ Ribonuclease 3-like protein 3 OS=Oryza sativa subsp. japonica GN=Os06g0358800 PE=2 SV=1	RNS3	P4-5	11.3168	2.19288	9.28262	-2.36757	-2.08171
TCONS_00019918	XLOC_019918	TSS19918	Sc0002172:28045-34863	K+ uptake transporter 3	HAK18_ORYSJ Potassium transporter 18 OS=Oryza sativa subsp. japonica GN=HAK18 PE=2 SV=1	KEA	P4-5	3.75677	9.57898	9.23376	1.35038	0.0529538
TCONS_00018348	XLOC_018348	TSS18348	Sc0001873:283968-285926	ribonuclease 2	RNS2_ARATH Ribonuclease 2 OS=Arabidopsis thaliana GN=RNS2 PE=2 SV=1	RNS2	P4-5	4.94689	4.65662	11.5017	-0.0872387	-1.30449
TCONS_00034595	XLOC_034595	TSS34595	xpSc0053609:165590-167902	Ribonuclease T2 family protein	RNS1_ARATH Ribonuclease 1 OS=Arabidopsis thaliana GN=RNS1 PE=1 SV=1	RNS1_T2	P4-5	10.7869	1.9916	7.93877	-2.43728	-1.99499
TCONS_00007029	XLOC_007029	TSS7029	Sc0000440:668726-670362	Ribonuclease III family protein	-	RNS III	P4-5	9.47484	4.38323	6.68179	-1.11211	-0.60824
TCONS_00020903	XLOC_020903	TSS20903	Sc0002369:178642-179515	ribonuclease P family protein / Rpp14 family protein	POP5_ARATH Probable ribonuclease P/MRP protein subunit POP5 OS=Arabidopsis thaliana GN=EMB1687 PE=2 SV=1	RNS P	P4-5	8.28367	2.26247	7.3371	-1.87237	-1.69731
TCONS_00016542	XLOC_016542	TSS16542	Sc0001580:90911-100755	K+ uptake permease 7	HAK14_ORYSJ Probable potassium transporter 14 OS=Oryza sativa subsp. japonica GN=HAK14 PE=2 SV=1	KEA	P4-5	5.01446	7.45169	5.27126	0.571473	0.49942
TCONS_00017041	XLOC_017041	TSS17041	Sc0001662:395013-399202	K+ uptake permease 7	POT7_ARATH Potassium transporter 7 OS=Arabidopsis thaliana GN=POT7 PE=1 SV=2	KEA	P4-5	4.65344	7.04338	5.48863	0.59797	0.359822
TCONS_00012049	XLOC_012049	TSS12049	Sc0000973:513583-514534	K+ uptake transporter 3	POT2_ARATH Potassium transporter 2 OS=Arabidopsis thaliana GN=POT2 PE=1 SV=2	KEA	P4-5	0.01	11.2892	4.76225	10.1407	1.24523
TCONS_00002954	XLOC_002954	TSS2954	Sc0000137:806648-816307	O-acetylserine (thiol) lyase B	CYSKP_ARATH Cysteine synthase, chloroplastic/chromoplastic OS=Arabidopsis thaliana GN=OASB PE=1 SV=2	OAS-TL B	P4-5	0.668053	6.45755	8.77624	3.27295	-0.442616
TCONS_00034326	XLOC_034326	TSS34326	xpSc0053475:10866-12497	O-acetylserine (thiol) lyase (OAS-TL) isoform A2	CYSK1_ARATH Cysteine synthase 1 OS=Arabidopsis thaliana GN=OASA1 PE=1 SV=2	OAS-TL A	P4-5	8.26259	2.29116	4.54492	-1.85052	-0.988177
TCONS_00023082	XLOC_023082	TSS23082	Sc0002889:174610-176332	mitogen-activated protein kinase kinase kinase 3	YODA_ARATH Mitogen-activated protein kinase kinase kinase YODA OS=Arabidopsis thaliana GN=YDA PE=1 SV=1	TF_MAPK	P4-5	4.9615	3.12187	6.29417	-0.668366	-1.01161
TCONS_00002957	XLOC_002957	TSS2957	Sc0000137:843998-844963	O-acetylserine (thiol) lyase isoform C	CYSK_MYCTU O-acetylserine sulfhydrylase OS=Mycobacterium tuberculosis (strain ATCC 25618 / H37Rv) GN=cysK1 PE=1 SV=1	OAS-TL C	P4-5	3.2262	9.75228	0.0001	1.5959	16.5735
TCONS_00008767	XLOC_008767	TSS8767	Sc0000603:464041-467584	K+ uptake permease 6	POT6_ARATH Potassium transporter 6 OS=Arabidopsis thaliana GN=POT6 PE=2 SV=1	KEA	P4-5	3.68741	4.20044	1.89632	0.187933	1.14734
TCONS_00008104	XLOC_008104	TSS8104	Sc0000536:572951-573653	O-acetylserine (thiol) lyase (OAS-TL) isoform A2	CYSK2_ORYSJ Cysteine synthase OS=Oryza sativa subsp. japonica GN=RCS3 PE=2 SV=1	OAS-TL A	P4-5	3.9472	4.01619	0.0001	0.0249979	15.2935
TCONS_00025345	XLOC_025345	TSS25345	Sc0003541:110717-113084	K+ efflux antiporter 3	KEA3_ARATH K(+) efflux antiporter 3, chloroplastic OS=Arabidopsis thaliana GN=KEA3 PE=1 SV=2	KEA	P4-5	0.496365	2.16771	4.13891	2.1267	-0.933079
TCONS_00010849	XLOC_010849	TSS10849	Sc0000833:490139-491580	mitogen-activated protein kinase 3	MPK3_ARATH Mitogen-activated protein kinase 3 OS=Arabidopsis thaliana GN=MPK3 PE=1 SV=2	TF_MAPK	P4-5	3.57659	0.640832	1.87004	-2.48057	-1.54505
TCONS_00031760	XLOC_031760	TSS31760	xfSc0000593:33395-34945	K+ uptake permease 9	HAK17_ORYSJ Probable potassium transporter 17 OS=Oryza sativa subsp. japonica GN=HAK17 PE=2 SV=2	KEA	P4-5	0.627231	2.02601	2.18773	1.69157	-0.110793
TCONS_00006350	XLOC_006350	TSS6350	Sc0000378:347170-355480	O-acyltransferase (WSD1-like) family protein	WSD1_ARATH O-acyltransferase WSD1 OS=Arabidopsis thaliana GN=WSD1 PE=2 SV=1	OAS-TL_WSD1	P4-5	1.37665	0.916271	2.43521	-0.587316	-1.4102
TCONS_00029797	XLOC_029797	TSS29797	Sc0005990:52880-58985	K+ efflux antiporter 1	KEA2_ARATH K(+) efflux antiporter 2, chloroplastic OS=Arabidopsis thaliana GN=KEA2 PE=1 SV=2	KEA	P4-5	1.65859	2.03139	0.681041	0.29251	1.57665
TCONS_00029798	XLOC_029798	TSS29798	Sc0005990:59989-60513	K+ efflux antiporter 2	KEA2_ARATH K(+) efflux antiporter 2, chloroplastic OS=Arabidopsis thaliana GN=KEA2 PE=1 SV=2	KEA	P4-5	0.796414	1.64163	0.0001	1.04354	14.0028
TCONS_00015211	XLOC_015211	TSS15211	Sc0001383:263870-268268	mitogen-activated protein kinase kinase kinase 7	M3KE1_ARATH MAP3K epsilon protein kinase 1 OS=Arabidopsis thaliana GN=M3KE1 PE=1 SV=1	TF_MAPK	P4-5	0.337297	0.460975	1.46696	0.450669	-1.67007
TCONS_00028521	XLOC_028521	TSS28521	Sc0004905:22084-25613	Ribonuclease inhibitor	SKI14_ARATH F-box protein SKIP14 OS=Arabidopsis thaliana GN=SKIP14 PE=1 SV=1	RNS inhibitor	P4-5	0.529477	1.26468	0.45734	1.25613	1.46743
TCONS_00035224	XLOC_035224	TSS35224	xpSc0054037:70353-70788	Ribonuclease E inhibitor RraA/Dimethylmenaquinone methyltransferase	RRAA3_ARATH Putative 4-hydroxy-4-methyl-2-oxoglutarate aldolase 3 OS=Arabidopsis thaliana GN=At5g56260 PE=1 SV=1	RNS E-inhibitor	P4-5	0.48427	1.55947	0.0001	1.68717	13.9288
TCONS_00016275	XLOC_016275	TSS16275	Sc0001532:204685-205660	mitogen-activated protein kinase kinase kinase 9	MP3K2_ARATH Mitogen-activated protein kinase kinase kinase 9 OS=Arabidopsis thaliana GN=MEKK2 PE=1 SV=1	TF_MAPK	P4-5	0.336444	0.01	1.58289	-5.07229	-7.30642
TCONS_00015215	XLOC_015215	TSS15215	Sc0001383:310016-317462	mitogen-activated protein kinase kinase kinase 7	M3KE1_BRANA MAP3K epsilon protein kinase 1 OS=Brassica napus GN=M3KE1 PE=1 SV=1	TF_MAPK	P4-5	0.601234	0.216428	0.961037	-1.47404	-2.1507
TCONS_00016401	XLOC_016401	TSS16401	Sc0001560:402535-405474	mitogen-activated protein kinase kinase kinase 9	MP3K2_ARATH Mitogen-activated protein kinase kinase kinase 9 OS=Arabidopsis thaliana GN=MEKK2 PE=1 SV=1	TF_MAPK	P4-5	0.254734	0.373246	1.04545	0.551135	-1.48593
TCONS_00012923	XLOC_012923	TSS12923	Sc0001078:309248-313437	O-acetylserine (thiol) lyase (OAS-TL) isoform A1	CYSK_SPIOL Cysteine synthase OS=Spinacia oleracea PE=1 SV=1	OAS-TL A	P4-5	0.01	0.946059	0.709615	6.56386	0.414894
TCONS_00031994	XLOC_031994	TSS31994	xfSc0000783:29112-31060	O-acetylserine (thiol) lyase B	CYSK_SOLTU Cysteine synthase OS=Solanum tuberosum PE=2 SV=1	OAS-TL B	P4-5	0.588694	0.01	0.94976	-5.87945	-6.56949
TCONS_00004433	XLOC_004433	TSS4433	Sc0000229:933746-956507	ribonuclease II family protein	RP44A_ARATH Exosome complex exonuclease RRP44 homolog A OS=Arabidopsis thaliana GN=RRP44A PE=2 SV=2	RNS II_Exosome	P4-5	0.241724	0.0670014	0.96881	-1.8511	-3.85395
TCONS_00015213	XLOC_015213	TSS15213	Sc0001383:299418-302491	mitogen-activated protein kinase kinase kinase 7	M3KE1_BRANA MAP3K epsilon protein kinase 1 OS=Brassica napus GN=M3KE1 PE=1 SV=1	TF_MAPK	P4-5	0.843378	0.309813	0.0001	-1.44478	11.5972
TCONS_00016134	XLOC_016134	TSS16134	Sc0001510:363779-369931	NPR1-like protein 3	NPR2_ORYSJ BTB/POZ domain and ankyrin repeat-containing protein NPR2 OS=Oryza sativa subsp. japonica GN=NPR2 PE=1 SV=1	Ankyrin	P5	25.3314	51.5481	23.7705	1.02499	1.11675
TCONS_00016747	XLOC_016747	TSS16747	Sc0001611:213967-216344	Ankyrin repeat family protein	ANK2_HUMAN Ankyrin-2 OS=Homo sapiens GN=ANK2 PE=1 SV=4	Ankyrin	P5	32.6359	242.231	36.0701	2.89185	2.74751
TCONS_00007901	XLOC_007901	TSS7901	Sc0000519:315947-316535	Plant invertase/pectin methylesterase inhibitor superfamily protein	21KD_DAUCA 21 kDa protein OS=Daucus carota PE=2 SV=1	PMEI	P5	903.726	2388.9	1060.68	1.40239	1.17136
TCONS_00034706	XLOC_034706	TSS34706	xpSc0053676:1792-2374	Plant invertase/pectin methylesterase inhibitor superfamily protein	21KD_DAUCA 21 kDa protein OS=Daucus carota PE=2 SV=1	PMEI	P5	1136.82	1924.28	736.378	0.759315	1.3858
TCONS_00010579	XLOC_010579	TSS10579	Sc0000801:8045-10287	maternal effect embryo arrest 14	MEE14_ARATH CCG-binding protein 1 OS=Arabidopsis thaliana GN=MEE14 PE=1 SV=1	MEE	P5	280.342	604.894	326.718	1.10949	0.888636
TCONS_00000006	XLOC_000006	TSS6	Sc0000000:808731-809985	myb domain protein 4	MYB08_ANTMA Myb-related protein 308 OS=Antirrhinum majus GN=MYB308 PE=2 SV=1	myb	P5	354.941	495.896	173.103	0.482458	1.51841
TCONS_00013840	XLOC_013840	TSS13840	Sc0001191:13866-15330	maternal effect embryo arrest 59	-	MEE	P5	135.984	235.262	124.788	0.790831	0.914789
TCONS_00007519	XLOC_007519	TSS7519	Sc0000481:541330-544996	Late embryogenesis abundant protein, group 2	-	LEA	P5	65.2071	329.492	79.0615	2.33714	2.0592
TCONS_00019267	XLOC_019267	TSS19267	Sc0002048:128903-130815	myb domain protein 4	MYB1_MAIZE Myb-related protein Zm1 OS=Zea mays PE=2 SV=1	myb	P5	146.335	154.164	81.8951	0.075191	0.912617
TCONS_00026607	XLOC_026607	TSS26607	Sc0003993:345-5466	MAP kinase kinase 6	M2K6_ARATH Mitogen-activated protein kinase kinase 6 OS=Arabidopsis thaliana GN=MKK6 PE=1 SV=1	TF_MAPK	P5	99.3605	182.054	55.5875	0.873622	1.71153
TCONS_00021677	XLOC_021677	TSS21677	Sc0002550:93737-94149	RHO guanyl-nucleotide exchange factor 11	DYL1_SCHPO Dynein light chain 1, cytoplasmic OS=Schizosaccharomyces pombe (strain 972 / ATCC 24843) GN=dlc2 PE=3 SV=1	ROPGEF	P5	99.7756	159.832	60.6172	0.679797	1.39876
TCONS_00034407	XLOC_034407	TSS34407	xpSc0053528:159890-160338	maternal effect embryo arrest 9	-	MEE	P5	88.8455	96.719	36.0273	0.122501	1.42471
TCONS_00002649	XLOC_002649	TSS2649	Sc0000116:1204661-1206481	RHO guanyl-nucleotide exchange factor 11	DYL_DICDI Dynein light chain, cytoplasmic OS=Dictyostelium discoideum GN=dlcB PE=3 SV=1	ROPGEF	P5	13.4927	159.832	21.5594	3.56631	2.89017
TCONS_00012206	XLOC_012206	TSS12206	Sc0000994:461697-465973	gametophytic factor 2	GFA2_ARATH Chaperone protein dnaJ GFA2, mitochondrial OS=Arabidopsis thaliana GN=GFA2 PE=2 SV=1	GFA	P5	37.652	96.7431	41.3931	1.36143	1.22477
TCONS_00000135	XLOC_000135	TSS135	Sc0000002:1073335-1074480	Plant invertase/pectin methylesterase inhibitor superfamily	PME_PRUPE Pectinesterase/pectinesterase inhibitor PPE8B OS=Prunus persica PE=2 SV=1	PMEI	P5	14.6305	110.35	37.2067	2.91504	1.56845
TCONS_00033971	XLOC_033971	TSS33971	xpSc0053343:26341-26629	Plant invertase/pectin methylesterase inhibitor superfamily protein	21KD_DAUCA 21 kDa protein OS=Daucus carota PE=2 SV=1	PMEI	P5	25.6598	98.3608	29.1469	1.93857	1.75474
TCONS_00018315	XLOC_018315	TSS18315	Sc0001868:308133-309559	gamete expressed 2	-	GEX	P5	15.21	124.513	12.9571	3.03321	3.26449
TCONS_00032755	XLOC_032755	TSS32755	xfSc0001861:33008-37679	myb domain protein 14	MYB4_ORYSJ Myb-related protein Myb4 OS=Oryza sativa subsp. japonica GN=MYB4 PE=2 SV=2	myb	P5	29.2514	67.8457	55.1584	1.21375	0.298677
TCONS_00032780	XLOC_032780	TSS32780	xfSc0001974:67-1298	myb domain protein 108	MY108_ARATH Transcription factor MYB108 OS=Arabidopsis thaliana GN=MYB108 PE=1 SV=1	myb	P5	25.2564	73.2379	52.5874	1.53594	0.477873
TCONS_00003301	XLOC_003301	TSS3301	Sc0000157:1051209-1055042	Late embryogenesis abundant protein, group 2	-	LEA	P5	18.0975	77.6234	46.0804	2.1007	0.752338
TCONS_00026052	XLOC_026052	TSS26052	Sc0003765:62157-65158	myb domain protein 98	MYB98_ARATH Transcription factor MYB98 OS=Arabidopsis thaliana GN=MYB98 PE=2 SV=1	myb98	P5	18.7258	101.448	6.43928	2.43765	3.9777
TCONS_00012462	XLOC_012462	TSS12462	Sc0001025:304993-307131	Plant invertase/pectin methylesterase inhibitor superfamily	PME21_ARATH Probable pectinesterase/pectinesterase inhibitor 21 OS=Arabidopsis thaliana GN=PME21 PE=2 SV=2	PMEI	P5	30.3	71.0302	13.2756	1.22911	2.41966
TCONS_00016832	XLOC_016832	TSS16832	Sc0001625:380821-381662	myb domain protein 84	RAX3_ARATH Transcription factor RAX3 OS=Arabidopsis thaliana GN=RAX3 PE=2 SV=1	myb	P5	16.2925	60.7749	30.9137	1.89927	0.975229
TCONS_00005427	XLOC_005427	TSS5427	Sc0000300:153615-155442	myb domain protein 61	MYB3_HORVU Myb-related protein Hv33 OS=Hordeum vulgare GN=MYB2 PE=2 SV=3	myb	P5	22.1243	47.6433	29.2511	1.10664	0.703782
TCONS_00013514	XLOC_013514	TSS13514	Sc0001153:21345-25646	rho guanyl-nucleotide exchange factor 1	ROGF1_ARATH Rop guanine nucleotide exchange factor 1 OS=Arabidopsis thaliana GN=ROPGEF1 PE=1 SV=2	ROPGEF	P5	8.32517	75.0741	11.3996	3.17276	2.71933
TCONS_00001051	XLOC_001051	TSS1051	Sc0000033:1754170-1757531	gametophytic factor 2	GFA2_ARATH Chaperone protein dnaJ GFA2, mitochondrial OS=Arabidopsis thaliana GN=GFA2 PE=2 SV=1	GFA	P5	20.4402	55.6847	16.2501	1.44587	1.77683
TCONS_00018893	XLOC_018893	TSS18893	Sc0001981:331730-333871	MAP kinase 6	MPK6_ORYSJ Mitogen-activated protein kinase 6 OS=Oryza sativa subsp. japonica GN=MPK6 PE=2 SV=1	TF_MAPK	P5	12.4509	60.3261	8.6983	2.27653	2.79398
TCONS_00019702	XLOC_019702	TSS19702	Sc0002126:179171-179857	ROP guanine nucleotide exchange factor 5	ROGF5_ARATH Rop guanine nucleotide exchange factor 5 OS=Arabidopsis thaliana GN=ROPGEF5 PE=2 SV=1	ROPGEF	P5	7.06118	24.6488	26.2531	1.80354	-0.0909704
TCONS_00022122	XLOC_022122	TSS22122	Sc0002642:58319-64605	rac GTPase activating protein	RGAP2_ARATH Rho GTPase-activating protein 2 OS=Arabidopsis thaliana GN=ROPGAP2 PE=1 SV=1	RAC GTPase-regulated PT growth	P5	7.45103	38.8626	6.21516	2.38287	2.64452
TCONS_00000136	XLOC_000136	TSS136	Sc0000002:1075804-1077928	Plant invertase/pectin methylesterase inhibitor superfamily	PME25_ARATH Probable pectinesterase/pectinesterase inhibitor 25 OS=Arabidopsis thaliana GN=PME25 PE=2 SV=1	PMEI	P5	4.48213	31.1224	11.8366	2.7957	1.3947
TCONS_00032039	XLOC_032039	TSS32039	xfSc0000814:33320-34462	myb-like transcription factor family protein	-	myb	P5	12.8131	21.7153	8.10719	0.761092	1.42144
TCONS_00036292	XLOC_036292	TSS36292	xpSc0056717:3655-4796	Plant invertase/pectin methylesterase inhibitor superfamily	PME1_CITSI Pectinesterase 1 OS=Citrus sinensis GN=PECS-1.1 PE=2 SV=1	PMEI	P5	0.613557	30.7358	11.0965	5.64658	1.46982
TCONS_00009965	XLOC_009965	TSS9965	Sc0000726:615937-619490	cation/H+ exchanger 18	CHX18_ARATH Cation/H(+) antiporter 18 OS=Arabidopsis thaliana GN=CHX18 PE=2 SV=1	CHX	P5	5.2736	15.2686	18.6072	1.53371	-0.285293
TCONS_00020922	XLOC_020922	TSS20922	Sc0002373:53719-54747	LORELEI-LIKE-GPI ANCHORED PROTEIN 3	LLG3_ARATH GPI-anchored protein LLG2 OS=Arabidopsis thaliana GN=LLG3 PE=2 SV=1	GAP_LORELEI	P5	3.10949	32.492	2.50618	3.38533	3.69652
TCONS_00010323	XLOC_010323	TSS10323	Sc0000768:579067-581009	embryo defective 1379	-	EMB	P5	6.73396	18.8497	11.5878	1.48501	0.701935
TCONS_00022887	XLOC_022887	TSS22887	Sc0002848:62010-64554	RAC-like 2	RAC2_ARATH Rac-like GTP-binding protein ARAC2 OS=Arabidopsis thaliana GN=ARAC2 PE=1 SV=1	RAC like-GTP binding	P5	6.1368	20.7323	9.08466	1.75632	1.19038
TCONS_00022685	XLOC_022685	TSS22685	Sc0002795:226795-227311	Plant invertase/pectin methylesterase inhibitor superfamily protein	-	PMEI	P5	8.74255	23.6399	3.34017	1.4351	2.82323
TCONS_00023756	XLOC_023756	TSS23756	Sc0003067:219291-220049	MAP kinase kinase 6	M2K6_ARATH Mitogen-activated protein kinase kinase 6 OS=Arabidopsis thaliana GN=MKK6 PE=1 SV=1	TF_MAPK	P5	1.98576	31.0227	0.01	3.96556	11.5991
TCONS_00030528	XLOC_030528	TSS30528	xfSc0000037:394198-400588	myb domain protein 33	GAM1_ORYSI Transcription factor GAMYB OS=Oryza sativa subsp. indica GN=GAM1 PE=2 SV=1	myb	P5	11.4654	13.8501	5.49586	0.27261	1.33348
TCONS_00005712	XLOC_005712	TSS5712	Sc0000321:755332-758802	Plant invertase/pectin methylesterase inhibitor superfamily	PME28_ARATH Putative pectinesterase/pectinesterase inhibitor 28 OS=Arabidopsis thaliana GN=PME28 PE=2 SV=1	PMEI	P5	9.18747	15.1225	5.03538	0.718957	1.58652
TCONS_00020601	XLOC_020601	TSS20601	Sc0002310:315328-327566	hapless 2	HAP2B_ORYSJ Protein HAPLESS 2-B OS=Oryza sativa subsp. japonica GN=HAP2B PE=3 SV=1	HAP2	P5	1.66336	20.5602	1.2086	3.62768	4.08845
TCONS_00030427	XLOC_030427	TSS30427	xfSc0000020:232938-236373	rac GTPase activating protein	RGAP2_ARATH Rho GTPase-activating protein 2 OS=Arabidopsis thaliana GN=ROPGAP2 PE=1 SV=1	RAC GTPase-regulated PT growth	P5	5.42617	10.9104	3.68169	1.0077	1.56726
TCONS_00007902	XLOC_007902	TSS7902	Sc0000519:375904-376486	Plant invertase/pectin methylesterase inhibitor superfamily protein	21KD_DAUCA 21 kDa protein OS=Daucus carota PE=2 SV=1	PMEI	P5	2.95415	11.8714	3.5206	2.00668	1.7536
TCONS_00016435	XLOC_016435	TSS16435	Sc0001564:369778-381989	cation/hydrogen exchanger 15	CHX15_ARATH Cation/H(+) antiporter 15 OS=Arabidopsis thaliana GN=CHX15 PE=2 SV=1	CHX	P5	11.4856	3.62907	1.86801	-1.66215	0.958098
TCONS_00015145	XLOC_015145	TSS15145	Sc0001375:293703-296020	myb domain protein 16	MYB1_PHYPA Myb-related protein Pp1 (Fragment) OS=Physcomitrella patens subsp. patens GN=PP1 PE=2 SV=1	myb	P5	2.93402	7.01433	6.88669	1.25743	0.0264946
TCONS_00006302	XLOC_006302	TSS6302	Sc0000374:171458-187471	gamete expressed 2	GEX2_ARATH Protein GAMETE EXPRESSED 2 OS=Arabidopsis thaliana GN=GEX2 PE=2 SV=1	GEX	P5	1.32032	13.7614	1.55755	3.38167	3.14328
TCONS_00036207	XLOC_036207	TSS36207	xpSc0056076:12157-13392	Embryo-specific protein 3, (ATS3)	ATS3A_ARATH Embryo-specific protein ATS3A OS=Arabidopsis thaliana GN=ATS3A PE=1 SV=1	ESP	P5	9.42277	7.15715	0.0001	-0.396766	16.1271
TCONS_00017721	XLOC_017721	TSS17721	Sc0001763:96167-103478	myb-like transcription factor family protein	DIV_ANTMA Transcription factor DIVARICATA OS=Antirrhinum majus GN=DIVARICATA PE=2 SV=1	myb	P5	6.3614	7.10247	2.28962	0.158977	1.63321
TCONS_00027975	XLOC_027975	TSS27975	Sc0004603:58262-64772	gamete-expressed 3	GEX3_ARATH Protein GAMETE EXPRESSED 3 OS=Arabidopsis thaliana GN=GEX3 PE=2 SV=1	GEX	P5	0.01	14.5755	0.104883	10.5093	7.11862
TCONS_00012508	XLOC_012508	TSS12508	Sc0001029:183673-194085	Riboflavin synthase-like superfamily protein	RBOHF_ARATH Respiratory burst oxidase homolog protein F OS=Arabidopsis thaliana GN=RBOHF PE=1 SV=1	Respiratory burst oxidase	P5	2.8058	6.92235	2.55109	1.30285	1.44015
TCONS_00026713	XLOC_026713	TSS26713	Sc0004037:33077-34975	rho guanyl-nucleotide exchange factor 1	ROGF1_ARATH Rop guanine nucleotide exchange factor 1 OS=Arabidopsis thaliana GN=ROPGEF1 PE=1 SV=2	ROPGEF	P5	0.270439	10.1927	1.73733	5.23609	2.55259
TCONS_00003647	XLOC_003647	TSS3647	Sc0000176:533983-536262	Plant invertase/pectin methylesterase inhibitor superfamily	PME28_ARATH Putative pectinesterase/pectinesterase inhibitor 28 OS=Arabidopsis thaliana GN=PME28 PE=2 SV=1	PMEI	P5	1.64955	6.92884	1.95269	2.07054	1.82715
TCONS_00028905	XLOC_028905	TSS28905	Sc0005171:97704-98283	Plant invertase/pectin methylesterase inhibitor superfamily protein	PLA1_PLAAC Putative invertase inhibitor OS=Platanus acerifolia PE=1 SV=1	PMEI	P5	1.9304	5.63988	0.732097	1.54676	2.94556
TCONS_00008854	XLOC_008854	TSS8854	Sc0000612:84667-90693	HXXXD-type acyl-transferase family protein	HHT1_ARATH Omega-hydroxypalmitate O-feruloyl transferase OS=Arabidopsis thaliana GN=HHT1 PE=1 SV=1	Glauce_BAHD Acyl transferase	P5	1.67317	4.5062	2.08563	1.42933	1.11143
TCONS_00001483	XLOC_001483	TSS1483	Sc0000056:889252-890022	embryo sac development arrest 14	UTP11_ARATH Probable U3 small nucleolar RNA-associated protein 11 OS=Arabidopsis thaliana GN=At3g60360 PE=1 SV=1	EDA	P5	2.21543	4.7468	1.13976	1.09937	2.05823
TCONS_00035128	XLOC_035128	TSS35128	xpSc0053958:15825-18804	embryonic cell protein 63	LEAD8_DAUCA Embryonic protein DC-8 OS=Daucus carota PE=3 SV=1	ECP	P5	1.83368	3.97553	2.08616	1.11641	0.930297
TCONS_00015514	XLOC_015514	TSS15514	Sc0001417:468574-472294	RHO guanyl-nucleotide exchange factor 9	ROGFC_ARATH Rop guanine nucleotide exchange factor 12 OS=Arabidopsis thaliana GN=ROPGEF12 PE=1 SV=1	ROPGEF	P5	1.52611	3.41342	2.42871	1.16136	0.491028
TCONS_00008652	XLOC_008652	TSS8652	Sc0000591:629527-632893	Plant invertase/pectin methylesterase inhibitor superfamily	PME13_ARATH Probable pectinesterase/pectinesterase inhibitor 13 OS=Arabidopsis thaliana GN=PME13 PE=2 SV=2	PMEI	P5	2.13364	3.15043	0.930519	0.562232	1.75944
TCONS_00034678	XLOC_034678	TSS34678	xpSc0053660:89947-90906	hapless 2	-	HAP2	P5	0.01	5.77206	0.0001	9.17294	15.8168
TCONS_00025508	XLOC_025508	TSS25508	Sc0003598:111440-114146	RAC-like 3	RAC2_ARATH Rac-like GTP-binding protein ARAC2 OS=Arabidopsis thaliana GN=ARAC2 PE=1 SV=1	RAC like-GTP binding	P5	1.30072	2.38807	1.09505	0.876535	1.12485
TCONS_00000025	XLOC_000025	TSS25	Sc0000000:2317260-2320776	Plant invertase/pectin methylesterase inhibitor superfamily	PME22_ARATH Putative pectinesterase/pectinesterase inhibitor 22 OS=Arabidopsis thaliana GN=PME22 PE=3 SV=1	PMEI	P5	1.69062	3.06889	0.0001	0.860165	14.9054
TCONS_00021518	XLOC_021518	TSS21518	Sc0002510:255178-257313	RHO-related protein from plants 9	RAC7_ARATH Rac-like GTP-binding protein ARAC7 OS=Arabidopsis thaliana GN=ARAC7 PE=1 SV=1	RAC like-GTP binding	P5	0.344588	3.43813	0.7	3.31868	2.2962
TCONS_00021771	XLOC_021771	TSS21771	Sc0002570:314740-316648	maternal effect embryo arrest 18	-	MEE	P5	0.01	2.80558	1.20059	8.13215	1.22455
TCONS_00016720	XLOC_016720	TSS16720	Sc0001608:243920-244481	Plant invertase/pectin methylesterase inhibitor superfamily protein	PMEI_ACTDE Pectinesterase inhibitor OS=Actinidia deliciosa GN=PMEI PE=1 SV=2	PMEI	P5	0.01	1.23982	1.86062	6.95399	-0.585653
TCONS_00001070	XLOC_001070	TSS1070	Sc0000034:1713608-1714201	RHO-related protein from plants 9	RAC9_GOSHI Rac-like GTP-binding protein RAC9 OS=Gossypium hirsutum GN=RAC9 PE=2 SV=1	RAC like-GTP binding	P5	0.01	2.98973	0.01	8.22387	8.22387
TCONS_00019287	XLOC_019287	TSS19287	Sc0002052:33643-40735	Plant invertase/pectin methylesterase inhibitor superfamily	PME_PRUPE Pectinesterase/pectinesterase inhibitor PPE8B OS=Prunus persica PE=2 SV=1	PMEI	P5	0.725616	1.58002	0.557139	1.12266	1.50383
TCONS_00033821	XLOC_033821	TSS33821	xpSc0053306:50045-53374	myb domain protein 88	-	myb	P5	0.166781	1.18556	1.00574	2.82954	0.237311
TCONS_00019049	XLOC_019049	TSS19049	Sc0002008:74891-75648	myb domain protein 93	MYB4_ORYSJ Myb-related protein Myb4 OS=Oryza sativa subsp. japonica GN=MYB4 PE=2 SV=2	myb	P5	0.01	2.00309	0.01	7.64608	7.64608
TCONS_00035935	XLOC_035935	TSS35935	xpSc0055055:1501-4183	cation/hydrogen exchanger 15	CHX27_ARATH Cation/H(+) antiporter 27 OS=Arabidopsis thaliana GN=CHX27 PE=2 SV=2	CHX	P5	0.322918	0.978913	0.376757	1.60001	1.37755
TCONS_00030174	XLOC_030174	TSS30174	Sc0006930:11727-17152	Plant invertase/pectin methylesterase inhibitor superfamily	PME2_CITSI Pectinesterase 2 OS=Citrus sinensis GN=PECS-2.1 PE=2 SV=1	PMEI	P5	0.11349	0.490873	0.704514	2.11278	-0.521279
