# Supplementary material for: Global Transcriptional Insights of Pollen-Pistil Interactions Commencing Self-Incompatibility and Fertilization in Tea [Camellia sinensis (L.) O. Kuntze]
Source: Int J Mol Sci. 2019 Jan 28;20(3):539. doi: 10.3390/ijms20030539 (PMC6387076; doi:10.3390/ijms20030539)
Supplement: Supplementary file 1 [file ijms-20-00539-s001.zip › Supplementary table 6.xls]

## Sheet: Sheet1
Original Article
Global transcriptional insights of pollen-pistil interactions commencing self-incompatibility and cross-compatibility in tea (Camellia sinensis (L.) Kuntze)
Romit Seth1,2, Abhishek Bhandawat1, Rajni Parmar1,3, Pradeep Singh1, Sanjay Kumar1, Ram Kumar Sharma1,3*
1Biotechnology Department, CSIR-Institute of Himalayan Bioresource Technology, Palampur, Himachal Pradesh, India, 176061, 2Department of Biotechnology, Guru Nanak Dev University, Amritsar, 143005, India, 3Academy of Scientific and Innovative Research, New Delhi, Indiaachal Pradesh, India, 176061
Supplementary table 6: 408 Differentially expressed transcripts encapsulating 195 genes related to fertilization and incompatibility categorized into five different phases.
Contig	Tea genome locus	Annotation	Gene	Category	Up-regulated	Role	Phases
Contig_10017	Sc0006120:32007-37159(-)	AT4G28600.1 | Symbols: NPGR2 | no pollen germination related 2 | chr4:14130046-14132599 FORWARD LENGTH=739	NPGR2	NPGR	[CP]	Calmodulin binding proteins for PT germination	P1
Contig_10102	-	AT4G26090.1 | Symbols: RPS2 | NB-ARC domain-containing disease resistance protein | chr4:13224596-13227325 FORWARD LENGTH=909	Rps2	DRP	[CP]	Degradation	D5
Contig_1030	Sc0001019:358779-362048(-)	AT4G26080.1 | Symbols: ABI1, AtABI1 | Protein phosphatase 2C family protein | chr4:13220231-13221828 REVERSE LENGTH=434	ABI1	Protein phosphatase	[SP_S]	Ub mediated RNS degradation	P3
Contig_10581	Sc0001229:17358-26791(+)	AT4G33790.1 | Symbols: CER4, G7, FAR3 | Jojoba acyl CoA reductase-related male sterility protein | chr4:16204325-16207891 REVERSE LENGTH=493	CER4	male sterility protein	[SP_S] and [SP_T]	Pollen degradation	P1-2
Contig_10945	Sc0001848:75533-76066(+)	AT2G21100.1 | Symbols: | Disease resistance-responsive (dirigent-like protein) family protein | chr2:9048687-9049336 REVERSE LENGTH=187	dirigent-like protein	DRP	[SP_S] and [SP_T]	Degradation	D5
Contig_11533	-	AT2G41850.1 | Symbols: PGAZAT, ADPG2 | polygalacturonase abscission zone A. thaliana | chr2:17461918-17464059 REVERSE LENGTH=433	PGAZAT	PGAL-Abscission	[CP]	Fertilization_inhibit PT growth & promotes PT burst	P5
Contig_1209	Sc0000151:897555-906636(+)	AT2G27020.1 | Symbols: PAG1 | 20S proteasome alpha subunit G1 | chr2:11528515-11530858 REVERSE LENGTH=249	20s	Proteasome	[CP]	Ub mediated RNS degradation	P3
Contig_12170	-	gi|377656755|gb|AFB73931.1| LAT52-like protein [Lycium barbarum]	LAT52	CRP_LAT52	[CP]	Pollen Germination and growth	P1-2
Contig_127	Sc0000965:552651-557853(-)	AT3G05530.1 | Symbols: RPT5A, ATS6A.2 | regulatory particle triple-A ATPase 5A | chr3:1603540-1605993 FORWARD LENGTH=424	RPT5A	DRP	[CP] and [SP_T]	Degradation	D5
Contig_13473	xpSc0054355:23926-27294(+)	AT4G37390.1 | Symbols: YDK1, GH3.2, BRU6, GH3-2, AUR3 | Auxin-responsive GH3 family protein | chr4:17579722-17581768 FORWARD LENGTH=603	BRU6	Auxin-responsive GH	[CP]	Growth	D5
Contig_13481	Sc0001819:147571-150403(-)	AT1G53580.1 | Symbols: GLX2-3, ETHE1, GLY3 | glyoxalase II 3 | chr1:19991542-19993250 REVERSE LENGTH=294	GLX2	glyoxalase	[CP]	Fertilization_Gamete attachment	P5
Contig_13621	Sc0003765:62285-65124(+)	AT4G18770.1 | Symbols: MYB98, AtMYB98 | myb domain protein 98 | chr4:10311068-10312557 FORWARD LENGTH=427	MYB98	TF_MYB98	[CP]	Fertilization	P5
Contig_14954	xpSc0054118:35798-40774(+)	AT3G57530.1 | Symbols: CPK32, ATCPK32, CDPK32 | calcium-dependent protein kinase 32 | chr3:21296898-21299351 REVERSE LENGTH=538	CPK32	CPK	[SP_S]	Pollen germination, elongation and Fertilization	P1-5
Contig_15932	Sc0000440:60633-74039(-)	AT4G19510.1 | Symbols: | Disease resistance protein (TIR-NBS-LRR class) | chr4:10633685-10637841 FORWARD LENGTH=1210	TIR-NBS-LRR	DRP	[SP_S] and [CP]	Degradation	D5
Contig_16238	Sc0000768:579068-580722(+)	AT5G21140.1 | Symbols: emb1379 | embryo defective 1379 | chr5:7187416-7189521 REVERSE LENGTH=312	emb1379	EMB	[CP]	Pre-Fertilization	P5
Contig_16560	Sc0003993:357-5466(+)	gb|ACN52020.1| SRK protein, partial [Brassica cretica]	SRK	S-locus	[SP_S]	Fertilization	P5
Contig_17616	Sc0004003:45594-46214(+)	AT3G54200.1 | Symbols: | Late embryogenesis abundant (LEA) hydroxyproline-rich glycoprotein family | chr3:20065731-20066438 FORWARD LENGTH=235	LEA	LEA	[CP]	PT elongation in stylar tissue	P5
Contig_18040	Sc0002402:198107-200812(-)	AT1G69550.1 | Symbols: | disease resistance protein (TIR-NBS-LRR class) | chr1:26148836-26153374 REVERSE LENGTH=1400	TIR-NBS-LRR	DRP	[SP_S]	Degradation	D5
Contig_1922	Sc0002955:210996-213127(-)	AT4G29040.1 | Symbols: RPT2a | regulatory particle AAA-ATPase 2A | chr4:14312369-14314386 FORWARD LENGTH=443	RPT2a	DRP	[CP]	Degradation	D5
Contig_19284	Sc0001758:409840-432260(-)	AT5G35450.1 | Symbols: | Disease resistance protein (CC-NBS-LRR class) family | chr5:13667809-13670685 FORWARD LENGTH=901	CC-NBS-LRR	DRP	[CP]	Degradation	D5
Contig_19444	-	AT1G27950.1 | Symbols: LTPG1 | glycosylphosphatidylinositol-anchored lipid protein transfer 1 | chr1:9740740-9741991 FORWARD LENGTH=193	LTPG1	GAP_LTPG1	[SP_S] and [SP_T]	PT reception_Fertilization	P5
Contig_19974	Sc0001758:409840-432260(-)	AT1G53350.1 | Symbols: | Disease resistance protein (CC-NBS-LRR class) family | chr1:19903899-19907515 FORWARD LENGTH=927	CC-NBS-LRR	DRP	[SP_S] and [CP]	Degradation	D5
Contig_19975	Sc0001758:409840-432260(-)	AT1G58807.1 | Symbols: | Disease resistance protein (CC-NBS-LRR class) family | chr1:21780574-21783793 FORWARD LENGTH=1017	CC-NBS-LRR	DRP	[CP]	Degradation	D5
Contig_20159	-	AT4G02250.1 | Symbols: | Plant invertase/pectin methylesterase inhibitor superfamily protein | chr4:983970-984523 FORWARD LENGTH=160	PMEI-1	Pectin Methyl esterase Inhibitor	[CP]	Fertilization_inhibit PT growth & promotes PT burst	P5
Contig_20174	Sc0000940:272896-274302(-)	AT5G03970.1 | Symbols: | F-box associated ubiquitination effector family protein | chr5:1071721-1072977 REVERSE LENGTH=418	F-box associated ubiquitination	F-box associated ubiquitination	[SP_T]	Ub mediated RNS degradation	P3
Contig_20195	Sc0002373:54310-54747(-)	AT4G28280.2 | Symbols: LLG3 | LORELEI-LIKE-GPI ANCHORED PROTEIN 3 | chr4:14010785-14011487 FORWARD LENGTH=160	LLG3	GAP_LORELEI	[CP]	Micropylar Guidance Fertilization	P5
Contig_20406	Sc0004533:77105-101067(+)	XP_002281828.1 PREDICTED: non-specific lipid transfer protein GPI-anchored 2 [Vitis vinifera] CBI26757.3 unnamed protein product, partial [Vitis vinifera]	LTP	LTP	[SP_S] and [SP_T]	Stylar to ovular PT guidance	P2
Contig_20418	Sc0003635:27097-28038(-)	AT5G08350.1 | Symbols: | GRAM domain-containing protein / ABA-responsive protein-related | chr5:2686417-2687175 REVERSE LENGTH=222	ABA-responsive protein	ABA	[SP_S]	Post-Fertilization synergid degeneration	P5
Contig_20446	Sc0004038:60825-64519(-)	emb|CAG28412.1| S-receptor kinase-like protein 1 [Senecio squalidus]	SRK	S-locus	[CP]	PT elongation	P3
Contig_2058	Sc0000515:23759-31985(+)	AT1G06110.1 | Symbols: SKIP16 | SKP1/ASK-interacting protein 16 | chr1:1853237-1854938 REVERSE LENGTH=436	SKIP16	SKIP	[CP]	Ub mediated RNS degradation	P3
Contig_21001	Sc0003299:110936-114952(-)	AT4G33270.1 | Symbols: CDC20.1 | Transducin family protein / WD-40 repeat family protein | chr4:16044545-16046590 REVERSE LENGTH=457	WD-40	TF_WD40	[SP_S] and [SP_T]	Floral development	P1-5
Contig_21785	xfSc0000723:106882-107448(+)	AT4G23690.1 | Symbols: | Disease resistance-responsive (dirigent-like protein) family protein | chr4:12339152-12339715 REVERSE LENGTH=187	DIR6	DIR6	[CP]	Degradation	D5
Contig_21854	Sc0000554:261870-262366(+)	AT4G05530.1 | Symbols: IBR1, SDRA | indole-3-butyric acid response 1 | chr4:2816462-2818074 FORWARD LENGTH=254	IBR1	Auxin	[SP_T]	Growth	P5
Contig_22025	-	AT5G57420.1 | Symbols: IAA33 | indole-3-acetic acid inducible 33 | chr5:23270024-23270959 FORWARD LENGTH=171	IAA33	Auxin	[CP]	Growth	P5
Contig_22663	Sc0004423:49670-60653(-)	AT3G56990.1 | Symbols: EDA7 | embryo sac development arrest 7 | chr3:21088358-21091976 REVERSE LENGTH=711	EDA7	EDA	[SP_S]	Floral development	P1-5
Contig_2428	xfSc0000212:212081-213730(-)	AT2G29380.1 | Symbols: HAI3 | highly ABA-induced PP2C gene 3 | chr2:12608855-12610124 FORWARD LENGTH=362	ABA induced	ABA	[SP_S] and [SP_T]	Post-Fertilization synergid degeneration	P5
Contig_24375	Sc0000503:295355-298222(+)	AT3G07040.1 | Symbols: RPM1, RPS3 | NB-ARC domain-containing disease resistance protein | chr3:2226244-2229024 REVERSE LENGTH=926	RPM1	DRP	[CP]	Degradation	D5
Contig_25005	Sc0002039:181986-184397(-)	gi|698515321|ref|XP_009802537.1| PREDICTED: G-type lectin S-receptor-like serine/threonine-protein kinase RLK1 [Nicotiana sylvestris]	SRK	S-locus	[SP_T]	Pollen Germination	P1,2
Contig_25353	Sc0003005:272448-274012(+)	AT1G54490.1 | Symbols: AIN1, EIN5, XRN4, ATXRN4 | exoribonuclease 4 | chr1:20350300-20356650 FORWARD LENGTH=947	XRN4	RNS_exoribonuclease	[CP]	inhibit PT elongation	P4,5
Contig_25577	Sc0000086:1470171-1474978(-)	AT3G54650.1 | Symbols: FBL17 | RNI-like superfamily protein | chr3:20226004-20228882 REVERSE LENGTH=593	FBL17	F-box/RNI	[SP_S]	Ub mediated RNS degradation	P3
Contig_26163	Sc0004174:9130-10289(+)	gb|ARQ20705.1| auxin early response protein AUX/IAA7 [Camellia sinensis]	csIAA16	Auxin	[CP]	Growth	P5
Contig_26188	xpSc0053556:57360-66993(-)	AT5G24430.1 | Symbols: | Calcium-dependent protein kinase (CDPK) family protein | chr5:8339390-8342913 REVERSE LENGTH=594	CPK	CPK	[SP_S]	Pollen germination, elongation and Fertilization	P1-5
Contig_26958	Sc0000229:723132-726693(-)	AT4G00630.2 | Symbols: KEA2 | K+ efflux antiporter 2 | chr4:261655-267789 REVERSE LENGTH=1185	KEA2	CHX	[CP]	PT burst_ Fertilization (synthsizes ANX & COBL)	P5
Contig_26979	-	AT3G45990.1 | Symbols: | Cofilin/tropomyosin-type actin-binding protein family | chr3:16900778-16904136 REVERSE LENGTH=133	cofilin	cofilin	[CP]	PT elongation	P1-5
Contig_27204	-	ref|XP_009802563.1| PREDICTED: ribonuclease 3-like [Nicotiana sylvestris]	RNS3	RNS	[SP_S] and [CP]	inhibit PT elongation	P4,5
Contig_27361	Sc0001619:425381-426724(+)	gi|694366091|ref|XP_009361771.1| PREDICTED: BAHD acyltransferase At5g47980-like [Pyrus x bretschneideri]	BAHD At	BAHD-At	[CP]	Pre-Fertilization	P5
Contig_27480	-	AT3G11410.1 | Symbols: ATPP2CA, AHG3, PP2CA | protein phosphatase 2CA | chr3:3584181-3585649 REVERSE LENGTH=399	PP2CA	protein phosphatase	[SP_S] and [CP]	Ub mediated RNS degradation	P3
Contig_27732	-	gi|747068169|ref|XP_011080835.1| PREDICTED: cation/H(+) antiporter 15-like [Sesamum indicum]	CHX15	CHX	[CP]	PT burst_ Fertilization (synthsizes ANX & COBL)	P5
Contig_8553	Sc0000726:615938-619490(-)	AT1G05580.2 | Symbols: ATCHX23, CHX23 | cation/H+ exchanger 23 | chr1:1665594-1668377 REVERSE LENGTH=756	CHX23	CHX	[CP]	PT burst_ Fertilization (synthsizes ANX & COBL)	P5
Contig_29643	Sc0004760:9373-31727(-)	AT4G27190.1 | Symbols: | NB-ARC domain-containing disease resistance protein | chr4:13620977-13623934 REVERSE LENGTH=985	NB-ARC domain	DRP	[SP_S] and [SP_T]	Degradation	D5
Contig_30127	Sc0000579:304051-309510(-)	gi|32478023|gb|AAP83373.1| FRUITFULL-like MADS-box [Heuchera americana]	AP1	TF_MADS	[SP_S]	Floral development	P1-5
Contig_30971	xfSc0000783:109900-112926(-)	gb|ARQ20704.1| auxin early response protein AUX/IAA27 [Camellia sinensis]	csIAA7	Auxin	[SP_S]	Growth	P5
Contig_3113	Sc0000222:391600-393330(-)	AT1G73010.1 | Symbols: ATPS2, PS2 | phosphate starvation-induced gene 2 | chr1:27464780-27466180 REVERSE LENGTH=295	ATPS2	spPase	[CP]	PT elongation	P3
Contig_3193	xpSc0053766:31953-36063(-)	gb|KHN22738.1| Tubby-like F-box protein 8 [Glycine soja]	TLP3	tubby like protein	[CP]	POLLEN Tube elongation	P1-5
Contig_32424	-	AT5G23730.1 | Symbols: RUP2 | Transducin/WD40 repeat-like superfamily protein | chr5:8005286-8006392 FORWARD LENGTH=368	RUP2	TF_WD40	[SP_T] and [CP]	Floral development	P1-5
Contig_32763	Sc0004714:91843-94713(+)	AT2G34930.1 | Symbols: | disease resistance family protein / LRR family protein | chr2:14737169-14739886 REVERSE LENGTH=905	LRR family protein	DRP	[CP]	Degradation	D5
Contig_33177	xpSc0053958:15853-18656(+)	AT2G36640.1 | Symbols: ATECP63, ECP63 | embryonic cell protein 63 | chr2:15357019-15358552 REVERSE LENGTH=448	ECP63	ECP	[CP]	Pre-Fertilization+Gamete activation	P5
Contig_34299	Sc0002497:54281-55538(+)	AT1G04250.1 | Symbols: AXR3, IAA17 | AUX/IAA transcriptional regulator family protein | chr1:1136382-1138340 FORWARD LENGTH=229	AXR3	Auxin	[SP_S] and [CP]	Growth	P5
Contig_34783	xpSc0057354:1725-2937(-)	AT4G13420.1 | Symbols: HAK5, ATHAK5 | high affinity K+ transporter 5 | chr4:7797038-7802174 REVERSE LENGTH=785	HAK5	CHX	[SP_S] and [SP_T]	PT burst_ Fertilization (synthsizes ANX & COBL)	P5
Contig_35491	xpSc0054156:37087-50170(+)	AT1G29030.1 | Symbols: | Apoptosis inhibitory protein 5 (API5) | chr1:10129201-10133697 REVERSE LENGTH=556	AIP	Apoptosis inhibitory protein	[SP_S]	Degradation	P1-5
Contig_35528	Sc0003368:166820-171939(+)	AT2G17020.1 | Symbols: | F-box/RNI-like superfamily protein | chr2:7396559-7398787 REVERSE LENGTH=656	F-box/RNI	F-box/RNI	[CP]	Ub mediated RNS degradation	P3
Contig_35578	Sc0000418:4620-8859(+)	AT4G28600.1 | Symbols: NPGR2 | no pollen germination related 2 | chr4:14130046-14132599 FORWARD LENGTH=739	NPGR2	NPGR	[SP_T] and [CP]	Calmodulin binding proteins for PT germination	P1
Contig_36037	Sc0004439:49974-53452(-)	AT5G19360.1 | Symbols: CPK34 | calcium-dependent protein kinase 34 | chr5:6521716-6523780 REVERSE LENGTH=523	CPK34	CPK	[SP_S] and [CP]	Pollen germination, elongation and Fertilization	P1-5
Contig_36477	Sc0001942:396312-403366(+)	AT1G63700.1 | Symbols: EMB71, YDA, MAPKKK4 | Protein kinase superfamily protein | chr1:23625208-23629031 REVERSE LENGTH=883	MAPKKK4	TF_MAPK	[CP]	Fertilization	P5
Contig_37381	Sc0003072:84918-90695(-)	AT1G27180.1 | Symbols: | disease resistance protein (TIR-NBS-LRR class), putative | chr1:9439859-9445818 FORWARD LENGTH=1556	TIR-NBS-LRR	DRP	[CP]	Degradation	D5
Contig_3819	Sc0005789:40632-43316(+)	AT3G51550.1 | Symbols: FER | Malectin/receptor-like protein kinase family protein | chr3:19117877-19120564 REVERSE LENGTH=895	FER	FER	[CP]	PT reception_Fertilization	P5
Contig_38930	-	AT1G02900.1 | Symbols: RALFL1, RALF1, ATRALF1 | rapid alkalinization factor 1 | chr1:653976-654338 REVERSE LENGTH=120	RALF1	CRP_RALF	[CP]	Micropylar Guidance Fertilization	P5
Contig_39685	-	AT5G55490.1 | Symbols: ATGEX1, GEX1 | gamete expressed protein 1 | chr5:22478822-22481071 REVERSE LENGTH=593	GEX1	GEX	[CP]	PT reception_Fertilization	P5
Contig_39703	Sc0002209:108745-109656(-)	AT2G34980.1 | Symbols: SETH1 | phosphatidylinositolglycan synthase family protein | chr2:14748967-14749878 FORWARD LENGTH=303	SETH1	SETH1	[CP]	GAP localization to PM	P4,5
Contig_39831	Sc0000860:607170-607853(-)	AT4G02235.1 | Symbols: AGL51 | AGAMOUS-like 51 | chr4:980955-981711 FORWARD LENGTH=196	AGL51	AGAMOUS	[CP]	Floral development	P1-5
Contig_40238	Sc0002410:243408-243972(+)	AT4G25110.1 | Symbols: AtMC2, MC2 | metacaspase 2 | chr4:12887738-12889953 REVERSE LENGTH=418	MC2	Apoptosis	[CP]	Degradation	P1-5
Contig_40405	Sc0002814:246525-249131(+)	AT5G28680.1 | Symbols: ANX2 | Malectin/receptor-like protein kinase family protein | chr5:10719437-10722013 REVERSE LENGTH=858	ANX2	GAP_ANX	[CP]	sustain PT growth & prevent PT burst	P5
Contig_40898	Sc0000976:420419-422993(+)	gb|ARQ20705.1| auxin early response protein AUX/IAA7 [Camellia sinensis]	csIAA14	Auxin	[CP]	Growth	P5
Contig_4128	Sc0001101:488296-495222(+)	sp|P93768|PSMD3_TOBAC Probable 26S proteasome non-ATPase regulatory subunit 3 OS=Nicotiana tabacum GN=21D7 PE=2 SV=1	26s	Proteasome	[CP]	Pre-Fertilization	P5
Contig_42617	Sc0002518:265856-269837(-)	AT1G02170.1 | Symbols: LOL3, ATMCPB1, MCP1B, ATMC1, MC1 | metacaspase 1 | chr1:411883-413426 FORWARD LENGTH=367	MC1	Apoptosis	[SP_S]	Degradation	P1-5
Contig_43199	xpSc0053442:31475-33451(-)	AT2G26650.1 | Symbols: AKT1, ATAKT1, KT1 | K+ transporter 1 | chr2:11331965-11336444 REVERSE LENGTH=857	AKT1	CHX	[CP]	PT burst_ Fertilization (synthsizes ANX & COBL)	P5
Contig_43264	Sc0001951:401480-406811(+)	AT5G06860.1 | Symbols: PGIP1, ATPGIP1 | polygalacturonase inhibiting protein 1 | chr5:2132373-2133434 FORWARD LENGTH=330	PGIP1	PGAL-inhibiting	[CP]	Fertilization_inhibit PT growth & promotes PT burst	P5
Contig_45100	-	AT3G22630.1 | Symbols: PBD1, PRCGB | 20S proteasome beta subunit D1 | chr3:8009709-8010774 REVERSE LENGTH=204	20s	Proteasome	[CP]	Ub mediated RNS degradation	P3
Contig_45511	Sc0002732:270821-271443(-)	AT2G34930.1 | Symbols: | disease resistance family protein / LRR family protein | chr2:14737169-14739886 REVERSE LENGTH=905	LRR family protein	DRP	[CP]	Degradation	D5
Contig_4582	Sc0004901:79395-83639(+)	emb|CDJ26237.1| calreticulin [Petunia x hybrida]	CRT3	CRT3	[SP_T]	ovular guidance GAP modification	P4,5
Contig_45854	-	gb|ARQ20709.1| auxin early response protein SAUR21 [Camellia sinensis]	csSAUR23	Auxin-responsive protein	[SP_S] and [CP]	Growth	P5
Contig_46108	Sc0000562:422486-426497(-)	gb|ARJ54930.1| calcium-dependent protein kinases 3 [Camellia sinensis]	csCPK4	CPK	[CP]	Pollen germination, elongation and Fertilization	P1-5
Contig_46144	Sc0001241:473903-478829(+)	AT5G14870.1 | Symbols: CNGC18, ATCNGC18 | cyclic nucleotide-gated channel 18 | chr5:4808268-4810897 REVERSE LENGTH=706	CNGC18	CNGC18	[SP_T] and [CP]	Ovular guidance_Ca++ influx	P5
Contig_46978	-	AT3G26340.1 | Symbols: | N-terminal nucleophile aminohydrolases (Ntn hydrolases) superfamily protein | chr3:9650600-9652572 REVERSE LENGTH=273	Ntn hydrolases	Ntn hydrolases	[CP]	Calmodulin binding proteins for PT germination	P1
Contig_47311	-	AT5G57390.1 | Symbols: AIL5, CHO1, EMK | AINTEGUMENTA-like 5 | chr5:23253459-23256437 REVERSE LENGTH=558	AIL5	AINTEGUMENTA-like	[CP]	Floral development	P1-5
Contig_47440	Sc0002210:349985-358981(-)	AT1G72960.1 | Symbols: | Root hair defective 3 GTP-binding protein (RHD3) | chr1:27446263-27450862 FORWARD LENGTH=795	RHD3	RHD	[CP]	PT elongation	P3
Contig_47624	Sc0003641:189512-191663(+)	AT3G20580.1 | Symbols: COBL10 | COBRA-like protein 10 precursor | chr3:7188063-7190416 REVERSE LENGTH=672	COBL10	GAP_COBL10	[CP]	sustain PT growth & prevent PT burst	P5
Contig_4780	Sc0000648:415526-419315(+)	AT1G43640.1 | Symbols: AtTLP5, TLP5 | tubby like protein 5 | chr1:16439619-16441253 REVERSE LENGTH=429	TLP5	tubby like protein	[CP]	POLLEN Tube elongation	P1-5
Contig_48088	-	AT1G21720.1 | Symbols: PBC1 | proteasome beta subunit C1 | chr1:7626394-7628070 FORWARD LENGTH=204	PBC1	Proteasome	[CP]	Ub mediated RNS degradation	P3
Contig_50	Sc0000793:627222-627596(-)	AMQ67305.1 self-incompatibility associated ribonuclease [Camellia sinensis]	csRNS	S-RNase	[SP_S] and [SP_T]	inhibit PT elongation	P4,5
Contig_5027	Sc0000079:990752-996089(+)	AT3G61113.1 | Symbols: | Ubiquitin related modifier 1 | chr3:22614582-22615415 REVERSE LENGTH=99	Ubiquitin	Ubiquitin	[SP_T]	Ub mediated RNS degradation	P3
Contig_504	Sc0004276:59220-63033(+)	AT3G59910.1 | Symbols: | Ankyrin repeat family protein | chr3:22130779-22133033 REVERSE LENGTH=611	Ankyrin	Ankyrin	[CP]	Fertilization	P5
Contig_5104	-	gb|ADC55527.1| ERF transcription factor [Camellia sinensis]	ERF-1	ethylene response	[SP_S] and [SP_T]	Post-Fertilization synergid degeneration	P5
Contig_5493	xpSc0053730:106915-108540(+)	AT3G20060.1 | Symbols: UBC19 | ubiquitin-conjugating enzyme19 | chr3:7002927-7004283 REVERSE LENGTH=181	UBC19	Ubiquitin	[SP_S]	Ub mediated RNS degradation	P3
Contig_5934	Sc0000258:152760-157320(+)	AT1G27460.1 | Symbols: NPGR1 | no pollen germination related 1 | chr1:9534977-9537424 FORWARD LENGTH=694	NPGR1	NPGR	[CP]	Calmodulin binding proteins for PT germination	P1
Contig_6023	Sc0002073:85910-88094(+)	AT5G53160.2 | Symbols: RCAR3, PYL8 | regulatory components of ABA receptor 3 | chr5:21561026-21561953 FORWARD LENGTH=188	ABA receptor	ABA	[CP]	Post-Fertilization synergid degeneration	P5
Contig_6268	xfSc0001017:25904-27151(+)	sp|Q9M310|FBK77_ARATH F-box/kelch-repeat protein At3g61590 OS=Arabidopsis thaliana GN=At3g61590 PE=1 SV=1	FBK	FBK	[CP]	Ub mediated RNS degradation	P3
Contig_6551	Sc0001901:28456-37826(+)	gb|ANB66332.1| coronatine insensitive 1 [Camellia sinensis]	csCOI1	F-box/RNI	[CP]	Ub mediated RNS degradation	P3
Contig_703	Sc0004822:74244-75089(-)	AT3G44260.1 | Symbols: | Polynucleotidyl transferase, ribonuclease H-like superfamily protein | chr3:15952213-15953055 REVERSE LENGTH=280	CAF1a	RNH	[SP_S] and [SP_T]	inhibit PT elongation	P4,5
Contig_7529	Sc0000894:19165-30415(+)	AT4G33210.1 | Symbols: SLOMO | F-box family protein | chr4:16015971-16020697 REVERSE LENGTH=990	SLOMO	F-box	[CP]	Ub mediated RNS degradation	P3
Contig_7765	xpSc0053221:298601-300484(+)	sp|Q9LZD3|E70A1_ARATH Exocyst complex component EXO70A1 OS=Arabidopsis thaliana GN=EXO70A1 PE=1 SV=1	Exo70A1	EXO70	[SP_S] and [SP_T]	Pollen Germination	P1,2
Contig_7908	Sc0003189:158664-161480(-)	AT2G18170.1 | Symbols: ATMPK7, MPK7 | MAP kinase 7 | chr2:7908178-7909374 REVERSE LENGTH=368	MPK7	TF_MAPK	[CP]	Fertilization	P5
Contig_805	Sc0003443:216564-220488(+)	XP_019055575.1 PREDICTED: autophagy-related protein 8C-like isoform X1 [Nelumbo nucifera]	APG8C	UBiquitin	[CP]	Ub mediated RNS degradation	P3
Contig_8233	Sc0002256:290719-293257(-)	ARQ20714.1 auxin early response protein GH3.1 [Camellia sinensis]	GH3.1	Auxin-responsive GH	[CP]	Growth	P5
Contig_8623	Sc0001153:21690-25346(-)	AT4G38430.1 | Symbols: ATROPGEF1, ROPGEF1 | rho guanyl-nucleotide exchange factor 1 | chr4:17986643-17988659 FORWARD LENGTH=548	ROPGEF1	ROPGEF	[CP]	Synergid degeneration during fertilization	P5
Contig_8970	Sc0000071:3458-4076(-)	gb|AEE82817.1| K-box region and MADS-box transcription factor family protein [Arabidopsis thaliana]	AG	TF_MADS	[CP]	Floral development	P1-5
Contig_1019	Sc0001208:205785-211786(+)	XP_010053221.1 PREDICTED: probable polygalacturonase [Eucalyptus grandis] KCW77483.1 hypothetical protein EUGRSUZ_D01821 [Eucalyptus grandis]	Pectin lyase	Pectin lyase	[CP]	Pollen Tube elongation	P2-5
Contig_10223	Sc0000780:473779-476457(-)	AT3G51550.1 | Symbols: FER | Malectin/receptor-like protein kinase family protein | chr3:19117877-19120564 REVERSE LENGTH=895	FER	FER	[CP]	PT reception_Fertilization	P5
Contig_10250	xfSc0001103:9275-20232(+)	gi|747042755|ref|XP_011080144.1| PREDICTED: protein ROOT HAIR DEFECTIVE 3-like [Sesamum indicum]	RHD3	RHD	[CP]	PT elongation	P3
Contig_10640	Sc0000174:575784-576176(-)	gi|590704388|ref|XP_007047144.1| Salicylic acid-binding protein 2 [Theobroma cacao] gi|508699405|gb|EOX91301.1| Salicylic acid-binding protein 2 [Theobroma cacao]	Salicylic acid-binding protein	SA binding	[SP_S] and [SP_T]	Degradation	P1-5
Contig_10768	Sc0000051:528147-535000(-)	AT4G15475.1 | Symbols: | F-box/RNI-like superfamily protein | chr4:8845927-8848701 FORWARD LENGTH=610	F-box/RNI	F-box/RNI	[CP]	Ub mediated RNS degradation	P3
Contig_10874	Sc0002900:104253-114749(+)	AT5G01210.1 | Symbols: | HXXXD-type acyl-transferase family protein | chr5:84554-85981 FORWARD LENGTH=475	BAHD At	BAHD-At	[SP_S] and [SP_T]	Pre-Fertilization	P5
Contig_10926	Sc0001083:484860-488588(+)	AT1G48100.1 | Symbols: | Pectin lyase-like superfamily protein | chr1:17766921-17769625 FORWARD LENGTH=475	Pectin lyase	Pectin lyase	[SP_T]	Pollen Tube elongation	P2-5
Contig_11157	Sc0001857:152928-154139(-)	dbj|BAQ19038.1| Sm-locus linked F-box protein type-3 [Petunia x hybrida]	F-box	F-box	[SP_S] and [CP]	Ub mediated RNS degradation	P3
Contig_11185	-	gb|AGV06259.1| fertilization-related kinase 3 [Solanum chacoense]	MAPKKK14	TF_MAPK	[SP_T] and [CP]	Fertilization	P5
Contig_11368	Sc0000897:687241-692205(-)	AT5G01720.1 | Symbols: | RNI-like superfamily protein | chr5:267118-270391 REVERSE LENGTH=665	F-box/RNI	F-box/RNI	[CP]	Ub mediated RNS degradation	P3
Contig_11532	Sc0001857:122546-123835(-)	dbj|BAJ24861.1| S-locus linked F-box protein type-3 [Petunia x hybrida]	F-box	F-box	[SP_T] and [CP]	Ub mediated RNS degradation	P3
Contig_11624	Sc0000163:482364-487659(+)	AT5G36930.2 | Symbols: | Disease resistance protein (TIR-NBS-LRR class) family | chr5:14567771-14571916 REVERSE LENGTH=1191	TIR-NBS-LRR	DRP	[CP]	Degradation	D5
Contig_119	Sc0003495:24164-26626(-)	AT2G19130.1 | Symbols: | S-locus lectin protein kinase family protein | chr2:8293789-8296275 FORWARD LENGTH=828	SRK	S-locus	[SP_S]	PT elongation	P3
Contig_11938	xfSc0011859:287-1409(-)	AT3G44326.1 | Symbols: | F-box family protein | chr3:16000933-16002024 REVERSE LENGTH=363	F-box	F-box	[SP_S] and [SP_T]	Ub mediated RNS degradation	P3
Contig_12049	-	AT3G07970.1 | Symbols: QRT2 | Pectin lyase-like superfamily protein | chr3:2541006-2543370 FORWARD LENGTH=439	QRT2	Pectin lyase	[CP]	Pollen Tube elongation	P2-5
Contig_1214	Sc0003688:45690-46178(+)	AT1G50060.1 | Symbols: | CAP (Cysteine-rich secretory proteins, Antigen 5, and Pathogenesis-related 1 protein) superfamily protein | chr1:18551186-18552446 FORWARD LENGTH=161	CRP	CRP	[CP]	Ovular Guidance Fertilization	P2
Contig_12337	Sc0003044:100597-104734(+)	AT4G28600.1 | Symbols: NPGR2 | no pollen germination related 2 | chr4:14130046-14132599 FORWARD LENGTH=739	NPGR2	NPGR	[CP]	Calmodulin binding proteins for PT germination	P1
Contig_12364	Sc0004512:58473-59150(+)	AT3G15210.1 | Symbols: ATERF-4, ERF4, RAP2.5, ATERF4 | ethylene responsive element binding factor 4 | chr3:5121472-5122140 FORWARD LENGTH=222	ERF4	ethylene response	[SP_S]	Post-Fertilization synergid degeneration	P5
Contig_12854	xfSc0000016:92117-93675(+)	XP_010067907.1 PREDICTED: exopolygalacturonase [Eucalyptus grandis]	Pectin lyase	Pectin lyase	[SP_S] and [SP_T]	Pollen Tube elongation	P2-5
Contig_12944	Sc0001528:181623-186645(-)	emb|CDJ26237.1| calreticulin [Petunia x hybrida]	CRT3	CRT3	[SP_T]	ovular guidance GAP modification	P4,5
Contig_13006	Sc0003408:187705-200847(+)	AT1G67080.1 | Symbols: ABA4 | abscisic acid (aba)-deficient 4 | chr1:25045405-25046681 REVERSE LENGTH=220	ABA4	ABA	[SP_T] and [CP]	Post-Fertilization synergid degeneration	P5
Contig_13119	xfSc0000014:639260-640351(-)	gb|AGM21635.1| S-haplotype-specific F-box brother 1a, partial [Eriobotrya japonica]	F-box	F-box	[CP]	Ub mediated RNS degradation	P3
Contig_13344	xpSc0055792:12127-20059(+)	AT1G06110.1 | Symbols: SKIP16 | SKP1/ASK-interacting protein 16 | chr1:1853237-1854938 REVERSE LENGTH=436	SKIP16	SKIP	[SP_S] and [CP]	Ub mediated RNS degradation	P3
Contig_13581	-	AT3G20600.1 | Symbols: NDR1 | Late embryogenesis abundant (LEA) hydroxyproline-rich glycoprotein family | chr3:7194877-7195536 FORWARD LENGTH=219	NDR1	LEA	[SP_T]	PT elongation in stylar tissue	P5
Contig_13658	Sc0001414:373859-375514(+)	AT3G28410.1 | Symbols: | F-box/RNI-like superfamily protein | chr3:10640152-10642071 REVERSE LENGTH=465	F-box/RNI	F-box/RNI	[CP]	Ub mediated RNS degradation	P3
Contig_13766	xfSc0000419:69460-82505(-)	AT1G22060.1 | Symbols: | LOCATED IN: vacuole; EXPRESSED IN: 23 plant structures; EXPRESSED DURING: 13 growth stages; BEST Arabidopsis thaliana protein match is: FBD, F-box and Leucine Rich Repeat domains containing protein (TAIR:AT1G22000.1); Has 84739 Blast hits to 38714 proteins in 2257 species: Archae - 1436; Bacteria - 11314; Metazoa - 40747; Fungi - 7706; Plants - 4675; Viruses - 308; Other …	FBD	F-box	[CP]	Ub mediated RNS degradation	P3
Contig_14548	Sc0000624:666007-672451(+)	AT3G51460.1 | Symbols: RHD4 | Phosphoinositide phosphatase family protein | chr3:19093007-19097142 FORWARD LENGTH=597	RHD4	RHD	[CP]	PT elongation	P3
Contig_14558	xfSc0017986:8-520(-)	AT4G25780.1 | Symbols: | CAP (Cysteine-rich secretory proteins, Antigen 5, and Pathogenesis-related 1 protein) superfamily protein | chr4:13121107-13121679 FORWARD LENGTH=190	CRP	CRP	[SP_S]	Ovular Guidance Fertilization	P2
Contig_14636	Sc0001291:126637-129170(-)	AT3G51550.1 | Symbols: FER | Malectin/receptor-like protein kinase family protein | chr3:19117877-19120564 REVERSE LENGTH=895	FER	FER	[CP]	PT reception_Fertilization	P5
Contig_14788	xpSc0053267:394324-396727(-)	AT3G07840.1 | Symbols: | Pectin lyase-like superfamily protein | chr3:2501893-2503475 REVERSE LENGTH=401	Pectin lyase	Pectin lyase	[CP]	Pollen Tube elongation	P2-5
Contig_14881	Sc0000309:435304-439394(-)	AT5G01720.1 | Symbols: | RNI-like superfamily protein | chr5:267118-270391 REVERSE LENGTH=665	F-box/RNI	F-box/RNI	[CP]	Ub mediated RNS degradation	P3
Contig_14953	xpSc0054118:35798-40774(+)	AT3G57530.1 | Symbols: CPK32, ATCPK32, CDPK32 | calcium-dependent protein kinase 32 | chr3:21296898-21299351 REVERSE LENGTH=538	CPK32	CPK	[SP_S]	Pollen germination, elongation and Fertilization	P1-5
Contig_14973	xfSc0001469:20058-20744(-)	AT2G35980.1 | Symbols: YLS9, NHL10, ATNHL10 | Late embryogenesis abundant (LEA) hydroxyproline-rich glycoprotein family | chr2:15110635-15111318 FORWARD LENGTH=227	YLS9	LEA	[SP_S]	PT elongation in stylar tissue	P5
Contig_14988	-	AT2G46330.1 | Symbols: AGP16, ATAGP16 | arabinogalactan protein 16 | chr2:19018730-19019108 REVERSE LENGTH=73	AGP16	arabinogalactan	[CP]	Stylar to ovular PT guidance	P2,3
Contig_15049	Sc0001240:238760-245686(+)	gb|AGV06259.1| fertilization-related kinase 3 [Solanum chacoense]	MAPKKK18	TF_MAPK	[CP]	Fertilization	P5
Contig_15072	Sc0000745:558339-559375(+)	gb|ADG96406.1| S-locus receptor kinase-like protein, partial [Olea europaea]	SRK	S-locus	[SP_T]	PT elongation	P3
Contig_15107	Sc0000464:356216-365210(+)	XP_011092895.1 protein NUCLEAR FUSION DEFECTIVE 4-like [Sesamum indicum]	NFD4	NFD	[CP]	Fertilization	P5
Contig_15186	-	AT1G14890.1 | Symbols: | Plant invertase/pectin methylesterase inhibitor superfamily protein | chr1:5137045-5137704 FORWARD LENGTH=219	PMEI-1	Pectin Methyl esterase Inhibitor	[CP]	Fertilization_inhibit PT growth & promotes PT burst	P5
Contig_15267	xpSc0053609:165591-167902(+)	gb|AAA21135.1| RNase NE [Nicotiana alata]	RNS1	RNS	[SP_S] and [SP_T]	inhibit PT elongation	P4,5
Contig_1528	Sc0001104:208531-215216(+)	AT3G58530.1 | Symbols: | RNI-like superfamily protein | chr3:21645759-21648219 FORWARD LENGTH=353	F-box/RNI	F-box/RNI	[CP]	Ub mediated RNS degradation	P3
Contig_15298	Sc0000227:223357-225228(+)	gb|AOS89825.1| ethylene insensitive 3-like 1 [Phalaenopsis aphrodite subsp. formosana]	EIN3	Ethylene insensitive	[SP_S]	Post-Fertilization synergid degeneration	P5
Contig_15494	Sc0000830:508169-521102(-)	gb|ABE01395.1| phragmoplastin [Camellia sinensis]	ADL6	actin depolymerizing factor	[SP_S]	PT elongation	P2-5
Contig_15519	Sc0002834:70342-71049(-)	AT5G44210.1 | Symbols: ERF9, ATERF9, ATERF-9 | erf domain protein 9 | chr5:17806742-17807344 FORWARD LENGTH=200	ERF9	ethylene response	[SP_T]	Post-Fertilization synergid degeneration	P5
Contig_15683	Sc0000666:379818-383318(-)	AT2G40940.1 | Symbols: ERS1, ERS | ethylene response sensor 1 | chr2:17084635-17086819 REVERSE LENGTH=613	ERS1	ethylene response	[CP]	Post-Fertilization synergid degeneration	P5
Contig_15689	xfSc0000149:15718-19780(+)	AT4G38430.1 | Symbols: ATROPGEF1, ROPGEF1 | rho guanyl-nucleotide exchange factor 1 | chr4:17986643-17988659 FORWARD LENGTH=548	ROPGEF1	ROPGEF	[SP_S]	Synergid degeneration during fertilization	P5
Contig_15879	-	AT4G33720.1 | Symbols: | CAP (Cysteine-rich secretory proteins, Antigen 5, and Pathogenesis-related 1 protein) superfamily protein | chr4:16182813-16183304 FORWARD LENGTH=163	CRP	CRP	[SP_T]	Ovular Guidance Fertilization	P2
Contig_15880	-	AT1G50060.1 | Symbols: | CAP (Cysteine-rich secretory proteins, Antigen 5, and Pathogenesis-related 1 protein) superfamily protein | chr1:18551186-18552446 FORWARD LENGTH=161	CRP	CRP	[CP]	Ovular Guidance Fertilization	P2
Contig_15892	Sc0001386:404980-409129(+)	AT5G51370.2 | Symbols: | RNI-like superfamily protein | chr5:20872783-20874192 FORWARD LENGTH=446	F-box/RNI	F-box/RNI	[SP_S]	Ub mediated RNS degradation	P3
Contig_1598	Sc0004024:59853-68123(+)	AT2G05840.1 | Symbols: PAA2 | 20S proteasome subunit PAA2 | chr2:2234226-2236053 FORWARD LENGTH=246	20S	Proteasome	[CP] and [SP_T]	Ub mediated RNS degradation	P3
Contig_16291	-	gb|AGV06259.1| fertilization-related kinase 3 [Solanum chacoense]	MAPKKK19	TF_MAPK	[SP_S] and [SP_T]	Fertilization	P5
Contig_16369	xfSc0000279:11742-12491(+)	gb|ADC55527.1| ERF transcription factor [Camellia sinensis]	ERF-1	ethylene response	[SP_S] and [SP_T]	Post-Fertilization synergid degeneration	P5
Contig_1649	Sc0004095:166859-167491(-)	AT3G44220.1 | Symbols: | Late embryogenesis abundant (LEA) hydroxyproline-rich glycoprotein family | chr3:15928216-15929645 FORWARD LENGTH=206	LEA	LEA	[CP]	PT elongation in stylar tissue	P5
Contig_1652	xpSc0053346:251986-252840(-)	AT5G22250.1 | Symbols: | Polynucleotidyl transferase, ribonuclease H-like superfamily protein | chr5:7365605-7366441 REVERSE LENGTH=278	CAF1b	RNH	[SP_S]	inhibit PT elongation	P4,5
Contig_1682	-	AT3G57510.1 | Symbols: ADPG1 | Pectin lyase-like superfamily protein | chr3:21283546-21285842 REVERSE LENGTH=431	Pectin lyase	Pectin lyase	[CP]	Pollen Tube elongation	P2-5
Contig_16974	Sc0000074:1417351-1418817(+)	AT1G80630.1 | Symbols: | RNI-like superfamily protein | chr1:30308879-30310615 REVERSE LENGTH=578	F-box/RNI	F-box/RNI	[SP_S] and [CP]	Ub mediated RNS degradation	P3
Contig_16997	Sc0001857:122546-123835(-)	dbj|BAQ18928.1| S5-locus linked F-box protein type-13 [Petunia x hybrida]	F-box	F-box	[SP_T]	Ub mediated RNS degradation	P3
Contig_17179	Sc0000565:94514-96278(-)	AT2G35890.1 | Symbols: CPK25 | calcium-dependent protein kinase 25 | chr2:15067175-15069136 REVERSE LENGTH=520	CPK25	CPK	[SP_T]	Pollen germination, elongation and Fertilization	P1-5
Contig_17264	-	AT5G28680.1 | Symbols: ANX2 | Malectin/receptor-like protein kinase family protein | chr5:10719437-10722013 REVERSE LENGTH=858	ANX2	GAP_ANX	[CP]	sustain PT growth & prevent PT burst	P5
Contig_17403	Sc0002374:123949-134814(+)	gb|AGV06259.1| fertilization-related kinase 3 [Solanum chacoense]	MEKK1	TF_MAPK	[SP_S]	Fertilization	P5
Contig_17650	Sc0006250:35707-39324(+)	AT3G46710.1 | Symbols: | NB-ARC domain-containing disease resistance protein | chr3:17206489-17209032 REVERSE LENGTH=847	LRR family protein	DRP	[SP_S] and [CP]	Degradation	D5
Contig_17834	Sc0003495:24164-26626(-)	gb|AGN12871.1| putative receptor kinase 3 [Leavenworthia alabamica]	SRK	S-locus	[SP_S]	PT elongation	P3
Contig_1806	Sc0000801:8351-10217(-)	AT2G15890.1 | Symbols: MEE14 | maternal effect embryo arrest 14 | chr2:6921196-6921978 REVERSE LENGTH=203	MEE14	MEE	[SP_S] and [SP_T]	Ovular_central cell-mediated pollen tube guidance	P5
Contig_18191	-	AT1G80170.1 | Symbols: | Pectin lyase-like superfamily protein | chr1:30153646-30155683 REVERSE LENGTH=444	Pectin lyase	Pectin lyase	[CP]	Pollen Tube elongation	P2-5
Contig_18234	Sc0002027:149641-152265(+)	sp|Q9FJK8|RP8L4_ARATH Probable disease resistance RPP8-like protein 4 OS=Arabidopsis thaliana GN=RPP8L4 PE=2 SV=1	DRP	CC-NBS-LRR	[SP_S] and [SP_T]	Degradation	D5
Contig_18276	xfSc0001087:21562-24611(+)	AT2G23170.1 | Symbols: GH3.3 | Auxin-responsive GH3 family protein | chr2:9864125-9866502 REVERSE LENGTH=595	GH3.3	Auxin-responsive GH	[SP_S]	Growth	P5
Contig_18373	Sc0003351:9125-11026(-)	AT3G59850.1 | Symbols: | Pectin lyase-like superfamily protein | chr3:22109343-22111566 REVERSE LENGTH=388	Pectin lyase	Pectin lyase	[CP]	Pollen Tube elongation	P2-5
Contig_18574	Sc0002135:386013-390854(+)	gi|669204968|gb|AII16885.1| mitogen activated protein kinase, partial [Camellia sinensis]	MPK3	TF_MAPK	[SP_S] and [SP_T]	Fertilization	P5
Contig_1858	Sc0000154:397635-398069(-)	AT2G45180.1 | Symbols: | Bifunctional inhibitor/lipid-transfer protein/seed storage 2S albumin superfamily protein | chr2:18626377-18626781 FORWARD LENGTH=134	LTP	LTP	[SP_T]	Stylar to ovular PT guidance	P2
Contig_18583	xfSc0000410:148703-150529(-)	gb|AOS89825.1| ethylene insensitive 3-like 1 [Phalaenopsis aphrodite subsp. formosana]	EIN3	Ethylene insensitive	[SP_S]	Post-Fertilization synergid degeneration	P5
Contig_18592	Sc0000663:475046-479299(-)	AT1G69550.1 | Symbols: | disease resistance protein (TIR-NBS-LRR class) | chr1:26148836-26153374 REVERSE LENGTH=1400	TIR-NBS-LRR	DRP	[CP]	Degradation	D5
Contig_1881	Sc0002042:43351-44667(-)	AT2G39980.1 | Symbols: | HXXXD-type acyl-transferase family protein | chr2:16688437-16689885 REVERSE LENGTH=482	BAHD At	BAHD-At	[SP_S]	Pre-Fertilization	P5
Contig_1896	xfSc0000850:93000-97125(-)	AT3G22630.1 | Symbols: PBD1, PRCGB | 20S proteasome beta subunit D1 | chr3:8009709-8010774 REVERSE LENGTH=204	20s	Proteasome	[CP] and [SP_T]	Ub mediated RNS degradation	P3
Contig_19199	-	gi|225443652|ref|XP_002280202.1| PREDICTED: protein RALF-like 19 [Vitis vinifera]	RALF-like 19	RALF	[CP]	Stylar to ovular PT guidance	P5
Contig_19283	Sc0001758:409840-432260(-)	AT5G35450.1 | Symbols: | Disease resistance protein (CC-NBS-LRR class) family | chr5:13667809-13670685 FORWARD LENGTH=901	CC-NBS-LRR	DRP	[SP_S] and [CP]	Degradation	D5
Contig_19407	Sc0001023:510607-519072(-)	AT4G23820.1 | Symbols: | Pectin lyase-like superfamily protein | chr4:12397217-12400050 REVERSE LENGTH=444	Pectin lyase	Pectin lyase	[CP]	Pollen Tube elongation	P2-5
Contig_1948	Sc0000848:166742-168136(+)	gi|590595285|ref|XP_007018014.1| HXXXD-type acyl-transferase family protein, putative [Theobroma cacao] gi|508723342|gb|EOY15239.1| HXXXD-type acyl-transferase family protein, putative [Theobroma cacao]	BAHD At	BAHD acyltransferase	[CP]	Pre-Fertilization	P5
Contig_19516	xfSc0001985:19069-19757(+)	gb|ADG96405.1| S-locus receptor kinase, partial [Olea europaea]	SRK	S-locus	[CP]	PT elongation	P3
Contig_19517	Sc0004313:129222-136153(+)	gb|ADG96405.1| S-locus receptor kinase, partial [Olea europaea]	SRK	S-locus	[CP]	PT elongation	P3
Contig_1957	Sc0001229:17358-26791(+)	AT4G33790.1 | Symbols: CER4, G7, FAR3 | Jojoba acyl CoA reductase-related male sterility protein | chr4:16204325-16207891 REVERSE LENGTH=493	CER4	male sterility protein	[CP]	Pollen degradation	D5
Contig_19636	xfSc0006113:3114-4558(-)	sp|Q40478|ERF5_TOBAC Ethylene-responsive transcription factor 5 OS=Nicotiana tabacum GN=ERF5 PE=2 SV=1	ERF5	ERF	[SP_S] and [SP_T]	Degradation	P1-5
Contig_19864	Sc0000460:858562-860996(+)	AT1G70300.1 | Symbols: KUP6 | K+ uptake permease 6 | chr1:26477993-26481233 REVERSE LENGTH=782	KUP6	CHX	[CP]	PT burst_ Fertilization (synthsizes ANX & COBL)	P5
Contig_19989	-	AT5G35450.1 | Symbols: | Disease resistance protein (CC-NBS-LRR class) family | chr5:13667809-13670685 FORWARD LENGTH=901	CC-NBS-LRR	DRP	[SP_S] and [SP_T]	Degradation	D5
Contig_20162	-	AT1G31650.1 | Symbols: ATROPGEF14, ROPGEF14 | RHO guanyl-nucleotide exchange factor 14 | chr1:11326474-11329767 REVERSE LENGTH=576	ROPGEF14	ROPGEF	[SP_T]	Synergid degeneration during fertilization	P5
Contig_2023	Sc0001578:418-10589(+)	AT2G23170.1 | Symbols: GH3.3 | Auxin-responsive GH3 family protein | chr2:9864125-9866502 REVERSE LENGTH=595	GH3.3	Auxin-responsive GH	[SP_S]	Growth	P5
Contig_20230	Sc0000068:1245002-1256633(+)	emb|CAG28412.1| S-receptor kinase-like protein 1 [Senecio squalidus]	SRK	S-locus	[SP_S]	PT elongation	P3
Contig_20398	Sc0002996:267612-271188(-)	AT1G74875.1 | Symbols: | FUNCTIONS IN: molecular_function unknown; INVOLVED IN: biological_process unknown; LOCATED IN: cellular_component unknown; BEST Arabidopsis thaliana protein match is: F-box family protein (TAIR:AT1G67623.1); Has 36 Blast hits to 36 proteins in 8 species: Archae - 0; Bacteria - 0; Metazoa - 0; Fungi - 0; Plants - 36; Viruses - 0; Other Eukaryotes - 0 (source: NCBI BLink). …	F-box	F-box	[SP_S]	Ub mediated RNS degradation	P3
Contig_20572	-	AT2G45470.1 | Symbols: FLA8, AGP8 | FASCICLIN-like arabinogalactan protein 8 | chr2:18742797-18744059 REVERSE LENGTH=420	FLA8	arabinogalactan	[CP]	Stylar to ovular PT guidance	P2,3
Contig_20949	Sc0002172:28046-34863(-)	AT1G70300.1 | Symbols: KUP6 | K+ uptake permease 6 | chr1:26477993-26481233 REVERSE LENGTH=782	KUP6	CHX	[SP_S] and [CP]	PT burst_ Fertilization (synthsizes ANX & COBL)	P5
Contig_2111	Sc0002470:287112-287647(+)	AT1G75440.1 | Symbols: UBC16 | ubiquitin-conjugating enzyme 16 | chr1:28313623-28314960 FORWARD LENGTH=161	UBC16	Ubiquitin	[CP]	Ub mediated RNS degradation	P3
Contig_21120	Sc0000856:338123-342066(-)	AT5G45360.1 | Symbols: | F-box family protein | chr5:18384783-18386670 REVERSE LENGTH=316	F-box	F-box	[SP_S]	Ub mediated RNS degradation	P3
Contig_21144	xfSc0000292:105825-108779(-)	AT2G25490.1 | Symbols: EBF1, FBL6 | EIN3-binding F box protein 1 | chr2:10848018-10850275 REVERSE LENGTH=628	EBF1	F-box_EBF	[SP_S] and [SP_T]	Ub mediated RNS degradation	P3
Contig_21280	-	AT4G31540.1 | Symbols: ATEXO70G1, EXO70G1 | exocyst subunit exo70 family protein G1 | chr4:15284739-15286802 REVERSE LENGTH=687	EXO70G1	EXO70	[SP_S]	Pollen Germination	P1,2
Contig_21429	Sc0004140:100258-104422(+)	AT5G19360.1 | Symbols: CPK34 | calcium-dependent protein kinase 34 | chr5:6521716-6523780 REVERSE LENGTH=523	CPK34	CPK	[CP]	Pollen germination, elongation and Fertilization	P1-5
Contig_21582	Sc0000332:296088-298886(-)	AT3G07040.1 | Symbols: RPM1, RPS3 | NB-ARC domain-containing disease resistance protein | chr3:2226244-2229024 REVERSE LENGTH=926	RPM1	DRP	[CP]	Degradation	D5
Contig_21660	xfSc0000144:33691-34281(-)	AT4G25780.1 | Symbols: | CAP (Cysteine-rich secretory proteins, Antigen 5, and Pathogenesis-related 1 protein) superfamily protein | chr4:13121107-13121679 FORWARD LENGTH=190	CRP	CRP	[SP_S] and [SP_T]	Ovular Guidance Fertilization	P2
Contig_21726	Sc0004031:20395-20598(-)	AT5G53250.1 | Symbols: AGP22, ATAGP22 | arabinogalactan protein 22 | chr5:21603715-21604007 FORWARD LENGTH=63	AGP22	arabinogalactan	[SP_S]	Stylar to ovular PT guidance	P2,3
Contig_22266	Sc0000602:327556-327981(-)	AT1G28360.1 | Symbols: ERF12, ATERF12 | ERF domain protein 12 | chr1:9951934-9952503 FORWARD LENGTH=189	ERF12	ethylene response	[SP_S]	Post-Fertilization synergid degeneration	P5
Contig_22652	Sc0002739:273407-276915(-)	gb|AGN12870.1| putative S-locus lectin protein kinase-like protein [Leavenworthia alabamica]	SRK	S-locus	[SP_S] and [CP]	PT elongation	P3
Contig_2267	Sc0001083:399955-401268(+)	sp|Q9LUV2|POP3_ARATH Probable protein Pop3 OS=Arabidopsis thaliana GN=At3g17210 PE=1 SV=1	POP3	POP3	[SP_T] and [CP]	Pollen Tube elongation	P3
Contig_23198	Sc0004222:8388-9686(+)	AT5G54370.1 | Symbols: | Late embryogenesis abundant (LEA) protein-related | chr5:22075334-22076567 FORWARD LENGTH=337	LEA	LEA	[SP_T] and [CP]	PT elongation in stylar tissue	P5
Contig_23268	Sc0001763:431035-432297(+)	AT2G45470.1 | Symbols: FLA8, AGP8 | FASCICLIN-like arabinogalactan protein 8 | chr2:18742797-18744059 REVERSE LENGTH=420	FLA8	arabinogalactan	[SP_T]	Stylar to ovular PT guidance	P2,3
Contig_23347	-	gb|ADG96405.1| S-locus receptor kinase, partial [Olea europaea]	SRK	S-locus	[SP_S]	PT elongation	P3
Contig_23382	Sc0002900:104253-114749(+)	AT5G01210.1 | Symbols: | HXXXD-type acyl-transferase family protein | chr5:84554-85981 FORWARD LENGTH=475	BAHD At	BAHD-At	[SP_S] and [SP_T]	Pre-Fertilization	P5
Contig_23527	Sc0000027:163629-164807(+)	sp|P19963.2|ALL1_OLEEU RecName: Full=Major pollen allergen Ole e 1; AltName: Full=Allergen Ole e I; AltName: Allergen=Ole e 1	LAT52	CRP_LAT52	[CP]	Pollen Germination and growth	P1
Contig_23603	Sc0000228:426981-436138(-)	AT4G09420.1 | Symbols: | Disease resistance protein (TIR-NBS class) | chr4:5962319-5963776 REVERSE LENGTH=457	TIR-NBS-LRR	DRP	[SP_S] and [CP]	Degradation	D5
Contig_23623	Sc0000995:160699-163301(-)	AT2G18170.1 | Symbols: ATMPK7, MPK7 | MAP kinase 7 | chr2:7908178-7909374 REVERSE LENGTH=368	MPK7	TF_MAPK	[CP]	Fertilization	P5
Contig_24061	Sc0001104:208531-215216(+)	AT3G58530.1 | Symbols: | RNI-like superfamily protein | chr3:21645759-21648219 FORWARD LENGTH=353	F-box/RNI	F-box/RNI	[SP_T]	Ub mediated RNS degradation	P3
Contig_24127	Sc0000043:542607-550334(+)	AT2G32730.1 | Symbols: | 26S proteasome regulatory complex, non-ATPase subcomplex, Rpn2/Psmd1 subunit | chr2:13880189-13885464 FORWARD LENGTH=1004	26s	Proteasome	[SP_S]	Ub mediated RNS degradation	P3
Contig_24149	Sc0003649:79758-85114(-)	AT4G28210.1 | Symbols: emb1923 | embryo defective 1923 | chr4:13990634-13991931 FORWARD LENGTH=348	EMB1923	EMB	[SP_S] and [SP_T]	Pre-Fertilization	P5
Contig_24337	-	gb|ADC55527.1| ERF transcription factor [Camellia sinensis]	ERF2	ethylene response	[SP_T]	Post-Fertilization synergid degeneration	P5
Contig_24487	xfSc0001087:21562-24611(+)	AT2G23170.1 | Symbols: GH3.3 | Auxin-responsive GH3 family protein | chr2:9864125-9866502 REVERSE LENGTH=595	GH3.3	Auxin-responsive GH	[SP_S]	Growth	P5
Contig_24499	-	AT3G44326.1 | Symbols: | F-box family protein | chr3:16000933-16002024 REVERSE LENGTH=363	F-box	F-box	[SP_S]	Ub mediated RNS degradation	P3
Contig_24559	-	AT1G01750.1 | Symbols: ADF11 | actin depolymerizing factor 11 | chr1:275528-276126 FORWARD LENGTH=140	ADF11	actin depolymerizing factor	[SP_S]	PT elongation	P2-5
Contig_24641	Sc0000227:223357-225228(+)	AT3G20770.1 | Symbols: EIN3, AtEIN3 | Ethylene insensitive 3 family protein | chr3:7260702-7262588 REVERSE LENGTH=628	EIN3	Ethylene insensitive	[SP_S]	Post-Fertilization synergid degeneration	P5
Contig_24784	-	gb|ADC55527.1| ERF transcription factor [Camellia sinensis]	ERF1	ethylene response	[SP_S] and [SP_T]	Post-Fertilization synergid degeneration	P5
Contig_25000	xfSc0000016:92117-93675(+)	AT1G05660.1 | Symbols: | Pectin lyase-like superfamily protein | chr1:1694286-1696058 REVERSE LENGTH=394	Pectin lyase	Pectin lyase	[SP_S]	Pollen Tube elongation	P2-5
Contig_25144	Sc0000383:637776-643120(+)	dbj|BAA07577.2| receptor protein kinase SRK12 [Brassica rapa subsp. oleifera]	SRK	S-locus	[SP_S] and [SP_T]	PT elongation	P3
Contig_25245	-	XP_022002825.1 protein GAMETE EXPRESSED 1-like isoform X1 [Helianthus annuus] OTG03487.1 hypothetical protein HannXRQ_Chr13g0424601 [Helianthus annuus]	GEX1	GEX	[SP_S] and [CP]	PT reception_Fertilization	P5
Contig_25309	Sc0004579:41439-46496(-)	AT4G03400.1 | Symbols: DFL2, GH3-10 | Auxin-responsive GH3 family protein | chr4:1497675-1499729 REVERSE LENGTH=591	DFL2	Auxin-responsive GH	[SP_S] and [CP]	Growth	P5
Contig_2548	Sc0003343:19126-27283(-)	AT1G47250.1 | Symbols: PAF2 | 20S proteasome alpha subunit F2 | chr1:17319220-17320900 FORWARD LENGTH=277	20s	Proteasome	[CP] and [SP_T]	Ub mediated RNS degradation	P3
Contig_25747	xfSc0008939:528-1736(+)	gb|AGV06259.1| fertilization-related kinase 3 [Solanum chacoense]	MAPKKK18	TF_MAPK	[CP]	Fertilization	P5
Contig_25919	Sc0000263:58003-61614(+)	AT1G10640.1 | Symbols: | Pectin lyase-like superfamily protein | chr1:3515478-3517807 REVERSE LENGTH=532	Pectin lyase	Pectin lyase	[SP_S] and [CP]	Pollen Tube elongation	P2-5
Contig_26270	Sc0000445:674928-675632(+)	AT2G19130.1 | Symbols: | S-locus lectin protein kinase family protein | chr2:8293789-8296275 FORWARD LENGTH=828	SRK	S-locus	[SP_T]	PT elongation	P3
Contig_2634	Sc0001942:396312-403366(+)	AT1G63700.1 | Symbols: EMB71, YDA, MAPKKK4 | Protein kinase superfamily protein | chr1:23625208-23629031 REVERSE LENGTH=883	MAPKKK5	TF_MAPK	[SP_S]	Fertilization	P5
Contig_26373	Sc0000297:135441-137312(+)	AT5G39450.1 | Symbols: | F-box family protein | chr5:15786045-15787877 FORWARD LENGTH=579	F-box	F-box	[SP_S]	Ub mediated RNS degradation	P3
Contig_26758	Sc0000644:778348-787642(+)	AT1G53580.1 | Symbols: GLX2-3, ETHE1, GLY3 | glyoxalase II 3 | chr1:19991542-19993250 REVERSE LENGTH=294	GLX2	glyoxalase	[CP]	Fertilization_Gamete attachment	P5
Contig_26769	Sc0000408:660126-683175(-)	AT2G19600.1 | Symbols: ATKEA4, KEA4 | K+ efflux antiporter 4 | chr2:8479275-8483482 FORWARD LENGTH=592	KEA4	CHX	[SP_T]	PT burst_ Fertilization (synthsizes ANX & COBL)	P5
Contig_26779	Sc0000692:373553-376015(+)	AT5G25350.1 | Symbols: EBF2 | EIN3-binding F box protein 2 | chr5:8794842-8796882 REVERSE LENGTH=623	EBF2	F-box_EBF	[SP_S]	Ub mediated RNS degradation	P3
Contig_26852	Sc0005099:88714-98213(-)	AT1G02170.1 | Symbols: LOL3, ATMCPB1, MCP1B, ATMC1, MC1 | metacaspase 1 | chr1:411883-413426 FORWARD LENGTH=367	MC1	Apoptosis	[SP_T]	Degradation	P1-5
Contig_26888	Sc0000666:379818-383318(-)	AT2G40940.1 | Symbols: ERS1, ERS | ethylene response sensor 1 | chr2:17084635-17086819 REVERSE LENGTH=613	ERS1	ethylene response	[CP]	Post-Fertilization synergid degeneration	P5
Contig_26891	-	gb|ADC55527.1| ERF transcription factor [Camellia sinensis]	ERF2	ethylene response	[SP_S] and [CP]	Post-Fertilization synergid degeneration	P5
Contig_27019	Sc0002739:273407-276915(-)	gb|ADG96405.1| S-locus receptor kinase, partial [Olea europaea]	SRK	S-locus	[CP]	PT elongation	P3
Contig_27398	Sc0000973:513584-514534(-)	AT3G02050.1 | Symbols: KUP3, ATKUP3, ATKT4 | K+ uptake transporter 3 | chr3:350815-354135 FORWARD LENGTH=789	KUP3	CHX	[SP_S] and [CP]	PT burst_ Fertilization (synthsizes ANX & COBL)	P5
Contig_27600	Sc0003635:38174-39216(-)	AT5G08350.1 | Symbols: | GRAM domain-containing protein / ABA-responsive protein-related | chr5:2686417-2687175 REVERSE LENGTH=222	ABA-responsive protein	ABA	[SP_S]	Post-Fertilization synergid degeneration	P5
Contig_27844	Sc0001758:409840-432260(-)	AT1G50180.1 | Symbols: | NB-ARC domain-containing disease resistance protein | chr1:18584235-18587136 FORWARD LENGTH=857	NB-ARC domain	DRP	[SP_S] and [CP]	Degradation	D5
Contig_27962	-	gb|AGV06259.1| fertilization-related kinase 3 [Solanum chacoense]	MAPKKK19	TF_MAPK	[SP_S]	Fertilization	P5
Contig_27973	Sc0001083:484860-488588(+)	gb|ETS78459.1| putative exopolygalacturonase X [Pestalotiopsis fici W106-1]	Pectin lyase	Pectin lyase	[SP_T]	Pollen Tube elongation	P2-5
Contig_27994	xpSc0053267:394324-396727(-)	AT3G07820.1 | Symbols: | Pectin lyase-like superfamily protein | chr3:2496597-2498028 REVERSE LENGTH=391	Pectin lyase	Pectin lyase	[CP]	Pollen Tube elongation	P2-5
Contig_28071	Sc0001111:42601-44098(-)	gb|ADG96405.1| S-locus receptor kinase, partial [Olea europaea]	SRK	S-locus	[CP]	PT elongation	P3
Contig_28379	Sc0000576:144995-147163(-)	sp|P0DH86.1|SRK_ARATH RecName: Full=G-type lectin S-receptor-like serine/threonine-protein kinase SRK; Flags: Precursor	S-locus	S-locus	[SP_S]	PT elongation	P3
Contig_28558	xfSc0001920:3-15407(+)	gb|ABS53303.1| S-locus lectin protein kinase family protein, partial [Arabidopsis lyrata subsp. lyrata]	SRK	S-locus	[SP_S]	PT elongation	P3
Contig_28606	Sc0000494:428945-430471(+)	emb|CAG28412.1| S-receptor kinase-like protein 1 [Senecio squalidus]	SRK	S-locus	[SP_S] and [CP]	PT elongation	P3
Contig_28611	Sc0003140:352-21810(+)	AT2G04660.1 | Symbols: APC2 | anaphase-promoting complex/cyclosome 2 | chr2:1624933-1629039 FORWARD LENGTH=865	APC2	anaphase promoting complex	[CP]	fertilization followed division	P5
Contig_28652	Sc0003635:38174-39216(-)	AT5G08350.1 | Symbols: | GRAM domain-containing protein / ABA-responsive protein-related | chr5:2686417-2687175 REVERSE LENGTH=222	ABA-responsive protein	ABA	[CP]	Post-Fertilization synergid degeneration	P5
Contig_28707	Sc0004313:129222-136153(+)	gb|AJP61150.1| SRKp [Arabidopsis halleri]	SRK	S-locus	[SP_T]	PT elongation	P3
Contig_2871	-	AT3G06240.1 | Symbols: | F-box family protein | chr3:1887336-1888619 FORWARD LENGTH=427	F-box	F-box	[CP]	Ub mediated RNS degradation	P3
Contig_2883	Sc0000106:155266-156333(+)	AT4G13420.1 | Symbols: HAK5, ATHAK5 | high affinity K+ transporter 5 | chr4:7797038-7802174 REVERSE LENGTH=785	HAK5	CHX	[SP_S] and [CP]	PT burst_ Fertilization (synthsizes ANX & COBL)	P5
Contig_28946	Sc0001114:265312-267561(-)	gb|AFP19451.1| transport inhibitor response 1 [Camellia sinensis]	AFB5	F-box (AUXIN)	[SP_T]	Ub mediated RNS degradation	P3
Contig_28981	xfSc0000292:105825-108779(-)	AT2G25490.1 | Symbols: EBF1, FBL6 | EIN3-binding F box protein 1 | chr2:10848018-10850275 REVERSE LENGTH=628	EBF1	F-box_EBF	[SP_S]	Ub mediated RNS degradation	P3
Contig_28995	Sc0000445:674928-675632(+)	AT2G19130.1 | Symbols: | S-locus lectin protein kinase family protein | chr2:8293789-8296275 FORWARD LENGTH=828	SRK	S-locus	[CP]	PT elongation	P3
Contig_29015	Sc0000103:367774-370264(+)	gb|ABS53302.1| S-locus lectin protein kinase family protein, partial [Arabidopsis lyrata subsp. lyrata]	SRK	S-locus	[SP_T]	PT elongation	P3
Contig_29024	-	gi|697132678|ref|XP_009620391.1| PREDICTED: BAHD acyltransferase DCR [Nicotiana tomentosiformis]	BAHD-At	BAHD-At	[SP_T] and [CP]	Pre-Fertilization	P5
Contig_29530	xfSc0000381:37915-39862(-)	AT4G22950.1 | Symbols: AGL19, GL19 | AGAMOUS-like 19 | chr4:12023946-12027421 REVERSE LENGTH=219	AGL19	AGAMOUS	[CP]	Floral development	P1-5
Contig_29537	Sc0000014:1812036-1815579(-)	gb|AFP19451.1| transport inhibitor response 1 [Camellia sinensis]	TIR1	F-box/RNI	[SP_S] and [SP_T]	Ub mediated RNS degradation	P3
Contig_29595	Sc0005128:73802-76132(-)	gb|AAK19319.2| S-receptor kinase, partial [Arabidopsis lyrata]	SRK	S-locus	[SP_S] and [SP_T]	PT elongation	P3
Contig_30288	Sc0000075:25995-29855(-)	AT5G13900.1 | Symbols: | Bifunctional inhibitor/lipid-transfer protein/seed storage 2S albumin superfamily protein | chr5:4481346-4481876 REVERSE LENGTH=151	LTP	LTP	[SP_S] and [SP_T]	Stylar to ovular PT guidance	P2
Contig_30370	xfSc0033770:278-829(-)	AT3G44380.1 | Symbols: | Late embryogenesis abundant (LEA) hydroxyproline-rich glycoprotein family | chr3:16036254-16036814 REVERSE LENGTH=186	LEA	LEA	[SP_T]	PT elongation in stylar tissue	P5
Contig_30463	Sc0002975:37855-44479(+)	AT1G09000.1 | Symbols: ANP1, MAPKKK1, NP1 | NPK1-related protein kinase 1 | chr1:2891111-2894987 FORWARD LENGTH=666	NP1	TF_MAPK	[SP_S]	Fertilization	P5
Contig_30684	Sc0000088:567245-567904(+)	AT5G60440.1 | Symbols: AGL62 | AGAMOUS-like 62 | chr5:24306329-24307520 FORWARD LENGTH=299	AGL62	AGAMOUS	[SP_S] and [CP]	Floral development	P1-5
Contig_3083	Sc0000227:223357-225228(+)	gb|AOS89825.1| ethylene insensitive 3-like 1 [Phalaenopsis aphrodite subsp. formosana]	EIN3	Ethylene insensitive	[CP]	Post-Fertilization synergid degeneration	P5
Contig_30853	xpSc0054183:27246-30191(-)	AT4G25590.1 | Symbols: ADF7 | actin depolymerizing factor 7 | chr4:13059137-13060050 REVERSE LENGTH=137	ADF7	actin depolymerizing factor	[CP]	PT elongation	P2-5
Contig_31284	Sc0002231:240065-246240(+)	AT4G25590.1 | Symbols: ADF7 | actin depolymerizing factor 7 | chr4:13059137-13060050 REVERSE LENGTH=137	ADF7	actin depolymerizing factor	[CP]	PT elongation	P2-5
Contig_31286	Sc0003009:78995-79857(+)	AT5G08350.1 | Symbols: | GRAM domain-containing protein / ABA-responsive protein-related | chr5:2686417-2687175 REVERSE LENGTH=222	ABA-responsive protein	ABA	[CP]	Post-Fertilization synergid degeneration	P5
Contig_31295	Sc0000489:283034-286156(-)	AT1G48100.1 | Symbols: | Pectin lyase-like superfamily protein | chr1:17766921-17769625 FORWARD LENGTH=475	Pectin lyase	Pectin lyase	[SP_T]	Pollen Tube elongation	P2-5
Contig_31352	xpSc0053528:155181-156649(+)	AT1G10780.1 | Symbols: | F-box/RNI-like superfamily protein | chr1:3592875-3594310 REVERSE LENGTH=418	F-box/RNI	F-box/RNI	[SP_T]	Ub mediated RNS degradation	P3
Contig_31422	Sc0003400:30566-45787(-)	dbj|BAQ18992.1| S19-locus linked F-box protein type-8 A [Petunia axillaris subsp. axillaris]	F-box	F-box	[SP_T]	Ub mediated RNS degradation	P3
Contig_31619	Sc0001763:431035-432297(+)	AT2G45470.1 | Symbols: FLA8, AGP8 | FASCICLIN-like arabinogalactan protein 8 | chr2:18742797-18744059 REVERSE LENGTH=420	FLA8	arabinogalactan	[SP_S] and [SP_T]	Stylar to ovular PT guidance	P2,3
Contig_31687	Sc0003040:83247-90346(+)	gi|720022224|ref|XP_010262978.1| PREDICTED: protein YLS9-like [Nelumbo nucifera]	LEA	LEA	[SP_T]	PT elongation in stylar tissue	P5
Contig_31713	-	AT5G48170.1 | Symbols: SLY2 | F-box family protein | chr5:19532729-19533202 REVERSE LENGTH=157	SLY2	F-box	[SP_T]	Ub mediated RNS degradation	P3
Contig_31795	xpSc0054048:31075-31710(+)	AT4G23930.1 | Symbols: | Late embryogenesis abundant (LEA) hydroxyproline-rich glycoprotein family | chr4:12436131-12436694 REVERSE LENGTH=187	LEA	LEA	[SP_T]	PT elongation in stylar tissue	P5
Contig_31796	xfSc0000739:36613-40462(+)	AT1G10640.1 | Symbols: | Pectin lyase-like superfamily protein | chr1:3515478-3517807 REVERSE LENGTH=532	Pectin lyase	Pectin lyase	[SP_S]	Pollen Tube elongation	P2-5
Contig_31958	Sc0004393:13539-19401(+)	gb|AFP19451.1| transport inhibitor response 1 [Camellia sinensis]	TIR1	F-box/RNI	[SP_T]	Ub mediated RNS degradation	P3
Contig_31998	Sc0002332:327995-344930(-)	AT2G25660.1 | Symbols: emb2410 | embryo defective 2410 | chr2:10916456-10927390 REVERSE LENGTH=2166	emb2410	EMB	[SP_T] and [CP]	Pre-Fertilization	P5
Contig_32122	-	gb|AAR87850.2| fertilization-related kinase 1 [Solanum chacoense]	MAPKKK21	TF_MAPK	[SP_S]	Fertilization	P5
Contig_32233	Sc0002202:339411-342416(-)	AT4G23440.1 | Symbols: | Disease resistance protein (TIR-NBS class) | chr4:12237765-12240659 FORWARD LENGTH=964	TIR-NBS-LRR	DRP	[CP]	Degradation	D5
Contig_3232	Sc0000554:261870-262366(+)	AT4G05530.1 | Symbols: IBR1, SDRA | indole-3-butyric acid response 1 | chr4:2816462-2818074 FORWARD LENGTH=254	IBR1	Auxin	[CP]	Growth	P5
Contig_32339	-	AT5G53840.1 | Symbols: | F-box/RNI-like/FBD-like domains-containing protein | chr5:21859148-21860672 REVERSE LENGTH=444	F-box/RNI	F-box/RNI	[SP_T]	Ub mediated RNS degradation	P3
Contig_32385	Sc0001083:484860-488588(+)	AT1G48100.1 | Symbols: | Pectin lyase-like superfamily protein | chr1:17766921-17769625 FORWARD LENGTH=475	Pectin lyase	Pectin lyase	[SP_T]	Pollen Tube elongation	P2-5
Contig_32434	-	AT5G48670.1 | Symbols: FEM111, AGL80 | AGAMOUS-like 80 | chr5:19738825-19739790 REVERSE LENGTH=321	AGL80	AGAMOUS	[CP]	Floral development	P1-5
Contig_3247	Sc0000140:1117933-1122041(+)	gb|KHN22738.1| Tubby-like F-box protein 8 [Glycine soja]	TLP3	tubby like protein	[SP_S]	POLLEN Tube elongation	P1-5
Contig_32854	-	ref|XP_002304966.1| Brassica self-incompatibility locus family protein [Populus trichocarpa]	S-locus	S-locus	[CP]	PT elongation	P3
Contig_32872	Sc0000051:528147-535000(-)	AT4G15475.1 | Symbols: | F-box/RNI-like superfamily protein | chr4:8845927-8848701 FORWARD LENGTH=610	F-box/RNI	F-box/RNI	[CP]	Ub mediated RNS degradation	P3
Contig_32913	Sc0005639:65537-68261(-)	gb|ABB77432.1| non-S-locus F-box-like protein 2411, partial [Petunia integrifolia subsp. inflata]	F-box/RNI	F-box/RNI	[SP_S]	Ub mediated RNS degradation	P3
Contig_32998	-	AT5G40480.1 | Symbols: EMB3012 | embryo defective 3012 | chr5:16213361-16223982 FORWARD LENGTH=1923	EMB3012	EMB	[SP_S] and [CP]	Pre-Fertilization	P5
Contig_33027	-	AT3G07970.1 | Symbols: QRT2 | Pectin lyase-like superfamily protein | chr3:2541006-2543370 FORWARD LENGTH=439	QRT2	Pectin lyase	[SP_S] and [SP_T]	Pollen Tube elongation	P2-5
Contig_33104	Sc0001385:211807-220597(-)	AT4G13420.1 | Symbols: HAK5, ATHAK5 | high affinity K+ transporter 5 | chr4:7797038-7802174 REVERSE LENGTH=785	HAK5	CHX	[SP_S] and [SP_T]	PT burst_ Fertilization (synthsizes ANX & COBL)	P5
Contig_33141	xfSc0001167:16367-17116(-)	AT1G65690.1 | Symbols: | Late embryogenesis abundant (LEA) hydroxyproline-rich glycoprotein family | chr1:24431642-24432898 REVERSE LENGTH=252	LEA	LEA	[SP_S]	PT elongation in stylar tissue	P5
Contig_33211	Sc0002104:155337-159212(-)	AT3G51550.1 | Symbols: FER | Malectin/receptor-like protein kinase family protein | chr3:19117877-19120564 REVERSE LENGTH=895	FER	FER	[CP]	PT reception_Fertilization	P5
Contig_33325	Sc0002357:226892-231536(+)	gb|ARJ54928.1| calcium-dependent protein kinases 1 [Camellia sinensis]	csCPK24	CPK	[CP]	Pollen germination, elongation and Fertilization	P1-5
Contig_33558	Sc0000113:365916-368079(+)	gb|ACN52016.1| SRK protein, partial [Brassica cretica]	SRK	S-locus	[SP_S]	PT elongation	P3
Contig_3379	Sc0000438:688192-718238(-)	AT2G02850.1 | Symbols: ARPN | plantacyanin | chr2:826630-827720 REVERSE LENGTH=129	plantacyanin	CRP	[SP_T]	Ovular Guidance Fertilization	P2
Contig_34433	-	AT1G05660.1 | Symbols: | Pectin lyase-like superfamily protein | chr1:1694286-1696058 REVERSE LENGTH=394	Pectin lyase	Pectin lyase	[SP_S] and [CP]	Pollen Tube elongation	P2-5
Contig_34453	Sc0003044:100597-104734(+)	AT4G28600.1 | Symbols: NPGR2 | no pollen germination related 2 | chr4:14130046-14132599 FORWARD LENGTH=739	NPGR2	NPGR	[CP]	Calmodulin binding proteins for PT germination	P1
Contig_34605	Sc0006120:32007-37159(-)	AT4G28600.1 | Symbols: NPGR2 | no pollen germination related 2 | chr4:14130046-14132599 FORWARD LENGTH=739	NPGR2	NPGR	[CP]	Calmodulin binding proteins for PT germination	P1
Contig_34952	-	AT5G01720.1 | Symbols: | RNI-like superfamily protein | chr5:267118-270391 REVERSE LENGTH=665	F-box/RNI	F-box/RNI	[CP]	Ub mediated RNS degradation	P3
Contig_35067	Sc0000666:379818-383318(-)	AT2G40940.1 | Symbols: ERS1, ERS | ethylene response sensor 1 | chr2:17084635-17086819 REVERSE LENGTH=613	ERS1	ethylene response	[SP_S]	Post-Fertilization synergid degeneration	P5
Contig_35068	Sc0000565:247082-250884(-)	AT2G40940.1 | Symbols: ERS1, ERS | ethylene response sensor 1 | chr2:17084635-17086819 REVERSE LENGTH=613	ERS1	ethylene response	[CP]	Post-Fertilization synergid degeneration	P5
Contig_35156	Sc0001975:20160-21308(-)	AT5G49610.1 | Symbols: | F-box family protein | chr5:20131448-20132527 REVERSE LENGTH=359	F-box	F-box	[CP]	Ub mediated RNS degradation	P3
Contig_35355	Sc0000135:461774-473385(+)	AT2G13620.1 | Symbols: ATCHX15, CHX15 | cation/hydrogen exchanger 15 | chr2:5678006-5680621 FORWARD LENGTH=821	CHX15	CHX	[SP_T]	PT burst_ Fertilization (synthsizes ANX & COBL)	P5
Contig_3552	Sc0000015:470275-473378(-)	AT2G25490.1 | Symbols: EBF1, FBL6 | EIN3-binding F box protein 1 | chr2:10848018-10850275 REVERSE LENGTH=628	EBF1	F-box_EBF	[CP]	Ub mediated RNS degradation	P3
Contig_3574	Sc0000538:788063-789732(+)	gb|ANB66331.1| coronatine insensitive 1 [Camellia sinensis]	csCOI1	F-box/RNI	[SP_S]	Ub mediated RNS degradation	P3
Contig_36252	-	gb|AEX38307.1| S haplotype-specific F-box protein, partial [Prunus armeniaca]	F-box	F-box	[CP]	Ub mediated RNS degradation	P3
Contig_36624	Sc0001608:243921-244481(+)	AT4G02250.1 | Symbols: | Plant invertase/pectin methylesterase inhibitor superfamily protein | chr4:983970-984523 FORWARD LENGTH=160	PMEI-2	Pectin Methyl esterase Inhibitor	[CP]	Fertilization_inhibit PT growth & promotes PT burst	P5
Contig_36641	Sc0001749:392907-395401(+)	AT1G10640.1 | Symbols: | Pectin lyase-like superfamily protein | chr1:3515478-3517807 REVERSE LENGTH=532	Pectin lyase	Pectin lyase	[CP]	Pollen Tube elongation	P2-5
Contig_36755	Sc0000933:642213-645434(+)	AT5G57390.1 | Symbols: AIL5, CHO1, EMK | AINTEGUMENTA-like 5 | chr5:23253459-23256437 REVERSE LENGTH=558	AIL5	AINTEGUMENTA-like	[SP_T]	Floral development	P1-5
Contig_36858	-	AT3G19690.1 | Symbols: | CAP (Cysteine-rich secretory proteins, Antigen 5, and Pathogenesis-related 1 protein) superfamily protein | chr3:6842365-6842850 REVERSE LENGTH=161	CRP	CRP	[CP]	Ovular Guidance Fertilization	P2
Contig_37234	xpSc0054622:3171-30031(+)	AT1G69550.1 | Symbols: | disease resistance protein (TIR-NBS-LRR class) | chr1:26148836-26153374 REVERSE LENGTH=1400	TIR-NBS-LRR	DRP	[CP]	Degradation	D5
Contig_3743	xpSc0054707:43604-45872(-)	AT3G59850.1 | Symbols: | Pectin lyase-like superfamily protein | chr3:22109343-22111566 REVERSE LENGTH=388	Pectin lyase	Pectin lyase	[SP_S] and [CP]	Pollen Tube elongation	P2-5
Contig_37571	Sc0000603:464042-467584(+)	AT1G70300.1 | Symbols: KUP6 | K+ uptake permease 6 | chr1:26477993-26481233 REVERSE LENGTH=782	KUP6	CHX	[SP_T]	PT burst_ Fertilization (synthsizes ANX & COBL)	P5
Contig_37628	-	AT3G06280.1 | Symbols: | F-box associated ubiquitination effector family protein | chr3:1898155-1898751 REVERSE LENGTH=198	F-box	F-box	[CP]	Ub mediated RNS degradation	P3
Contig_37844	Sc0000469:646329-648351(-)	gb|ADG96405.1| S-locus receptor kinase, partial [Olea europaea]	SRK	S-locus	[CP]	PT elongation	P3
Contig_38022	Sc0000072:1017373-1018341(+)	AT3G51550.1 | Symbols: FER | Malectin/receptor-like protein kinase family protein | chr3:19117877-19120564 REVERSE LENGTH=895	FER	FER	[CP]	PT reception_Fertilization	P5
Contig_38054	Sc0000152:45300-47951(-)	AT5G02010.1 | Symbols: ATROPGEF7, ROPGEF7 | RHO guanyl-nucleotide exchange factor 7 | chr5:383493-385698 FORWARD LENGTH=546	ROPGEF7	ROPGEF	[SP_T]	Synergid degeneration during fertilization	P5
Contig_38168	Sc0003541:110718-113084(-)	AT4G04850.2 | Symbols: KEA3 | K+ efflux antiporter 3 | chr4:2453174-2457490 FORWARD LENGTH=776	KEA3	CHX	[SP_S] and [CP]	PT burst_ Fertilization (synthsizes ANX & COBL)	P5
Contig_3828	Sc0000817:662688-667295(-)	AT2G31200.1 | Symbols: ADF6, ATADF6 | actin depolymerizing factor 6 | chr2:13294171-13294948 FORWARD LENGTH=146	ADF6	actin depolymerizing factor	[CP]	PT elongation	P2-5
Contig_38806	Sc0001578:418-10589(+)	AT2G14960.1 | Symbols: GH3.1 | Auxin-responsive GH3 family protein | chr2:6451659-6453670 REVERSE LENGTH=590	GH3.1	Auxin-responsive GH	[SP_S]	Growth	P5
Contig_38945	xpSc0054635:35417-41245(-)	gb|ADG96405.1| S-locus receptor kinase, partial [Olea europaea]	SRK	S-locus	[CP]	PT elongation	P3
Contig_39083	Sc0000887:273425-292903(-)	gi|848897946|ref|XP_012849071.1| PREDICTED: apoptosis inhibitor 5 [Erythranthe guttata]	AIP	Apoptosis	[CP]	Degradation	P1-5
Contig_39171	Sc0005266:86261-89345(+)	AT1G02460.1 | Symbols: | Pectin lyase-like superfamily protein | chr1:504897-507099 REVERSE LENGTH=491	Pectin lyase	Pectin lyase	[SP_S] and [CP]	Pollen Tube elongation	P2-5
Contig_39341	-	AT4G25590.1 | Symbols: ADF7 | actin depolymerizing factor 7 | chr4:13059137-13060050 REVERSE LENGTH=137	ADF7	actin depolymerizing factor	[CP]	PT elongation	P2-5
Contig_39461	-	gb|ETS78459.1| putative exopolygalacturonase X [Pestalotiopsis fici W106-1]	Pectin lyase	Pectin lyase	[SP_S]	Pollen Tube elongation	P2-5
Contig_3964	xfSc0001707:42269-44737(-)	gb|ETS79519.1| Cofilin [Pestalotiopsis fici W106-1]	cofilin	actin depolymerizing factor	[CP]	PT elongation	P2-5
Contig_40145	Sc0001353:67680-71439(+)	emb|CAG28412.1| S-receptor kinase-like protein 1 [Senecio squalidus]	SRK	S-locus	[SP_T]	PT elongation	P3
Contig_4044	Sc0000663:705801-711728(-)	AT5G66140.1 | Symbols: PAD2 | proteasome alpha subunit D2 | chr5:26437445-26438677 REVERSE LENGTH=250	PAD2	Proteasome	[CP] and [SP_T]	Ub mediated RNS degradation	P3
Contig_40481	Sc0002310:315409-325900(-)	AT4G11720.1 | Symbols: HAP2, GCS1 | hapless 2 | chr4:7063291-7066784 FORWARD LENGTH=705	hapless 2	GCS1	[CP]	Fertilization	P5
Contig_40525	Sc0003752:165455-176828(-)	AT2G19600.1 | Symbols: ATKEA4, KEA4 | K+ efflux antiporter 4 | chr2:8479275-8483482 FORWARD LENGTH=592	KEA4	CHX	[CP]	PT burst_ Fertilization (synthsizes ANX & COBL)	P5
Contig_40726	-	AT5G66140.1 | Symbols: PAD2 | proteasome alpha subunit D2 | chr5:26437445-26438677 REVERSE LENGTH=250	PAD2	Proteasome	[CP]	Ub mediated RNS degradation	P3
Contig_4103	Sc0003030:195240-204789(-)	gb|AGN12870.1| putative S-locus lectin protein kinase-like protein [Leavenworthia alabamica]	SRK	S-locus	[SP_S] and [CP]	PT elongation	P3
Contig_41107	-	AT5G47950.1 | Symbols: | HXXXD-type acyl-transferase family protein | chr5:19417218-19418498 REVERSE LENGTH=426	BAHD At	BAHD-At	[SP_S] and [CP]	Pre-Fertilization	P5
Contig_41256	Sc0000379:122845-124865(-)	AT1G01750.1 | Symbols: ADF11 | actin depolymerizing factor 11 | chr1:275528-276126 FORWARD LENGTH=140	ADF11	actin depolymerizing factor	[SP_T]	PT elongation	P2-5
Contig_41269	-	AT4G13560.1 | Symbols: UNE15 | Late embryogenesis abundant protein (LEA) family protein | chr4:7879764-7880311 REVERSE LENGTH=109	UNE15	LEA	[CP]	PT elongation in stylar tissue	P5
Contig_4127	-	gb|ADC55527.1| ERF transcription factor [Camellia sinensis]	ERF1	ethylene response	[SP_S]	Post-Fertilization synergid degeneration	P5
Contig_41363	-	AT2G02850.1 | Symbols: ARPN | plantacyanin | chr2:826630-827720 REVERSE LENGTH=129	plantacyanin	CRP	[SP_T]	Ovular Guidance Fertilization	P2
Contig_41449	Sc0002010:9887-34692(+)	AT4G24270.2 | Symbols: EMB140 | EMBRYO DEFECTIVE 140 | chr4:12581765-12587293 REVERSE LENGTH=817	EMB140	EMB	[SP_T]	Pre-Fertilization	P5
Contig_41754	Sc0000112:1041452-1045660(-)	gb|ABS53302.1| S-locus lectin protein kinase family protein, partial [Arabidopsis lyrata subsp. lyrata]	SRK	S-locus	[SP_T]	PT elongation	P3
Contig_42096	Sc0002739:273407-276915(-)	gb|ADG96405.1| S-locus receptor kinase, partial [Olea europaea]	SRK	S-locus	[CP]	PT elongation	P3
Contig_4234	Sc0003000:233311-233973(-)	gb|ADC55527.1| ERF transcription factor [Camellia sinensis]	ERF1	ethylene response	[SP_S]	Post-Fertilization synergid degeneration	P5
Contig_42487	xpSc0054072:62736-63289(-)	gb|ADG96405.1| S-locus receptor kinase, partial [Olea europaea]	SRK	S-locus	[SP_T]	PT elongation	P3
Contig_4269	xfSc0003482:15682-16005(+)	AT2G14960.1 | Symbols: GH3.1 | Auxin-responsive GH3 family protein | chr2:6451659-6453670 REVERSE LENGTH=590	GH3.1	Auxin-responsive GH	[SP_S] and [CP]	Growth	P5
Contig_42804	xfSc0000410:123480-137996(-)	AT3G57530.1 | Symbols: CPK32, ATCPK32, CDPK32 | calcium-dependent protein kinase 32 | chr3:21296898-21299351 REVERSE LENGTH=538	CPK32	CPK	[CP]	Pollen germination, elongation and Fertilization	P1-5
Contig_42821	Sc0002750:231475-232586(-)	AT1G02820.1 | Symbols: | Late embryogenesis abundant 3 (LEA3) family protein | chr1:623933-624304 REVERSE LENGTH=91	LEA3	LEA	[SP_T]	PT elongation in stylar tissue	P5
Contig_42835	-	AT2G13620.1 | Symbols: ATCHX15, CHX15 | cation/hydrogen exchanger 15 | chr2:5678006-5680621 FORWARD LENGTH=821	CHX15	CHX	[SP_T]	PT burst_ Fertilization (synthsizes ANX & COBL)	P5
Contig_43291	-	AT4G23650.1 | Symbols: CDPK6, CPK3 | calcium-dependent protein kinase 6 | chr4:12324967-12327415 REVERSE LENGTH=529	CPK	CPK	[SP_T]	Pollen germination, elongation and Fertilization	P1-5
Contig_43444	xpSc0053340:357-5934(-)	AT1G71692.1 | Symbols: AGL12, XAL1 | AGAMOUS-like 12 | chr1:26952903-26954939 REVERSE LENGTH=211	AGL12	AGAMOUS	[SP_T] and [CP]	Floral development	P1-5
Contig_44142	Sc0002332:327995-344930(-)	AT2G25660.1 | Symbols: emb2410 | embryo defective 2410 | chr2:10916456-10927390 REVERSE LENGTH=2166	emb2410	EMB	[SP_T]	Pre-Fertilization	P5
Contig_4417	Sc0002302:141506-148071(-)	AT5G27920.1 | Symbols: | F-box family protein | chr5:9942063-9944507 REVERSE LENGTH=642	F-box	F-box	[CP]	Ub mediated RNS degradation	P3
Contig_44453	-	gb|AJP61150.1| SRKp [Arabidopsis halleri]	SRK	S-locus	[SP_T]	PT elongation	P3
Contig_4453	-	gb|ARQ20705.1| auxin early response protein AUX/IAA7 [Camellia sinensis]	csIAA16	Auxin	[CP]	Growth	P5
Contig_44736	Sc0000074:64802-66326(-)	gb|AGN12870.1| putative S-locus lectin protein kinase-like protein [Leavenworthia alabamica]	SRK	S-locus	[SP_T]	PT elongation	P3
Contig_45381	Sc0000192:1048906-1052532(-)	AT3G51550.1 | Symbols: FER | Malectin/receptor-like protein kinase family protein | chr3:19117877-19120564 REVERSE LENGTH=895	FER	FER	[SP_T] and [CP]	PT reception_Fertilization	P5
Contig_45692	Sc0002636:203877-205682(+)	AT3G14900.1 | Symbols: | unknown protein; FUNCTIONS IN: molecular_function unknown; INVOLVED IN: embryo development; LOCATED IN: chloroplast; EXPRESSED IN: 19 plant structures; EXPRESSED DURING: 13 growth stages; Has 17135 Blast hits to 10204 proteins in 644 species: Archae - 47; Bacteria - 1684; Metazoa - 5536; Fungi - 2506; Plants - 1043; Viruses - 361; Other Eukaryotes - 5958 (source: NCBI BLi…	EMB3120	EMB	[SP_T]	Pre-Fertilization	P5
Contig_4584	Sc0002768:65660-66637(+)	AT4G02440.1 | Symbols: EID1 | F-box family protein | chr4:1072555-1073565 FORWARD LENGTH=336	EID1	F-box	[CP]	Ub mediated RNS degradation	P3
Contig_46638	xpSc0055942:21129-22139(-)	AT3G07870.1 | Symbols: | F-box and associated interaction domains-containing protein | chr3:2510871-2512124 FORWARD LENGTH=417	F-box	F-box	[SP_T]	Ub mediated RNS degradation	P3
Contig_46869	-	AT4G29040.1 | Symbols: RPT2a | regulatory particle AAA-ATPase 2A | chr4:14312369-14314386 FORWARD LENGTH=443	RPT2a	DRP	[CP]	Degradation	D5
Contig_46986	Sc0000290:902893-907334(-)	AT5G14870.1 | Symbols: CNGC18, ATCNGC18 | cyclic nucleotide-gated channel 18 | chr5:4808268-4810897 REVERSE LENGTH=706	CNGC18	CNGC18	[SP_T]	Ovular guidance_Ca++ influx	P5
Contig_47173	-	AT1G05660.1 | Symbols: | Pectin lyase-like superfamily protein | chr1:1694286-1696058 REVERSE LENGTH=394	Pectin lyase	Pectin lyase	[SP_T]	Pollen Tube elongation	P2-5
Contig_47243	Sc0001857:122546-123835(-)	gb|AIK66487.1| S3-locus SLFlike1 protein [Petunia integrifolia subsp. inflata]	SLF	S-locus F-box	[SP_T]	Ub mediated RNS degradation	P3
Contig_47382	-	AT1G50060.1 | Symbols: | CAP (Cysteine-rich secretory proteins, Antigen 5, and Pathogenesis-related 1 protein) superfamily protein | chr1:18551186-18552446 FORWARD LENGTH=161	CRP	CRP	[CP]	Ovular Guidance Fertilization	P2
Contig_47411	-	gb|AGV06259.1| fertilization-related kinase 3 [Solanum chacoense]	MAPKKK19	TF_MAPK	[CP]	Fertilization	P5
Contig_47451	-	AT2G05840.1 | Symbols: PAA2 | 20S proteasome subunit PAA2 | chr2:2234226-2236053 FORWARD LENGTH=246	20S	Proteasome	[CP]	Ub mediated RNS degradation	P3
Contig_47542	Sc0000894:19165-30415(+)	AT4G33210.1 | Symbols: SLOMO | F-box family protein | chr4:16015971-16020697 REVERSE LENGTH=990	SLOMO	F-box	[SP_T]	Ub mediated RNS degradation	P3
Contig_47543	Sc0000894:19165-30415(+)	AT4G33210.1 | Symbols: SLOMO | F-box family protein | chr4:16015971-16020697 REVERSE LENGTH=990	SLOMO	F-box	[SP_T]	Ub mediated RNS degradation	P3
Contig_47553	-	AT3G14040.1 | Symbols: | Pectin lyase-like superfamily protein | chr3:4648607-4650226 REVERSE LENGTH=445	Pectin lyase	Pectin lyase	[CP]	Pollen Tube elongation	P2-5
Contig_47616	Sc0000613:342306-344426(+)	gb|AFP33759.1| SRK [Arabidopsis kamchatica subsp. kamchatica]	SRK	S-locus	[SP_T]	PT elongation	P3
Contig_47820	-	AT5G01720.1 | Symbols: | RNI-like superfamily protein | chr5:267118-270391 REVERSE LENGTH=665	F-box/RNI	F-box/RNI	[CP]	Ub mediated RNS degradation	P3
Contig_47826	Sc0002357:226892-231536(+)	gb|ARJ54928.1| calcium-dependent protein kinases 1 [Camellia sinensis]	csCPK24	CPK	[CP]	Pollen germination, elongation and Fertilization	P1-5
Contig_48068	Sc0000073:692592-701079(-)	gb|ADG96403.1| S-locus glycoprotein, partial [Olea europaea]	S-locus Glycoprotein	S-locus	[CP]	PT elongation	P3
Contig_48087	-	AT5G45620.1 | Symbols: | Proteasome component (PCI) domain protein | chr5:18501590-18503868 FORWARD LENGTH=386	20s	Proteasome	[CP]	Ub mediated RNS degradation	P3
Contig_48134	Sc0000562:422486-426497(-)	gb|ANO46336.1| calcium-dependent protein kinase 26 [Camellia sinensis]	CPK4	CPK	[SP_T] and [CP]	Pollen germination, elongation and Fertilization	P1-5
Contig_4823	Sc0000825:212577-213323(+)	gb|ADC55527.1| ERF transcription factor [Camellia sinensis]	ERF-1	ethylene response	[SP_S] and [SP_T]	Post-Fertilization synergid degeneration	P5
Contig_48344	xpSc0056076:12352-13392(-)	AT2G41475.1 | Symbols: | Embryo-specific protein 3, (ATS3) | chr2:17295259-17296329 REVERSE LENGTH=179	ATS3	ESP	[CP]	Fertilization	P5
Contig_4853	Sc0000565:247082-250884(-)	gi|163639423|gb|ABY28262.1| ethylene receptor ERS1a [Actinidia deliciosa]	ERS1	ethylene response	[CP]	Post-Fertilization synergid degeneration	P5
Contig_5022	Sc0006016:13170-13805(-)	gb|ADC55527.1| ERF transcription factor [Camellia sinensis]	ERF2	ethylene response	[SP_S]	Post-Fertilization synergid degeneration	P5
Contig_5157	Sc0000265:83484-84905(-)	gb|AFD64619.1| putative hydroxycinnamoyl-CoA:shikimate/quinate hydroxycinnamoyltransferase [Camellia sinensis]	BAHD At	BAHD-At	[SP_S]	Pre-Fertilization	P5
Contig_5158	Sc0000265:83484-84905(-)	gb|AFD64619.1| putative hydroxycinnamoyl-CoA:shikimate/quinate hydroxycinnamoyltransferase [Camellia sinensis]	BAHD At	BAHD-At	[SP_S]	Pre-Fertilization	P5
Contig_5409	Sc0006059:37750-40034(+)	AT1G53750.1 | Symbols: RPT1A | regulatory particle triple-A 1A | chr1:20065921-20068324 REVERSE LENGTH=426	RPT1A	DRP	[CP] and [SP_T]	Degradation	D5
Contig_5527	Sc0001114:265312-267561(-)	gb|AFP19451.1| transport inhibitor response 1 [Camellia sinensis]	AFB5	F-box (AUXIN)	[CP]	Ub mediated RNS degradation	P3
Contig_5590	Sc0000611:536270-537222(-)	AT3G54340.1 | Symbols: AP3, ATAP3 | K-box region and MADS-box transcription factor family protein | chr3:20119428-20121087 REVERSE LENGTH=232	AP3	TF_MADS	[CP]	Floral development	P1-5
Contig_5694	Sc0001510:273924-285163(+)	AT5G45160.1 | Symbols: | Root hair defective 3 GTP-binding protein (RHD3) | chr5:18264991-18270035 FORWARD LENGTH=834	RHD3	RHD	[SP_S]	PT elongation	P3
Contig_604	Sc0000735:213926-223088(-)	AT4G14550.1 | Symbols: IAA14, SLR | indole-3-acetic acid inducible 14 | chr4:8348521-8349923 REVERSE LENGTH=228	IAA14	Auxin	[SP_T] and [CP]	Growth	P5
Contig_62	Sc0000018:222017-225854(-)	AT3G14290.1 | Symbols: PAE2 | 20S proteasome alpha subunit E2 | chr3:4764364-4766381 FORWARD LENGTH=237	20s	Proteasome	[CP] and [SP_T]	Ub mediated RNS degradation	P3
Contig_6433	xfSc0000528:33905-37282(+)	AT2G26850.1 | Symbols: | F-box family protein | chr2:11449369-11450889 REVERSE LENGTH=371	F-box	F-box	[CP]	Ub mediated RNS degradation	P3
Contig_6488	-	AT5G17200.1 | Symbols: | Pectin lyase-like superfamily protein | chr5:5653524-5655336 REVERSE LENGTH=421	Pectin lyase	Pectin lyase	[CP]	Pollen Tube elongation	P2-5
Contig_6705	Sc0001830:176884-180381(-)	AT2G26850.1 | Symbols: | F-box family protein | chr2:11449369-11450889 REVERSE LENGTH=371	F-box	F-box	[CP]	Ub mediated RNS degradation	P3
Contig_6957	-	AT4G02250.1 | Symbols: | Plant invertase/pectin methylesterase inhibitor superfamily protein | chr4:983970-984523 FORWARD LENGTH=160	PMEI-3	Pectin Methyl esterase Inhibitor	[SP_S] and [CP]	Fertilization_inhibit PT growth & promotes PT burst	P5
Contig_7670	Sc0001729:38043-54234(-)	gb|AGV06259.1| fertilization-related kinase 3 [Solanum chacoense]	MEKK1	TF_MAPK	[CP]	Fertilization	P5
Contig_7764	Sc0001434:323004-323834(+)	AT5G58890.1 | Symbols: AGL82 | AGAMOUS-like 82 | chr5:23780832-23781716 FORWARD LENGTH=294	AGL82	AGAMOUS	[SP_T]	Floral development	P1-5
Contig_7849	Sc0002731:156569-159801(-)	AT2G26850.1 | Symbols: | F-box family protein | chr2:11449369-11450889 REVERSE LENGTH=371	F-box	F-box	[CP]	Ub mediated RNS degradation	P3
Contig_7864	Sc0000043:542607-550334(+)	AT2G32730.1 | Symbols: | 26S proteasome regulatory complex, non-ATPase subcomplex, Rpn2/Psmd1 subunit | chr2:13880189-13885464 FORWARD LENGTH=1004	26s	Proteasome	[CP]	Ub mediated RNS degradation	P3
Contig_8173	Sc0000779:687467-688093(-)	AT1G14890.1 | Symbols: | Plant invertase/pectin methylesterase inhibitor superfamily protein | chr1:5137045-5137704 FORWARD LENGTH=219	PMEI-1	Pectin Methyl esterase Inhibitor	[SP_T]	Fertilization_inhibit PT growth & promotes PT burst	P5
Contig_8455	Sc0003455:214513-215070(+)	AT1G64160.1 | Symbols: | Disease resistance-responsive (dirigent-like protein) family protein | chr1:23814063-23814611 FORWARD LENGTH=182	DIR5	DIR5	[CP]	Degradation	D5
Contig_8525	Sc0001564:370218-381989(-)	AT2G45180.1 | Symbols: | Bifunctional inhibitor/lipid-transfer protein/seed storage 2S albumin superfamily protein | chr2:18626377-18626781 FORWARD LENGTH=134	LTP	LTP	[SP_T]	Stylar to ovular PT guidance	P2
Contig_8837	Sc0001469:153149-153967(+)	sp|Q9SZA7|DRL29_ARATH Probable disease resistance protein At4g33300 OS=Arabidopsis thaliana GN=At4g33300 PE=2 SV=3	DRP	DRP	[SP_S] and [SP_T]	Degradation	D5
Contig_8861	Sc0000448:917938-920424(-)	AT2G25490.1 | Symbols: EBF1, FBL6 | EIN3-binding F box protein 1 | chr2:10848018-10850275 REVERSE LENGTH=628	EBF1	F-box_EBF	[SP_S] and [CP]	Ub mediated RNS degradation	P3
Contig_9115	Sc0003942:140084-141202(+)	gb|AFP73462.1| F-box/kelch protein [Camellia sinensis]	F-box	F-box	[SP_T]	Ub mediated RNS degradation	P3
Contig_9116	-	AT3G07870.1 | Symbols: | F-box and associated interaction domains-containing protein | chr3:2510871-2512124 FORWARD LENGTH=417	F-box	F-box	[SP_S] and [CP]	Ub mediated RNS degradation	P3
Contig_9258	Sc0000015:470275-473378(-)	AT2G25490.1 | Symbols: EBF1, FBL6 | EIN3-binding F box protein 1 | chr2:10848018-10850275 REVERSE LENGTH=628	EBF1	F-box_EBF	[SP_S]	Ub mediated RNS degradation	P3
Contig_941	Sc0001313:356497-357351(+)	AT5G22250.1 | Symbols: | Polynucleotidyl transferase, ribonuclease H-like superfamily protein | chr5:7365605-7366441 REVERSE LENGTH=278	CAF1b	RNH	[CP] and [SP_T]	inhibit PT elongation	P4,5
Contig_9461	Sc0001783:367067-367729(+)	AT2G18290.1 | Symbols: APC10 | anaphase promoting complex 10 | chr2:7948522-7950096 REVERSE LENGTH=192	APC10	anaphase promoting complex	[CP]	fertilization followed division	P5
Contig_9464	-	gb|AGM21633.1| S-haplotype-specific F-box brother 4, partial [Eriobotrya japonica]	F-box	F-box	[CP]	Ub mediated RNS degradation	P3
Contig_948	-	gb|AAR87851.1| fertilization-related kinase 2 [Solanum chacoense]	MAPKKK21	TF_MAPK	[SP_S] and [SP_T]	Fertilization	P5
Contig_9689	Sc0000004:851951-854383(-)	AT4G23500.1 | Symbols: | Pectin lyase-like superfamily protein | chr4:12264640-12267074 FORWARD LENGTH=495	Pectin lyase	Pectin lyase	[CP]	Pollen Tube elongation	P2-5
Contig_984	xpSc0054592:52125-55377(+)	AT1G01360.1 | Symbols: RCAR1, PYL9 | regulatory component of ABA receptor 1 | chr1:142138-142914 FORWARD LENGTH=187	ABA receptor	ABA	[CP]	Post-Fertilization synergid degeneration	P5
