# Supplementary material for: Global Transcriptional Insights of Pollen-Pistil Interactions Commencing Self-Incompatibility and Fertilization in Tea [Camellia sinensis (L.) O. Kuntze]
Source: Int J Mol Sci. 2019 Jan 28;20(3):539. doi: 10.3390/ijms20030539 (PMC6387076; doi:10.3390/ijms20030539)
Supplement: Supplementary file 1 [file ijms-20-00539-s001.zip › Supplementary table 7.xls]

## Sheet: Interactome network
Original Article
Global transcriptional insights of pollen-pistil interactions commencing self-incompatibility and cross-compatibility in tea (Camellia sinensis (L.) Kuntze)
Romit Seth1,2, Abhishek Bhandawat1, Rajni Parmar1,3, Pradeep Singh1, Sanjay Kumar1, Ram Kumar Sharma1,3*
1Biotechnology Department, CSIR-Institute of Himalayan Bioresource Technology, Palampur, Himachal Pradesh, India, 176061, 2Department of Biotechnology, Guru Nanak Dev University, Amritsar, 143005, India, 3Academy of Scientific and Innovative Research, New Delhi, Indiaachal Pradesh, India, 176061
Supplementary table 7: Gene specific interactome network analysis of differentially expressed genes.
Node 1 Contigs	Category	Node 1 identifier	name	Annotation	Node 2 Contigs	Node 2 identifier	Node2 name	Average	Betweenness	Closeness	Clustering	Degree	degree.layout	Eccentricity	Neighborhood	Number of	Number of	Radiality	Topological	combined
								Shortest PathLength	Centrality	Centrality	Coefficient				Connectivity	Directed Edges	Undirected Edges		Coefficient	score
Contig_40405	PT Germination and elongation	AT5G28680.1	ANX2	ANXUR2; Receptor-like protein kinase that controls pollen tube behavior by directing rupture at proper timing to release the sperm cell	Contig_11065	AT3G09920.1	PIP5K9	2.34674	0.00523752	0.426122	0.366667	25	25	4	61.64	25	0	0.775543	0.18574	0.15
Contig_31713	DRP	AT5G47250.1	AT5G47250	putative disease resistance protein; Probable disease resistance protein (By similarity)	Contig_18637	AT1G05810.1	RABA5E	2.46935	0.000592	0.404965	0.915215	42	42	5	51.8095	14	28	0.755109	0.189778	0.178
Contig_20195	Fertilization	AT4G28280.2	LLG3	LORELEI-LIKE-GPI ANCHORED PROTEIN 3	Contig_14636	AT3G51550.1	FER	3.04023	0	0.328923	1	3	3	5	31	3	0	0.659962	0.382716	0.175
Contig_7944	Abcission	AT3G51810.1	EM1	Em-like protein GEA1; It is thought to provide protection for the cytoplasm during the desiccation stage of embryo development	Contig_2428	AT2G29380.1	HAI3	3.03257	0.000161	0.329754	0.285714	7	7	5	38	7	0	0.661239	0.428571	0.151
Contig_32233	DRP	AT4G23440.1	AT4G23440	TIR-NBS class of disease resistance protein	Contig_25000	AT1G05590.1	HEXO2	2.92912	0.000606	0.3414	0.901587	36	36	5	41.9167	3	33	0.67848	0.402778	0.186
Contig_25245	Fertilization	AT5G55490.1	GEX1	gamete expressed protein 1; Has a dual function during gametophyte development and early embryogenesis. Required for correct pollen maturation	Contig_8553	AT1G05580.1	CHX23	3.63602	0	0.275026	1	2	2	6	10.5	2	0	0.560664	0.552632	0.479
Contig_24754	Abcission	AT5G05440.1	PYL5	abscisic acid receptor PYL5; Receptor for abscisic acid (ABA) required for ABA- mediated responses such as stomatal closure and germination inhibition. Inhibits the activity of group-A protein phosphatases type 2C (PP2Cs) when activated by ABA. Confers enhanced sensitivity to ABA	Contig_24584	AT4G19230.2	CYP707A1	2.59579	0.00306164	0.38524	0.357143	21	21	5	40.4286	21	0	0.734036	0.179683	0.161
Contig_20230	S-Locus	AT4G21390.1	B120	S-locus lectin protein kinase-like protein	Contig_11065	AT3G09920.1	PIP5K9	2.28161	0.00276392	0.438287	0.368177	42	42	4	53.0476	42	0	0.786398	0.150277	0.15
Contig_19517	S-Locus	AT4G27300.1	AT4G27300	S-locus lectin protein kinase-like protein	Contig_11065	AT3G09920.1	PIP5K9	2.41188	0.00275645	0.414615	0.411067	23	23	5	62.8696	23	0	0.764687	0.200722	0.15
Contig_38576	DRP	AT1G58400.1	AT1G58400	CC-NBS-LRR class disease resistance protein; Potential disease resistance protein	Contig_18637	AT1G05810.1	RABA5E	2.46935	0.000592	0.404965	0.915215	42	42	5	51.8095	8	34	0.755109	0.189778	0.178
Contig_36950	PT Germination and elongation	AT4G29040.1	RPT2a	regulatory particle AAA-ATPase 2A; The 26S protease is involved in the ATP-dependent degradation of ubiquitinated proteins. The regulatory (or ATPase) complex confers ATP dependency and substrate specificity to the 26S complex. Is required for the maintenance of postembryonic root and shoot meristems. Has a specific role in the regulation of organs size	Contig_47476	AT1G60890.2	AT1G60890	2.2433	0.00378313	0.445773	0.756842	76	76	4	70.9079	76	0	0.792784	0.210409	0.167
Contig_47624	Fertilization	AT3G20580.1	COBL10	COBRA-like protein 10	Contig_17179	AT2G34980.1	SETH1	3.3046	2.23e-05	0.302609	0.833333	4	4	6	16.25	4	0	0.6159	0.325	0.244
Contig_10727	DRP	AT5G17680.1	AT5G17680	putative TIR-NBS-LRR class disease resistance protein	Contig_18637	AT1G05810.1	RABA5E	2.46169	0.000689	0.406226	0.881506	43	43	5	51.3256	12	31	0.756386	0.185962	0.178
Contig_36037	Abcission	AT5G19360.1	CPK34	calcium-dependent protein kinase 34; May play a role in signal transduction pathways that involve calcium as a second messenger	Contig_11368	AT5G01720.1	AT5G01720	2.62644	0.00146801	0.380744	0.358333	16	16	5	47.25	16	0	0.728927	0.222453	0.158
Contig_31903	Fertilization	AT2G43790.1	MPK6	MAP kinase 6; Involved in oxidative stress-mediated signaling cascade (such as ozone). Involved in the innate immune MAP kinase signaling cascade (MEKK1, MKK4/MKK5 and MPK3/MPK6) downstream of bacterial flagellin receptor FLS2. May be involved in hypersensitive response (HR)-mediated signaling cascade. May phosphorylate regulators of WRKY transcription factors. Phosphorylates 1-aminocyclopropane-…	Contig_14250	AT1G75950.1	SKP1	1.98659	0.0306369	0.503375	0.21134	97	97	4	39.8144	97	0	0.835568	0.0917383	0.158
Contig_14250	Fertilization	AT1G75950.1	SKP1	S phase kinase-associated protein 1; Involved in ubiquitination and subsequent proteasomal degradation of target proteins. Together with CUL1, RBX1 and a F- box protein, it forms a SCF E3 ubiquitin ligase complex. The functional specificity of this complex depends of the type of F- box protein. In the SCF complex, it serves as an adapter that links the F-box protein to CUL1. SCF(UFO) is required …	Contig_4128	AT1G20200.1	EMB2719	2.07471	0.0368426	0.481994	0.256349	87	87	4	48.931	87	0	0.820881	0.120789	0.151
Contig_24584	Abcission	AT4G19230.2	CYP707A1	abscisic acid 8'-hydroxylase 1; Involved in the oxidative degradation of abscisic acid. Plays an important role in determining abscisic acid levels in dry seeds and in the control of postgermination growth	Contig_10926	AT1G48100.1	AT1G48100	2.58812	0.0038443	0.38638	0.26087	23	23	5	35	23	0	0.735313	0.151418	0.152
Contig_24337	Abcission	AT5G47220.1	ERF2	ethylene-responsive transcription factor 2; Acts as a transcriptional activator. Binds to the GCC- box pathogenesis-related promoter element. Involved in the regulation of gene expression by stress factors and by components of stress signal transduction pathways. Involved in disease resistance pathways	Contig_35491	AT1G28360.1	ERF12	2.49425	0.00103085	0.400922	0.568783	28	28	5	40.5	28	0	0.750958	0.15283	0.15
Contig_10945	DRP	AT2G21100.1	AT2G21100	disease resistance-responsive, dirigent domain-containing protein	Contig_35588	AT1G64160.1	DIR5	2.91571	0.00618466	0.34297	0.890476	36	36	5	41.3056	4	32	0.680715	0.420918	0.29
Contig_12170	PT Germination and elongation	AT5G45620.1	AT5G45620	26S proteasome regulatory subunit N9	Contig_6242	AT4G25200.1	HSP23.6	2.44253	0.000772	0.409412	0.909091	67	67	5	72	67	0	0.759579	0.28794	0.222
Contig_706	Abcission	AT1G15130.1	AT1G15130	programmed cell death 6-interacting protein	Contig_31796	AT1G10290.1	ADL6	2.42529	0.00299939	0.412322	0.242105	20	20	4	44.35	20	0	0.762452	0.144935	0.186
Contig_17437	Fertilization	AT3G45100.1	SETH2	phosphatidylinositol glycan, class A	Contig_31796	AT1G10290.1	ADL6	2.40996	0.0127342	0.414944	0.039489	42	42	5	23.9524	42	0	0.765006	0.0869223	0.175
Contig_16238	Fertilization	AT5G21140.1	emb1379	embryo defective 1379	Contig_25494	AT5G05080.1	UBC22	3.30077	1.24e-06	0.30296	0	2	2	5	38.5	2	0	0.616539	0.75	0.214
Contig_4128	Fertilization	AT1G20200.1	EMB2719	EMBRYO DEFECTIVE 2719; Acts as a regulatory subunit of the 26 proteasome which is involved in the ATP-dependent degradation of ubiquitinated proteins (By similarity)	Contig_12944	AT1G06290.1	ACX3	2.20498	0.00544563	0.453519	0.723943	78	78	4	69.641	78	0	0.79917	0.196172	0.185
Contig_33558	S-Locus	AT4G03230.1	AT4G03230	S-locus lectin protein kinase-like protein	Contig_11065	AT3G09920.1	PIP5K9	2.43487	0.000175	0.4107	0.536842	20	20	5	71	20	0	0.760856	0.233388	0.15
Contig_23347	S-Locus	AT1G11410.1	AT1G11410	putative S-locus lectin protein kinase	Contig_9757	AT1G07430.1	HAI2	2.4272	0.00129776	0.411997	0.485714	21	21	5	67.8095	21	0	0.762133	0.221289	0.741
Contig_21726	Abcission	AT5G53250.1	AGP22	arabinogalactan protein 22; Proteoglycan that seems to be implicated in diverse developmental roles such as differentiation, cell-cell recognition, embryogenesis and programmed cell death	Contig_14953	AT3G57530.1	CPK32	2.84866	0.00164004	0.351042	0.194444	9	9	5	25	9	0	0.69189	0.187135	0.161
Contig_38054	Fertilization	AT5G02010.1	ROPGEF7	RHO guanyl-nucleotide exchange factor 7	Contig_6354	AT3G27060.1	TSO2	3.03448	4.48e-05	0.329545	0.333333	3	3	5	32.3333	3	0	0.66092	0.395062	0.177
Contig_19199	PT Germination and elongation	AT2G32730.1	AT2G32730	26S proteasome regulatory subunit N2	Contig_31796	AT1G10290.1	ADL6	2.29119	0.00138349	0.436455	0.839839	71	71	4	72.6338	71	0	0.784802	0.228364	0.197
Contig_18455	Fertilization	AT3G14900.1	EMB3120	EMBRYO DEFECTIVE 3120	Contig_17864	AT2G02955.1	MEE12	3.06705	0.000211	0.326046	0.52381	7	7	5	19.5714	7	0	0.655492	0.208207	0.185
Contig_13666	Fertilization	AT1G76750.1	EC1.1	EGG CELL 1.1; Involved in the regulation of gamete interactions during the double fertilization and to prevent multiple-pollen tube attraction; mediates the redistribution of the gamete fusogen HAP2/GCS1 to the cell surface after secretion upon sperm arrival	Contig_34992	AT1G05610.1	ApS2	2.92912	0.00386028	0.3414	0	3	3	5	46.6667	3	0	0.67848	0.343358	0.177
Contig_7861	Abcission	AT4G09570.1	CPK4	calcium-dependent protein kinase 4; May play a role in signal transduction pathways that involve calcium as a second messenger. Functions as regulator of the calcium-mediated abscisic acid (ABA) signaling pathway. Phosphorylates ABA-responsive transcription factors ABF1 and ABF4 in vitro. Phosphorylates the nuclear zinc finger Di19 in vitro	Contig_1163	AT2G27080.1	AT2G27080	2.32567	0.00209163	0.429984	0.396761	39	39	4	48.6667	39	0	0.779055	0.144411	0.152
Contig_20446	S-Locus	AT1G61370.1	AT1G61370	S-locus lectin protein kinase family protein	Contig_47476	AT1G60890.2	AT1G60890	2.36973	0.000894	0.421989	0.424615	26	26	5	63.1923	26	0	0.771711	0.192659	0.15
Contig_14437	Fertilization	AT5G05560.1	EMB2771	EMBRYO DEFECTIVE 2771; Component of the anaphase promoting complex/cyclosome (APC/C), a cell cycle-regulated E3 ubiquitin-protein ligase complex that controls progression through mitosis and the G1 phase of the cell cycle. The APC/C complex controls several key steps in the cell cycle by mediating ubiquitination and subsequent degradation of target proteins such as cyclins. The APC/C complex is r…	Contig_14236	AT2G21790.1	RNR1	2.27203	0.00592509	0.440135	0.746956	73	73	4	68.4658	73	0	0.787995	0.211926	0.152
Contig_40126	DRP	AT1G59780.1	AT1G59780	NB-ARC domain-containing disease resistance protein; Potential disease resistance protein	Contig_18637	AT1G05810.1	RABA5E	2.45977	0.00073	0.406542	0.854123	44	44	5	50.4318	18	26	0.756705	0.182724	0.178
Contig_17605	PT Germination and elongation	AT4G12560.1	CPR1	F-box protein CPR30; Component of SCF(ASK-cullin-F-box) E3 ubiquitin ligase complexes, which may mediate the ubiquitination and subsequent proteasomal degradation of target proteins (By similarity). Regulates negatively both salicylic acid (SA)-dependent and SA- independent defense signaling	Contig_31903	AT2G43790.1	MPK6	2.4636	0.00254995	0.40591	0.361905	15	15	4	44.9333	15	0	0.756066	0.153356	0.161
Contig_1598	PT Germination and elongation	AT2G05840.1	AT2G05840.1	20S proteasome subunit PAA2; The proteasome is a multicatalytic proteinase complex which is characterized by its ability to cleave peptides with Arg, Phe, Tyr, Leu, and Glu adjacent to the leaving group at neutral or slightly basic pH. The proteasome has an ATP-dependent proteolytic activity	Contig_34965	AT1G75440.1	UBC16	2.28352	0.00129348	0.437919	0.761441	75	75	4	69.2667	75	0	0.786079	0.216458	0.524
Contig_17616	Fertilization	AT3G54200.1	AT3G54200	late embryogenesis abundant hydroxyproline-rich glycoprotein	Contig_18574	AT3G45640.1	MPK3	2.78161	0	0.359504	1	11	11	5	45.7273	11	0	0.703065	0.272186	0.15
Contig_25144	S-Locus	AT1G11340.1	AT1G11340	putative S-locus lectin protein kinase	Contig_9757	AT1G07430.1	HAI2	2.42337	0.000232	0.412648	0.495238	21	21	5	68.8095	21	0	0.762771	0.223253	0.741
Contig_13000	Abcission	AT5G25190.1	ESE3	ethylene and salt inducible 3; Probably acts as a transcriptional activator. Binds to the GCC-box pathogenesis-related promoter element. May be involved in the regulation of gene expression by stress factors and by components of stress signal transduction pathways (By similarity)	Contig_2267	AT3G17210.1	HS1	2.79502	0.00224864	0.357779	0.266667	10	10	5	27.8	10	0	0.70083	0.199275	0.161
Contig_18574	Fertilization	AT3G45640.1	MPK3	mitogen-activated protein kinase 3; Involved in oxidative stress-mediated signaling cascade to oxidative (such as ozone). Involved in the innate immune MAP kinase signaling cascade (MEKK1, MKK4/MKK5 and MPK3/MPK6) downstream of bacterial flagellin receptor FLS2. May be involved in hypersensitive response (HR)-mediated signaling cascade. May phosphorylate regulators of WRKY transcription factors. …	Contig_9258	AT2G25490.1	EBF1	1.98467	0.0330933	0.503861	0.207271	109	109	4	36.945	109	0	0.835888	0.0871343	0.155
Contig_1806	Fertilization	AT2G15890.1	MEE14	maternal effect embryo arrest 14	Contig_7860	AT1G12710.1	PP2-A12	2.62452	0.00815479	0.381022	0.228758	18	18	5	25.3889	18	0	0.729246	0.120635	0.165
Contig_25478	Fertilization	AT5G11530.1	EMF1	embryonic flower 1; Transcription repressor that regulates phase transition during shoot, flower and seeds development. Controls leaves development, shoot architecture and flowering by delaying both the vegetative to reproductive transition and flower initiation. Participates in polycomb group (PcG) protein complex-mediated (including EMF2) silencing of the flower homeotic genes AGAMOUS (AG), PIS…	Contig_39755	AT3G63460.1	AT3G63460	3.15517	3.14e-05	0.31694	0.6	5	5	5	16.4	5	0	0.640805	0.405	0.15
Contig_15154	DRP	AT4G19510.1	AT4G19510	TIR-NBS-LRR class disease resistance protein	Contig_16212	AT3G14470.1	AT3G14470	2.94061	6.89e-05	0.340065	0.956303	35	35	5	43.1143	6	29	0.676565	0.41456	0.253
Contig_31849	DRP	AT1G12210.1	RFL1	RPS5-like 1	Contig_18637	AT1G05810.1	RABA5E	2.46552	0.000626	0.405594	0.889258	43	43	5	51.1628	10	33	0.755747	0.186726	0.178
Contig_6338	DRP	AT5G05400.1	AT5G05400	LRR and NB-ARC domain-containing disease resistance protein; Potential disease resistance protein (By similarity)	Contig_18637	AT1G05810.1	RABA5E	2.46935	0.000592	0.404965	0.915215	42	42	5	51.8095	8	34	0.755109	0.189778	0.178
Contig_31795	Fertilization	AT4G23930.1	AT4G23930	late embryogenesis abundant hydroxyproline-rich glycoprotein	Contig_30370	AT3G44380.1	AT3G44380	4.23946	0	0.235879	0	1	1	6	3	1	0	0.460089	0	0.169
Contig_24354	DRP	AT1G27180.1	AT1G27180	TIR-NBS-LRR class disease resistance protein	Contig_18637	AT1G05810.1	RABA5E	2.44828	0.00168555	0.408451	0.846723	44	44	5	50.1136	13	31	0.758621	0.178977	0.178
Contig_15139	Fertilization	AT2G28120.1	AT2G28120	major facilitator protein	Contig_22660	AT1G15670.1	AT1G15670	2.76245	0.000906	0.361997	0.305556	9	9	5	32.1111	9	0	0.706258	0.171717	0.317
Contig_21280	PT Germination and elongation	AT4G29330.1	DER1	DERLIN-1; May be involved in the degradation process of specific misfolded endoplasmic reticulum (ER) luminal proteins (By similarity)	Contig_4020	AT4G29160.1	SNF7.1	2.64751	0.000694	0.377713	0.272727	12	12	5	48.0833	12	0	0.725415	0.211087	0.201
Contig_13099	Fertilization	AT3G11270.1	MEE34	maternal effect embryo arrest 34	Contig_34965	AT1G75440.1	UBC16	2.38123	0.0016261	0.419952	0.780901	75	75	5	68.5733	75	0	0.769796	0.253038	0.151
Contig_15267	Abcission	AT2G02990.1	RNS1	ribonuclease 1; May remobilize phosphate, particularly when cells senesce or when phosphate becomes limiting	Contig_25747	AT1G05100.1	MAPKKK18	2.82184	0.00251443	0.354379	0.111111	10	10	5	19.2	10	0	0.69636	0.140741	0.181
Contig_40555	DRP	AT1G58390.1	AT1G58390	CC-NBS-LRR class disease resistance protein; Possible disease resistance protein	Contig_18637	AT1G05810.1	RABA5E	2.46935	0.000592	0.404965	0.915215	42	42	5	51.8095	8	34	0.755109	0.189778	0.178
Contig_18234	DRP	AT5G48620.1	AT5G48620	putative disease resistance RPP8-like protein 4; Disease resistance protein. Resistance proteins guard the plant against pathogens that contain an appropriate avirulence protein via an indirect interaction with this avirulence protein. That triggers a defense system including the hypersensitive response, which restricts the pathogen growth. In contrast to RPP8, it does not specifically recognize …	Contig_27586	AT3G14460.1	AT3G14460	2.45211	0.00211959	0.407813	0.789372	46	46	5	48.5	20	26	0.757982	0.17446	0.155
Contig_24208	DRP	AT5G45250.1	RPS4-Ler	RESISTANT TO P. SYRINGAE 4	Contig_8837	AT4G33300.1	ADR1-L1	2.33525	0.00397292	0.42822	0.663529	51	51	5	50.9216	19	32	0.777458	0.158634	0.15
Contig_26405	PT Germination and elongation	AT3G22110.1	PAC1	20S proteasome alpha subunit C1; The proteasome is a multicatalytic proteinase complex which is characterized by its ability to cleave peptides with Arg, Phe, Tyr, Leu, and Glu adjacent to the leaving group at neutral or slightly basic pH. The proteasome has an ATP-dependent proteolytic activity	Contig_33214	AT2G22480.1	PFK5	2.25287	0.00140624	0.443878	0.782703	75	75	4	70.1333	75	0	0.791188	0.20873	0.152
Contig_20365	DRP	AT3G46730.1	AT3G46730	putative disease resistance RPP13-like protein 3; Potential disease resistance protein	Contig_18637	AT1G05810.1	RABA5E	2.46935	0.000592	0.404965	0.915215	42	42	5	51.8095	8	34	0.755109	0.189778	0.178
Contig_13581	Fertilization	AT3G20600.1	NDR1	non race-specific disease resistance 1; Involved in disease resistance. Required for resistance conferred by multiple R genes recognizing different bacterial and oomycete pathogen isolates like avirulent P.syringae or H.parasitica (downy mildew). Required for the establishment of hypersensitive response (HR) and systemic acquired resistance (SAR) after infection with the bacterial pathogen P.syri…	Contig_31903	AT2G43790.1	MPK6	2.40421	0.00448844	0.415936	0.300725	24	24	4	42.375	24	0	0.765964	0.142058	0.151
Contig_31596	Fertilization	AT4G18770.1	MYB98	myb domain protein 98; Transcription factor. Required for the formation of the filiform apparatus during synergid cell differentiation in the female gametophyte. Involved in pollen tube guidance to the micropyle	Contig_22663	AT3G56990.1	EDA7	2.74713	0.00452609	0.364017	0.142857	14	14	5	18.1429	14	0	0.708812	0.110192	0.168
Contig_8590	Fertilization	AT5G14850.1	AT5G14850	phosphatidylinositol glycan, class B	Contig_7849	AT2G25940.1	ALPHA-VPE	3.17625	0.000153	0.314837	0.166667	4	4	5	22	4	0	0.637292	0.311594	0.26
Contig_2428	Abcission	AT2G29380.1	HAI3	highly ABA-induced PP2C gene 3	Contig_43199	AT2G26650.1	AKT1	2.26437	0.00353148	0.441624	0.394775	53	53	5	43.0566	53	0	0.789272	0.122668	0.163
Contig_21120	Abcission	AT5G45360.1	AT5G45360	F-box protein SKIP31; Component of SCF(ASK-cullin-F-box) E3 ubiquitin ligase complexes, which may mediate the ubiquitination and subsequent proteasomal degradation of target proteins (By similarity)	Contig_18583	AT3G20770.1	EIN3	2.92529	0.000299	0.341847	0.428571	8	8	5	19.875	8	0	0.679119	0.1975	0.155
Contig_13006	Abcission	AT1G67080.1	ABA4	abscisic acid (ABA)-deficient 4	Contig_34328	AT1G23740.1	AOR	2.85057	0.000723	0.350806	0.107143	8	8	5	22.375	8	0	0.691571	0.183824	0.204
Contig_16369	Abcission	AT4G17500.1	ERF-1	ethylene-responsive transcription factor 1A; Acts as a transcriptional activator. Binds to the GCC- box pathogenesis-related promoter element. Involved in the regulation of gene expression by stress factors and by components of stress signal transduction pathways	Contig_36468	AT2G34930.1	AT2G34930	2.38697	0.0014617	0.418941	0.482759	30	30	4	40.4	30	0	0.768838	0.128556	0.151
Contig_32627	Abcission	AT1G66340.1	ETR1	ETHYLENE RESPONSE 1; Ethylene receptor related to bacterial two-component regulators. Acts as a redundant negative regulator of ethylene signaling	Contig_35491	AT1G28360.1	ERF12	2.02874	0.0425764	0.492918	0.182444	84	84	4	36.75	84	0	0.828544	0.0864146	0.15
Contig_6551	PT Germination and elongation	AT2G39940.1	COI1	CORONATINE INSENSITIVE 1; Required for jasmonate-regulated plant fertility and defense processes, and for coronatine and/or other elicitors perceptions/responses. Seems to not be required for meiosis. Required for the regulation of some genes induced by wounding, but not for all. Component of SCF(COI1) E3 ubiquitin ligase complexes, which may mediate the ubiquitination and subsequent proteasomal …	Contig_15617	AT1G72770.1	HAB1	2.22797	0.00888127	0.448839	0.267425	38	38	4	44.1842	38	0	0.795338	0.117999	0.156
Contig_4198	Fertilization	AT1G67960.1	POD1	uncharacterized protein; Probable component of the calreticulin 3 (CRT3) complex, acting probably as a co-chaperone involved in protein retention in the endoplasmic reticulum lumen. Required for micropylar pollen tube guidance. Plays an essential role in cell plate orientation or positioning in early embryo patterning	Contig_15556	AT1G54490.1	XRN4	3.01916	0.000138	0.331218	0	4	4	5	23	4	0	0.663474	0.271605	0.169
Contig_722	DRP	AT4G27190.1	AT4G27190	NB-ARC domain-containing disease resistance protein; Disease resistance protein (By similarity)	Contig_18637	AT1G05810.1	RABA5E	2.46169	0.000689	0.406226	0.881506	43	43	5	51.3256	14	29	0.756386	0.185962	0.178
Contig_11282	DRP	AT5G66900.1	AT5G66900	CC-NBS-LRR class disease resistance protein; Probable disease resistance protein (By similarity)	Contig_29967	AT4G08850.1	AT4G08850	2.33525	0.00383154	0.42822	0.643687	53	53	5	51.3208	21	32	0.777458	0.163442	0.151
Contig_805	Fertilization	AT4G21980.2	APG8A	AUTOPHAGY 8A; Involved in cytoplasm to vacuole transport (Cvt) vesicles and autophagosomes formation. May mediate the delivery of the vesicles and autophagosomes to the vacuole via the microtubule cytoskeleton	Contig_34965	AT1G75440.1	UBC16	2.44636	0.00999817	0.408771	0.0953846	26	26	4	34.1154	26	0	0.75894	0.117647	0.157
Contig_8553	PT Germination and elongation	AT1G05580.1	CHX23	cation/H+ exchanger 23; Operates as a K(+)/H(+) antiporter or Na(+)/H(+) antiporter of the chloroplast envelope that functions in pH homeostasis and chloroplast development. Monovalent cation transporter with a preference for Cs(+), K(+) and Rb(+) relative to Na(+) or Li(+). Required for pollen tube guidance, but not for normal pollen development. May also be involved in the development or functi…	-	-	-	3.00766	0.0013269	0.332484	0.333333	7	7	5	17.7143	7	0	0.66539	0.197432	-
Contig_62	PT Germination and elongation	AT1G53850.1	PAE1	20S proteasome alpha subunit E1; The proteasome is a multicatalytic proteinase complex which is characterized by its ability to cleave peptides with Arg, Phe, Tyr, Leu, and Glu adjacent to the leaving group at neutral or slightly basic pH. The proteasome has an ATP-dependent proteolytic activity	Contig_12366	AT1G12360.1	KEU	2.25479	0.00324761	0.4435	0.752632	76	76	4	67.75	76	0	0.790868	0.203453	0.273
Contig_10250	PT Germination and elongation	AT3G13870.1	RHD3	ROOT HAIR DEFECTIVE 3; Probable GTP-binding protein involved in cell wall expansion. Required for appropriate root and root hair cells enlargement. May inhibit vacuole enlargement during root hair cell expansion. Plays a role in cell wall biosynthesis and actin organization. Seems to act independently from auxin and ethylene pathways. May regulate membrane traffic from the Golgi apparatus towards…	Contig_4453	AT3G04730.1	IAA16	2.36973	0.00221757	0.421989	0.222222	18	18	4	40.8889	18	0	0.771711	0.125256	0.161
Contig_2143	Abcission	AT5G09410.3	EICBP.B	ethylene induced calmodulin binding protein; Regulates transcriptional activity in response to calcium signals. Binds to the consensus sequence 5'- [ACG]CGCG[GTC]-3'. Activates the expression of the V-PPase proton pump in pollen	Contig_35528	AT2G17020.1	AT2G17020	3.43295	6.42e-05	0.291295	0	3	3	6	8.33333	3	0	0.594508	0.333333	0.151
Contig_25494	Fertilization	AT5G05080.1	UBC22	ubiquitin-conjugating enzyme 22; Accepts the ubiquitin from the E1 complex and catalyzes its covalent attachment to other proteins	Contig_13099	AT3G11270.1	MEE34	2.4387	0.00537247	0.410055	0.333333	39	39	5	50.2051	39	0	0.760217	0.174145	0.151
Contig_10341	PT Germination and elongation	AT2G02870.1	AT2G02870	F-box/kelch-repeat protein SKIP11; Component of SCF(ASK-cullin-F-box) E3 ubiquitin ligase complexes, which may mediate the ubiquitination and subsequent proteasomal degradation of target proteins (By similarity)	Contig_14250	AT1G75950.1	SKP1	2.87739	0.000359	0.347537	0.6	6	6	5	27.8333	6	0	0.687101	0.219577	0.536
Contig_1459	Fertilization	AT2G16660.1	AT2G16660	putative nodulin protein	Contig_1806	AT2G15890.1	MEE14	3.13985	0.00383142	0.318487	0.333333	3	3	5	23	3	0	0.643359	0.359788	0.72
Contig_1896	Abcission	AT3G22630.1	PBD1	20S proteasome beta subunit D1; The proteasome is a multicatalytic proteinase complex which is characterized by its ability to cleave peptides with Arg, Phe, Tyr, Leu, and Glu adjacent to the leaving group at neutral or slightly basic pH. The proteasome has an ATP-dependent proteolytic activity	Contig_3964	AT2G31200.1	ADF6	2.39464	0.000934	0.4176	0.771751	60	60	4	67.15	60	0	0.767561	0.236444	0.217
Contig_6498	PT Germination and elongation	AT4G14800.2	PBD2	20S proteasome beta subunit D2; The proteasome is a multicatalytic proteinase complex which is characterized by its ability to cleave peptides with Arg, Phe, Tyr, Leu, and Glu adjacent to the leaving group at neutral or slightly basic pH. The proteasome has an ATP-dependent proteolytic activity (By similarity)	Contig_703	AT3G44190.1	AT3G44190	2.33142	0.00198803	0.428924	0.740349	62	62	4	67.3871	62	0	0.778097	0.215984	0.158
Contig_10249	Abcission	AT4G25590.1	ADF7	actin depolymerizing factor 7; Actin-depolymerizing protein. Severs actin filaments (F- actin) and binds to actin monomers (By similarity)	Contig_9477	AT3G60820.1	PBF1	2.65517	0.000176	0.376623	0.428571	7	7	5	73.7143	7	0	0.724138	0.328444	0.152
Contig_12157	PT Germination and elongation	AT2G20580.1	RPN1A	26S proteasome regulatory subunit N1; Acts as a regulatory subunit of the 26 proteasome which is involved in the ATP-dependent degradation of ubiquitinated proteins (By similarity). Required during embryogenesis (PubMed:16169895). Required for optimal plant growth and stress responses (PubMed:19605416)	Contig_47476	AT1G60890.2	AT1G60890	2.16284	0.00484352	0.462356	0.676235	81	81	4	69.5185	81	0	0.806194	0.187381	0.165
Contig_2634	Fertilization	AT1G63700.1	YDA	YODA; Functions in a MAP kinase cascade that acts as a molecular switch to regulate the first cell fate decisions in the zygote and the early embryo. Promotes elongation of the zygote and development of its basal daughter cell into the extra-embryonic suspensor. In stomatal development, acts downstream of the LRR receptor TMM, but upstream of the MKK4/MKK5-MPK3/MPK6 module to regulate stomatal ce…	Contig_6243	AT1G04550.2	IAA12	2.31609	0.00405779	0.431762	0.346667	25	25	4	57.28	25	0	0.780651	0.163077	0.175
Contig_12854	PT Germination and elongation	AT3G07850.1	AT3G07850	galacturan 1,4-alpha-galacturonidase; May function in depolymerizing pectin during pollen development, germination, and tube growth. Acts as an exo- polygalacturonase	Contig_33027	AT3G07840.1	AT3G07840	3.12835	0.00483249	0.319657	0.341667	16	16	5	10.875	16	0	0.645275	0.168945	0.163
Contig_19516	S-Locus	AT4G27290.1	AT4G27290	S-locus lectin protein kinase-like protein	Contig_47476	AT1G60890.2	AT1G60890	2.43487	0.000175	0.4107	0.536842	20	20	5	71	20	0	0.760856	0.233388	0.15
Contig_15689	Fertilization	AT4G38430.1	ROPGEF1	Rop guanine nucleotide exchange factor 1; Acts as an activator of Rop GTPases by exchanging GDP with GTP. Stimulates Rop1 to control polarized pollen tube growth	Contig_20162	AT1G31650.1	ROPGEF14	3.01724	0.000641	0.331429	0.133333	6	6	5	16	6	0	0.663793	0.233831	0.158
Contig_23870	DRP	AT1G58807.1	AT1G58807	putative disease resistance protein RDL5/RF45; Potential disease resistance protein	Contig_18637	AT1G05810.1	RABA5E	2.4636	0.00208485	0.40591	0.872647	43	43	5	50.6512	10	33	0.756066	0.184773	0.178
Contig_24149	Fertilization	AT4G28210.1	EMB1923	embryo defective 1923	Contig_7889	AT3G52150.1	PSRP2	3.33716	0	0.299656	1	2	2	5	24.5	2	0	0.610473	0.556818	0.238
Contig_7765	Abcission	AT5G03540.3	EXO70A1	exocyst subunit exo70 family protein A1	Contig_10249	AT4G25590.1	ADF7	2.52682	0.00472794	0.395754	0.242647	17	17	5	31.0588	17	0	0.74553	0.117647	0.153
Contig_4878	Abcission	AT3G15210.1	ERF4	ethylene-responsive transcription factor 4; Acts as a transcriptional repressor. Binds to the GCC- box pathogenesis-related promoter element. Involved in the regulation of gene expression by stress factors and by components of stress signal transduction pathways, and could also regulate other AtERFs	Contig_8525	AT2G45180.1	AT2G45180	2.43103	0.00372341	0.411348	0.443182	33	33	4	33.9091	33	0	0.761494	0.120565	0.161
Contig_273	PT Germination and elongation	AT5G20000.1	AT5G20000	AAA-type ATPase family protein; The 26S protease is involved in the ATP-dependent degradation of ubiquitinated proteins. The regulatory (or ATPase) complex confers ATP dependency and substrate specificity to the 26S complex	Contig_966	AT1G53540.1	AT1G53540	2.33716	0.00106477	0.427869	0.875959	69	69	4	72.9855	69	0	0.777139	0.245742	0.187
Contig_27126	DRP	AT1G69550.1	AT1G69550	TIR-NBS-LRR class disease resistance protein	Contig_40126	AT1G59780.1	AT1G59780	2.46743	0.000638	0.40528	0.883721	43	43	5	50.9535	17	26	0.755428	0.186643	0.172
Contig_1209	PT Germination and elongation	AT2G27020.1	PAG1	20S proteasome alpha subunit G1; The proteasome is a multicatalytic proteinase complex which is characterized by its ability to cleave peptides with Arg, Phe, Tyr, Leu, and Glu adjacent to the leaving group at neutral or slightly basic pH. The proteasome has an ATP-dependent proteolytic activity	Contig_24834	AT1G48650.2	AT1G48650	2.2682	0.00171244	0.440878	0.832551	72	72	4	72.5417	72	0	0.788633	0.219823	0.181
Contig_2690	PT Germination and elongation	AT4G02570.1	CUL1	cullin 1; Involved in ubiquitination and subsequent proteasomal degradation of target proteins. Regulator of mitotic processes which plays a role during gametogenesis and embryogenesis. Together with SKP1, RBX1 and a F-box protein, it forms a SCF complex. The functional specificity of this complex depends of the type of F-box protein. SCF(UFO) is implicated in floral organ development. SCF(TIR1) …	Contig_9461	AT2G18290.1	APC10	2.06897	0.0270494	0.483333	0.245658	85	85	4	47.0353	85	0	0.821839	0.114163	0.153
Contig_29643	DRP	AT4G26090.1	Rps2	RESISTANT TO P. SYRINGAE 2	Contig_18637	AT1G05810.1	RABA5E	2.30077	0.00472931	0.434638	0.590909	56	56	5	49.2143	30	26	0.783206	0.149134	0.178
Contig_19636	Abcission	AT5G51190.1	AT5G51190	ethylene-responsive transcription factor ERF105; Probably acts as a transcriptional activator. Binds to the GCC-box pathogenesis-related promoter element. May be involved in the regulation of gene expression by stress factors and by components of stress signal transduction pathways (By similarity)	Contig_18191	AT1G78080.1	RAP2.4	2.40805	0.00200384	0.415274	0.481884	24	24	4	44.6667	24	0	0.765326	0.148889	0.183
Contig_14636	Fertilization	AT3G51550.1	FER	FERONIA; Receptor-like protein kinase that mediates the female control of male gamete delivery during fertilization, including growth cessation of compatible pollen tubes ensuring a reproductive isolation barriers. Required for cell elongation during vegetative growth, mostly in a brassinosteroids- (BR-) independent manner	Contig_47476	AT1G60890.2	AT1G60890	2.21264	0.0189502	0.451948	0.209059	42	42	4	46.5952	42	0	0.797893	0.12179	0.15
Contig_24127	Abcission	AT2G31500.1	CPK24	calcium-dependent protein kinase 24; May play a role in signal transduction pathways that involve calcium as a second messenger	Contig_2945	AT2G17890.1	CPK16	2.45977	0.0242574	0.406542	0.293478	24	24	4	38.375	24	0	0.756705	0.13804	0.156
Contig_15331	Fertilization	AT4G24270.2	EMB140	EMBRYO DEFECTIVE 140	Contig_22663	AT3G56990.1	EDA7	3.07854	0.000193	0.324829	0.571429	7	7	5	16.4286	7	0	0.653576	0.223092	0.159
Contig_3964	Abcission	AT2G31200.1	ADF6	actin depolymerizing factor 6; Actin-depolymerizing protein. Severs actin filaments (F- actin) and binds to actin monomers	Contig_43199	AT2G26650.1	AKT1	2.48084	0.00073	0.403089	0.333333	15	15	5	61.6	15	0	0.753193	0.21844	0.175
Contig_12944	PT Germination and elongation	AT1G08450.1	CRT3	calreticulin 3; Molecular calcium-binding chaperone promoting folding, oligomeric assembly and quality control in the ER via the calreticulin/calnexin cycle. This lectin may interact transiently with almost all of the monoglucosylated glycoproteins that are synthesized in the ER	-	-	-	2.41571	0.00540728	0.413957	0.26455	28	28	5	40.75	28	0	0.764049	0.136049	-
Contig_5409	PT Germination and elongation	AT1G53750.1	RPT1A	regulatory particle triple-A 1A; The 26S protease is involved in the ATP-dependent degradation of ubiquitinated proteins. The regulatory (or ATPase) complex confers ATP dependency and substrate specificity to the 26S complex	Contig_12944	AT1G06290.1	ACX3	2.22031	0.00512055	0.450388	0.680556	81	81	4	67.4568	81	0	0.796616	0.196095	0.171
Contig_14973	Fertilization	AT2G35980.1	YLS9	YELLOW-LEAF-SPECIFIC GENE 9	Contig_25747	AT1G05100.1	MAPKKK18	2.45977	0.00351773	0.406542	0.233333	25	25	5	32.8	25	0	0.756705	0.117	0.15
Contig_1030	Abcission	AT4G26080.1	ABI1	ABA INSENSITIVE 1; Key component and repressor of the abscisic acid (ABA) signaling pathway that regulates numerous ABA responses, such as stomatal closure, osmotic water permeability of the plasma membrane (Pos), drought-induced resistance and rhizogenesis, response to glucose, high light stress, seed germination and inhibition of vegetative growth. During the stomatal closure regulation, modula…	Contig_33177	AT2G36640.1	ECP63	2.16092	0.0134337	0.462766	0.296698	67	67	4	40.2836	67	0	0.806513	0.105692	0.153
Contig_2902	PT Germination and elongation	AT3G20060.1	UBC19	ubiquitin-conjugating enzyme19; Accepts the ubiquitin from the E1 complex and catalyzes its covalent attachment to other proteins. Part of the anaphase- promoting complex (APC). May have a key function during cell cycle and be involved in cyclin B1 degradation	Contig_14250	AT1G75950.1	SKP1	2.39847	0.00144291	0.416933	0.819048	70	70	5	70.2286	70	0	0.766922	0.260106	0.179
Contig_33206	Abcission	AT5G66210.1	CPK28	calcium-dependent protein kinase 28; May play a role in signal transduction pathways that involve calcium as a second messenger	Contig_12366	AT1G12360.1	KEU	2.38506	0.00240083	0.419277	0.437805	41	41	5	41.9512	41	0	0.769157	0.137545	0.158
Contig_2945	Abcission	AT2G17890.1	CPK16	calcium-dependent protein kinase 16; May play a role in signal transduction pathways that involve calcium as a second messenger	Contig_25747	AT1G05100.1	MAPKKK18	2.64559	0.00078	0.377987	0.593407	14	14	5	53	14	0	0.725734	0.262971	0.24
Contig_17179	Fertilization	AT2G34980.1	SETH1	phosphatidylinositol glycan, class C	Contig_31796	AT1G10290.1	ADL6	2.82375	0.00131699	0.354138	0.305556	9	9	5	18.7778	9	0	0.696041	0.137064	0.175
Contig_37849	DRP	AT3G46530.1	RPP13	disease resistance protein RPP13; Disease resistance protein. Resistance proteins guard the plant against pathogens that contain an appropriate avirulence protein via an indirect interaction with this avirulence protein. That triggers a defense system including the hypersensitive response, which restricts the pathogen growth. In contrast to other resistance proteins, it works independently of ESD…	Contig_13711	AT1G12220.1	RPS5	2.38123	0.00189981	0.419952	0.763182	47	47	5	49.8723	24	23	0.769796	0.164595	0.16
Contig_5295	PT Germination and elongation	AT1G77440.1	PBC2	20S proteasome beta subunit C2; The proteasome is a multicatalytic proteinase complex which is characterized by its ability to cleave peptides with Arg, Phe, Tyr, Leu, and Glu adjacent to the leaving group at neutral or slightly basic pH. The proteasome has an ATP-dependent proteolytic activity	Contig_26852	AT1G02170.1	MC1	2.34483	0.000804	0.426471	0.830584	71	71	5	70.1268	71	0	0.775862	0.236915	0.193
Contig_14988	Fertilization	AT2G46330.1	AGP16	arabinogalactan protein 16; Proteoglycan that seems to be implicated in diverse developmental roles such as differentiation, cell-cell recognition, embryogenesis and programmed cell death	Contig_17179	AT2G34980.1	SETH1	3.04598	0.000283	0.328302	0.3	5	5	5	22.4	5	0	0.659004	0.241758	0.179
Contig_2548	PT Germination and elongation	AT1G47250.1	PAF2	20S proteasome alpha subunit F2; The proteasome is a multicatalytic proteinase complex which is characterized by its ability to cleave peptides with Arg, Phe, Tyr, Leu, and Glu adjacent to the leaving group at neutral or slightly basic pH. The proteasome has an ATP-dependent proteolytic activity. May play a role in thiol biosynthesis and arsenic tolerance in association with PAF1/ARS5	Contig_34102	AT1G04810.1	AT1G04810	2.32184	0.000515	0.430693	0.888321	69	69	4	72.4928	69	0	0.779693	0.235366	0.996
Contig_1874	Fertilization	AT5G58290.1	RPT3	regulatory particle triple-A ATPase 3; The 26S protease is involved in the ATP-dependent degradation of ubiquitinated proteins. The regulatory (or ATPase) complex confers ATP dependency and substrate specificity to the 26S complex	Contig_31903	AT2G43790.1	MPK6	2.1954	0.00333336	0.455497	0.750171	77	77	4	71.974	77	0	0.800766	0.200485	0.155
Contig_4835	PT Germination and elongation	AT1G45000.1	AT1G45000	AAA-type ATPase family protein; The 26S protease is involved in the ATP-dependent degradation of ubiquitinated proteins. The regulatory (or ATPase) complex confers ATP dependency and substrate specificity to the 26S complex	Contig_12366	AT1G12360.1	KEU	2.28161	0.00131616	0.438287	0.803776	74	74	4	71.8784	74	0	0.786398	0.22462	0.405
Contig_13319	DRP	AT4G19050.1	AT4G19050	NB-ARC domain-containing disease resistance protein; Potential disease resistance protein (By similarity)	Contig_41125	AT1G65790.1	RK1	2.44061	0.00263187	0.409733	0.774879	46	46	5	48.7391	19	27	0.759898	0.17268	0.154
Contig_744	PT Germination and elongation	AT4G24820.1	AT4G24820	26S proteasome regulatory subunit N7; Acts as a regulatory subunit of the 26S proteasome which is involved in the ATP-dependent degradation of ubiquitinated proteins (By similarity)	Contig_14250	AT1G75950.1	SKP1	2.31418	0.00183122	0.432119	0.871222	70	70	5	72.5143	70	0	0.780971	0.233119	0.167
Contig_19407	DRP	AT4G23690.1	DIR6	dirigent protein 6	Contig_10945	AT2G21100.1	AT2G21100	2.9751	0	0.336124	1	34	34	5	43.4706	1	33	0.670817	0.462453	0.234
Contig_35588	DRP	AT1G64160.1	DIR5	dirigent protein 5	Contig_19444	AT1G27950.1	LTPG1	2.97318	0.00383142	0.33634	0.942857	35	35	5	42.2286	2	33	0.671137	0.453763	0.179
Contig_14953	Abcission	AT3G57530.1	CPK32	calcium-dependent protein kinase 32; May play a role in signal transduction pathways that involve calcium as a second messenger. Functions as regulator of the calcium-mediated abscisic acid (ABA) signaling pathway. Phosphorylates ABA-responsive transcription factor ABF4 in vitro	Contig_32627	AT1G66340.1	ETR1	2.26437	0.0115038	0.441624	0.38449	50	50	5	44.22	50	0	0.789272	0.125269	0.159
Contig_42994	PT Germination and elongation	AT5G13840.1	FZR3	FIZZY-related 3; Activator protein that regulates the ubiquitin ligase activity and substrate specificity of the anaphase promoting complex/cyclosome (APC/C)	Contig_12819	AT1G70370.1	PG2	2.31801	0.00465328	0.431405	0.708468	75	75	4	66	75	0	0.780332	0.219269	0.153
Contig_119	S-Locus	AT2G19130.1	AT2G19130	S-locus lectin protein kinase-like protein	Contig_7830	AT1G34300.1	AT1G34300	2.77969	5.83e-06	0.359752	0.857143	7	7	5	44.7143	7	0	0.703384	0.269363	0.193
Contig_591	DRP	AT4G10780.1	AT4G10780	putative disease resistance protein; Potential disease resistance protein (By similarity)	Contig_18637	AT1G05810.1	RABA5E	2.46935	0.000592	0.404965	0.915215	42	42	5	51.8095	8	34	0.755109	0.189778	0.178
Contig_6957	Fertilization	AT4G02250.1	AT4G02250	plant invertase/pectin methylesterase inhibitor domain-containing protein	Contig_17618	AT1G29140.1	AT1G29140	3.38697	0.00225201	0.295249	0.666667	7	7	5	10.8571	7	0	0.602171	0.310204	0.151
Contig_20174	PT Germination and elongation	AT5G03970.1	AT5G03970	F-box associated ubiquitination effector-like protein	Contig_4128	AT1G20200.1	EMB2719	2.97318	0	0.33634	1	2	2	5	82.5	2	0	0.671137	0.67623	0.169
Contig_2361	PT Germination and elongation	AT1G75990.1	AT1G75990	26S proteasome regulatory subunit N3; Acts as a regulatory subunit of the 26 proteasome which is involved in the ATP-dependent degradation of ubiquitinated proteins (By similarity)	Contig_15186	AT1G14890.1	AT1G14890	2.30268	0.00312568	0.434276	0.818466	72	72	4	71.6944	72	0	0.782886	0.231272	0.292
Contig_3678	PT Germination and elongation	AT5G19990.1	RPT6A	regulatory particle triple-A ATPase 6A; The 26S protease is involved in the ATP-dependent degradation of ubiquitinated proteins. The regulatory (or ATPase) complex confers ATP dependency and substrate specificity to the 26S complex	Contig_21573	AT1G22040.1	AT1G22040	2.24138	0.00979913	0.446154	0.702964	78	78	4	67.1154	78	0	0.793103	0.200944	0.244
Contig_4127	Abcission	AT3G23240.1	ERF1	ethylene response factor 1; Acts as a transcriptional activator. Binds to the GCC- box pathogenesis-related promoter element. Involved in the regulation of gene expression during the plant development, and/or mediated by stress factors and by components of stress signal transduction pathways. Seems to be a key integrator of ethylene and jasmonate signals in the regulation of ethylene/jasmonate- d…	Contig_34299	AT1G04250.1	AXR3	2.43678	0.0016201	0.410377	0.485057	30	30	5	43.6	30	0	0.760536	0.150345	0.152
Contig_15107	Fertilization	AT4G34950.1	AT4G34950	major facilitator family protein	Contig_1459	AT2G16660.1	AT2G16660	4.13793	0	0.241667	0	1	1	6	3	1	0	0.477011	0	0.461
Contig_5694	Fertilization	AT5G45160.1	RL2	RHD-like2; Probable GTP-binding protein that may be involved in cell development (By similarity)	Contig_47476	AT1G60890.2	AT1G60890	2.98276	8.78e-06	0.33526	0.5	4	4	5	37.25	4	0	0.66954	0.393617	0.179
Contig_1974	PT Germination and elongation	AT5G23540.1	AT5G23540	26S proteasome non-ATPase regulatory subunit 14; Metalloprotease component of the 26S proteasome that specifically cleaves 'Lys-63'-linked polyubiquitin chains. The 26S proteasome is involved in the ATP-dependent degradation of ubiquitinated proteins. The function of the 'Lys-63'-specific deubiquitination of the proteasome is unclear (By similarity)	Contig_25494	AT5G05080.1	UBC22	2.28161	0.00244368	0.438287	0.771228	76	76	5	69.3026	76	0	0.786398	0.216571	0.151
Contig_23603	DRP	AT4G09360.1	AT4G09360	NB-ARC domain-containing disease resistance protein	Contig_37849	AT3G46530.1	RPP13	2.74904	0.000841	0.363763	0.817923	38	38	5	42.2895	10	28	0.708493	0.250078	0.237
Contig_127	PT Germination and elongation	AT1G09100.1	RPT5B	26S proteasome regulatory subunit T5; The 26S protease is involved in the ATP-dependent degradation of ubiquitinated proteins. The regulatory (or ATPase) complex confers ATP dependency and substrate specificity to the 26S complex	Contig_34102	AT1G04810.1	AT1G04810	2.23372	0.00414692	0.447684	0.784865	75	75	4	71.2533	75	0	0.794381	0.209529	0.999
Contig_10202	PT Germination and elongation	AT1G56450.1	PBG1	20S proteasome beta subunit G1; The proteasome is a multicatalytic proteinase complex which is characterized by its ability to cleave peptides with Arg, Phe, Tyr, Leu, and Glu adjacent to the leaving group at neutral or slightly basic pH. The proteasome has an ATP-dependent proteolytic activity	Contig_34102	AT1G04810.1	AT1G04810	2.2931	0.00186225	0.43609	0.847485	71	71	4	71.8451	71	0	0.784483	0.223816	0.996
Contig_18583	Abcission	AT3G20770.1	EIN3	ETHYLENE-INSENSITIVE3; Probable transcription factor acting as a positive regulator in the ethylene response pathway. Is required for ethylene responsiveness in adult plant tissues. Binds a primary ethylene response element present in the ETHYLENE-RESPONSE-FACTOR1 promoter with consequence to activate the transcription of this gene	Contig_706	AT1G15130.1	AT1G15130	2.10728	0.0203058	0.474545	0.190476	57	57	4	40	57	0	0.815453	0.0954654	0.155
Contig_1858	Abcission	AT2G44940.1	AT2G44940	ethylene-responsive transcription factor ERF034; Probably acts as a transcriptional activator. Binds to the GCC-box pathogenesis-related promoter element. May be involved in the regulation of gene expression by stress factors and by components of stress signal transduction pathways (By similarity)	Contig_34299	AT1G04250.1	AXR3	3.13602	0.000782	0.318876	0.333333	6	6	5	20.1667	6	0	0.643997	0.354167	0.196
Contig_2280	Abcission	AT5G52020.1	AT5G52020	ethylene-responsive transcription factor ERF025; Probably acts as a transcriptional activator. Binds to the GCC-box pathogenesis-related promoter element. May be involved in the regulation of gene expression by stress factors and by components of stress signal transduction pathways (By similarity)	Contig_4878	AT3G15210.1	ERF4	2.74138	0.00106189	0.36478	0.55	16	16	5	30.625	16	0	0.70977	0.181548	0.175
Contig_3193	PT Germination and elongation	AT2G47900.3	TLP3	tubby like protein 3	Contig_554	AT1G53910.1	RAP2.12	3.24521	1.97e-05	0.308146	0	3	3	5	17	3	0	0.625798	0.484848	0.377
Contig_1508	PT Germination and elongation	AT4G38630.1	RPN10	regulatory particle non-ATPase 10; Binds and presumably selects ubiquitin-conjugates for destruction. Prefers multiubiquitin chains rather than single ubiquitins. Plays a role in the growth and development via the proteasome-dependent degradation of the ABA-signaling protein ABI5/DPBF1	Contig_31796	AT1G10290.1	ADL6	2.16092	0.00689045	0.462766	0.67716	81	81	4	68.358	81	0	0.806513	0.185219	0.151
Contig_9258	PT Germination and elongation	AT2G25490.1	EBF1	EIN3-binding F box protein 1; Component of SCF(EBF1) E3 ubiquitin ligase complexes, which may mediate the ubiquitination and subsequent proteasomal degradation of target proteins (probably including EIN3 and EIL1). Regulator of the ethylene signaling cascade by modulating the stability of EIN3 and EIL1 proteins. Confers insensitivity to ethylene	Contig_554	AT1G53910.1	RAP2.12	2.37739	0.0183685	0.420629	0.212903	31	31	4	34.2581	31	0	0.770434	0.107527	0.151
Contig_11533	Abcission	AT2G35890.1	CPK25	calcium-dependent protein kinase 25; May play a role in signal transduction pathways that involve calcium as a second messenger	Contig_11185	AT2G30040.1	MAPKKK14	2.58238	0.00204993	0.38724	0.409524	21	21	5	43.1429	21	0	0.736271	0.183587	0.195
Contig_2564	PT Germination and elongation	AT4G24190.1	SHD	SHEPHERD; May have a molecular chaperone role in the processing of secreted materials. Required for shoot apical meristem (SAM), root apical meristem (RAM) and floral meristem (FM) formation, probably by regulating the folding of CLAVATA proteins (CLVs). Also involved in pollen tube elongation	Contig_2106	AT3G51260.1	PAD1	1.97126	0.0561586	0.507289	0.191013	129	129	4	48.2326	129	0	0.838123	0.114821	0.153
Contig_14548	PT Germination and elongation	AT3G51460.1	RHD4	ROOT HAIR DEFECTIVE4; Phosphoinositide phosphatase that preferentially hydrolyzes PtdIns(4)P. Regulates the accumulation of PtdIns(4)P on membrane compartments at the tips of growing root hairs leading to proper root hair development	Contig_34299	AT1G04250.1	AXR3	2.5364	0.00153377	0.39426	0.2	16	16	5	41.8125	16	0	0.743934	0.16725	0.242
Contig_3075	PT Germination and elongation	AT4G19006.1	AT4G19006	26S proteasome regulatory subunit N9	Contig_12366	AT1G12360.1	KEU	2.46552	0.000235	0.405594	0.937063	66	66	5	72.8333	66	0	0.755747	0.300964	0.52
Contig_16212	DRP	AT3G14470.1	AT3G14470	putative disease resistance RPP13-like protein 1; Potential disease resistance protein	Contig_27586	AT3G14460.1	AT3G14460	2.45785	0.000768	0.406859	0.852008	44	44	5	51.0455	17	27	0.757024	0.18428	0.178
Contig_19283	DRP	AT5G35450.1	AT5G35450	disease resistance RPP8-like protein 3; Disease resistance protein	Contig_18637	AT1G05810.1	RABA5E	2.46743	0.00180587	0.40528	0.874862	43	43	5	50.6512	9	34	0.755428	0.185535	0.178
Contig_19974	DRP	AT1G53350.1	AT1G53350	putative disease resistance RPP8-like protein 2; Potential disease resistance protein	Contig_24137	AT1G10920.1	At1g10920	2.43678	0.00485476	0.410377	0.807071	45	45	5	49.2	11	34	0.760536	0.173083	0.169
Contig_9265	PT Germination and elongation	AT2G18280.1	TLP2	tubby like protein 2	Contig_2058	AT1G06110.1	SKIP16	2.95019	0.00100681	0.338961	0.254545	11	11	5	15.3636	11	0	0.674968	0.159809	0.159
Contig_27204	Self Incompatibility	AT1G26820.1	RNS3	ribonuclease 3; May remobilize phosphate, particularly when cells senesce or when phosphate becomes limiting	-	-	-	3.92337	0.000239	0.254883	0	2	2	6	10.5	2	0	0.512771	0.5	-
Contig_6023	Abcission	AT5G53160.2	RCAR3	abscisic acid receptor PYL8; Receptor for abscisic acid (ABA) required for ABA- mediated responses such as stomatal closure and germination inhibition. Inhibits the activity of group-A protein phosphatases type 2C (PP2Cs) when activated by ABA. Confers enhanced sensitivity to ABA	Contig_10640	AT2G23600.1	ACL	2.5728	0.00293058	0.388682	0.331579	20	20	5	42.55	20	0	0.737867	0.17562	0.169
Contig_1176	DRP	AT5G36930.2	AT5G36930	TIR-NBS-LRR class disease resistance protein	Contig_43444	AT1G71692.1	AGL12	2.93295	0.00441952	0.340954	0.809388	38	38	5	39.8421	6	32	0.677842	0.390093	0.175
Contig_1019	Abcission	AT2G41850.1	PGAZAT	Polygalacturonase ADPG2; Polygalacturonase involved in cell separation in the final stages of pod shatter, in anther dehiscence and in floral organ abscission	Contig_32627	AT1G66340.1	ETR1	2.83525	0.0031594	0.352703	0.142857	8	8	5	23.625	8	0	0.694125	0.183532	0.233
Contig_2414	PT Germination and elongation	AT5G40580.1	PBB2	20S proteasome beta subunit PBB2; The proteasome is a multicatalytic proteinase complex which is characterized by its ability to cleave peptides with Arg, Phe, Tyr, Leu, and Glu adjacent to the leaving group at neutral or slightly basic pH. The proteasome has an ATP-dependent proteolytic activity (By similarity)	Contig_703	AT3G44190.1	AT3G44190	2.29502	0.00210276	0.435726	0.795662	73	73	4	69.2877	73	0	0.784163	0.219961	0.158
Contig_11159	Fertilization	AT5G09900.3	EMB2107	EMBRYO DEFECTIVE 2107	Contig_15556	AT1G54490.1	XRN4	2.33142	0.00425781	0.428924	0.784337	59	59	4	70.678	59	0	0.778097	0.22726	0.153
Contig_9228	PT Germination and elongation	AT1G64520.1	RPN12a	regulatory particle non-ATPase 12A; Acts as a regulatory subunit of the 26S proteasome which is involved in the ATP-dependent degradation of ubiquitinated proteins. May help to control the degradation of one or more factors that repress cytokinin signaling	Contig_2548	AT1G47250.1	PAF2	2.32184	0.00129923	0.430693	0.841449	71	71	4	72.5634	71	0	0.779693	0.239483	0.997
Contig_41269	Fertilization	AT4G13560.1	UNE15	unfertilized embryo sac 15	Contig_31850	AT4G10250.1	ATHSP22.0	2.85057	0.00551116	0.350806	0.24359	13	13	5	16.6154	13	0	0.691571	0.129808	0.151
Contig_47616	S-Locus	AT1G61490.1	AT1G61490	putative S-locus protein kinase	Contig_47476	AT1G60890.2	AT1G60890	2.37356	0.000229	0.421308	0.577075	23	23	4	73	23	0	0.771073	0.223242	0.15
Contig_44151	PT Germination and elongation	AT5G43010.1	RPT4A	regulatory particle triple-A ATPase 4A; The 26S protease is involved in the ATP-dependent degradation of ubiquitinated proteins. The regulatory (or ATPase) complex confers ATP dependency and substrate specificity to the 26S complex	Contig_8868	AT5G09650.1	PPa6	2.22222	0.00167394	0.45	0.78	76	76	4	72	76	0	0.796296	0.208092	0.152
Contig_45854	DRP	AT5G17970.1	AT5G17970	TIR-NBS-LRR class disease resistance protein	Contig_37849	AT3G46530.1	RPP13	2.46935	0.000592	0.404965	0.915215	42	42	5	51.8095	13	29	0.755109	0.189778	0.154
Contig_34445	Fertilization	AT5G38990.1	AT5G38990	interleukin-1 receptor-associated kinase 4	Contig_11065	AT3G09920.1	PIP5K9	2.36973	0.000369	0.421989	0.450593	23	23	4	69.1304	23	0	0.771711	0.210631	0.15
Contig_31687	Fertilization	AT2G27260.1	AT2G27260	late embryogenesis abundant hydroxyproline-rich glycoprotein	Contig_4128	AT1G19210.1	AT1G19210	2.66858	5.88e-05	0.374731	0.809524	15	15	5	43.4667	15	0	0.721903	0.214122	0.153
Contig_43576	PT Germination and elongation	AT4G22910.1	FZR2	FIZZY-related 2; Activator protein that regulates the ubiquitin ligase activity and substrate specificity of the anaphase promoting complex/cyclosome (APC/C). Necessary and sufficient for endoreduplication and correct cell expansion	Contig_14250	AT1G75950.1	SKP1	2.43295	0.000448	0.411024	0.871099	67	67	5	70.9552	67	0	0.761175	0.277169	0.186
Contig_31796	PT Germination and elongation	AT1G10290.1	ADL6	dynamin-2A; Microtubule-associated force-producing protein involved in clathrin-mediated vesicle trafficking from the trans-Golgi network to the central vacuole. Able to bind and hydrolyze GTP. Binds specifically to phosphatidylinositol 3-phosphate (PtdIns3P)	Contig_34102	AT1G04810.1	AT1G04810	2.23372	0.0176234	0.447684	0.202449	50	50	4	44.44	50	0	0.794381	0.121035	0.166
Contig_14803	Abcission	AT3G23220.1	ESE1	ethylene and salt inducible 1; Probably acts as a transcriptional activator. Binds to the GCC-box pathogenesis-related promoter element. May be involved in the regulation of gene expression by stress factors and by components of stress signal transduction pathways (By similarity)	Contig_36468	AT2G34930.1	AT2G34930	2.7433	0.000231	0.364525	0.551282	13	13	5	35.6923	13	0	0.709451	0.221691	0.152
Contig_32121	Fertilization	AT3G23740.1	AT3G23740	uncharacterized protein	Contig_20162	AT1G31650.1	ROPGEF14	3.0364	0.000242	0.329338	0.333333	3	3	5	42.6667	3	0	0.6606	0.384848	0.189
Contig_31998	Fertilization	AT2G25660.1	emb2410	embryo defective 2410	Contig_12944	AT1G06290.1	ACX3	2.7433	0.000439	0.364525	0.178571	8	8	5	32.5	8	0	0.709451	0.187865	0.151
Contig_26779	PT Germination and elongation	AT5G25350.1	EBF2	EIN3-binding F box protein 2; Component of SCF(EBF1) E3 ubiquitin ligase complexes, which may mediate the ubiquitination and subsequent proteasomal degradation of target proteins (probably including EIN3 and EIL1). Regulator of the ethylene signaling cascade by modulating the stability of EIN3 and EIL1 proteins	Contig_22660	AT1G15670.1	AT1G15670	2.36782	0.00645203	0.42233	0.298942	28	28	5	38.3571	28	0	0.772031	0.116126	0.169
Contig_20162	Fertilization	AT1G31650.1	ROPGEF14	RHO guanyl-nucleotide exchange factor 14	Contig_23347	AT1G11410.1	AT1G11410	3.14751	0.000181	0.317711	0.166667	4	4	5	18	4	0	0.642082	0.364583	0.151
Contig_20200	DRP	AT1G50180.1	AT1G50180	NB-ARC domain-containing disease resistance protein; Potential disease resistance protein (By similarity)	Contig_18637	AT1G05810.1	RABA5E	2.45594	0.000859	0.407176	0.843552	44	44	5	50.7273	15	29	0.757344	0.183131	0.178
Contig_35067	Abcission	AT2G40940.1	ERS1	ethylene response sensor 1; Ethylene receptor related to bacterial two-component regulators. Acts as a redundant negative regulator of ethylene signaling	Contig_26769	AT2G19600.1	KEA4	2.56322	0.00235753	0.390135	0.375	17	17	4	35.5294	17	0	0.739464	0.151584	0.208
Contig_27586	DRP	AT3G14460.1	AT3G14460	LRR and NB-ARC domain-containing disease resistance protein; Potential disease resistance protein (By similarity)	Contig_27126	AT1G69550.1	AT1G69550	2.4636	0.000703	0.40591	0.856237	44	44	5	50.6136	20	24	0.756066	0.184721	0.169
Contig_26868	Fertilization	AT2G36640.1	ECP63	embryonic cell protein 63	Contig_42363	AT1G52560.1	AT1G52560	2.82567	0.000506	0.353898	0.575758	12	12	5	39.9167	12	0	0.695722	0.286571	0.156
Contig_33177	Fertilization	AT4G39340.1	EC1.4	EGG CELL 1.4; Involved in the regulation of gamete interactions during the double fertilization and to prevent multiple-pollen tube attraction; mediates the redistribution of the gamete fusogen HAP2/GCS1 to the cell surface after secretion upon sperm arrival	Contig_12854	AT3G07850.1	AT3G07850	3.54215	0.000371	0.282315	0	2	2	6	17	2	0	0.576309	0.5	0.159
Contig_28946	PT Germination and elongation	AT5G49980.1	AFB5	auxin F-box protein 5	Contig_13621	AT4G11240.1	TOPP7	2.39272	0.00345639	0.417934	0.418561	33	33	5	37.7879	33	0	0.76788	0.123088	0.15
Contig_43085	PT Germination and elongation	AT1G60070.2	AT1G60070	AP-1 complex subunit gamma-2; Subunit of clathrin-associated adaptor protein complex 1 that plays a role in protein sorting in the late-Golgi/trans-Golgi network (TGN) and/or endosomes. The AP complexes mediate both the recruitment of clathrin to membranes and the recognition of sorting signals within the cytosolic tails of transmembrane cargo molecules (By similarity)	Contig_13973	AT1G27680.1	APL2	2.4272	0.00264517	0.411997	0.249012	23	23	5	46.7826	23	0	0.762133	0.152386	0.167
Contig_28379	S-Locus	AT1G61480.1	AT1G61480	S-locus lectin protein kinase-like protein	Contig_47476	AT1G60890.2	AT1G60890	2.43487	0.000175	0.4107	0.536842	20	20	5	71	20	0	0.760856	0.233388	0.15
Contig_44736	S-Locus	AT1G61550.1	AT1G61550	S-locus lectin protein kinase-like protein	Contig_47476	AT1G60890.2	AT1G60890	2.38506	0.000188	0.419277	0.597403	22	22	5	75.3182	22	0	0.769157	0.232464	0.15
Contig_22663	Fertilization	AT3G56990.1	EDA7	embryo sac development arrest 7	Contig_24834	AT1G48650.2	AT1G48650	2.93295	0.00170268	0.340954	0.288889	10	10	5	14.9	10	0	0.677842	0.139623	0.227
Contig_47482	DRP	AT1G51480.1	AT1G51480	CC-NBS-LRR class disease resistance protein; Probable disease resistance protein (By similarity)	Contig_18637	AT1G05810.1	RABA5E	2.46552	0.00077	0.405594	0.874862	43	43	5	51.2326	9	34	0.755747	0.18698	0.178
Contig_48536	DRP	AT3G46710.1	AT3G46710	putative disease resistance RPP13-like protein 2; Potential disease resistance protein	Contig_18637	AT1G05810.1	RABA5E	2.46169	0.00211606	0.406226	0.872647	43	43	5	50.6977	9	34	0.756386	0.184271	0.178
Contig_43291	Abcission	AT4G23650.1	CDPK6	calcium-dependent protein kinase 6; May play a role in signal transduction pathways that involve calcium as a second messenger. Functions in abscisic acid (ABA) regulation of guard cell S-type anion-and Ca(2+)-permeable channels and stomatal closure	Contig_6551	AT2G39940.1	COI1	2.31418	0.0035453	0.432119	0.320076	33	33	4	52.6061	33	0	0.780971	0.154092	0.15
