# Supplementary material for: Global Transcriptional Insights of Pollen-Pistil Interactions Commencing Self-Incompatibility and Fertilization in Tea [Camellia sinensis (L.) O. Kuntze]
Source: Int J Mol Sci. 2019 Jan 28;20(3):539. doi: 10.3390/ijms20030539 (PMC6387076; doi:10.3390/ijms20030539)
Supplement: Supplementary file 1 [file ijms-20-00539-s001.zip › Supplementary table 8.xls]

## Sheet: Coexpression
Original Article
Global transcriptional insights of pollen-pistil interactions commencing self-incompatibility and cross-compatibility in tea (Camellia sinensis (L.) Kuntze)
Romit Seth1,2, Abhishek Bhandawat1, Rajni Parmar1,3, Pradeep Singh1, Sanjay Kumar1, Ram Kumar Sharma1,3*
1Biotechnology Department, CSIR-Institute of Himalayan Bioresource Technology, Palampur, Himachal Pradesh, India, 176061, 2Department of Biotechnology, Guru Nanak Dev University, Amritsar, 143005, India, 3Academy of Scientific and Innovative Research, New Delhi, Indiaachal Pradesh, India, 176061
Supplementary table 8: Gene specific coexpression analysis of differentially expressed genes.
node1	node2	Node 1 identifier	Node 2 identifier	Interaction	BEND	coexpression	Edge	experimentally	combined
					MAP_ID		Betweenness	determined_interaction	score
Contig_11159	Contig_10202	AT5G09900.3	AT1G56450.1	EMB2107 (interacts with) PBG1	5498	0.358	1	0.951	0.994
Contig_11160	Contig_10202	AT5G64760.1	AT1G56450.1	RPN5B (interacts with) PBG1	6767	0.209	1	0.951	0.999
Contig_1209	Contig_10202	AT2G27020.1	AT1G56450.1	PAG1 (interacts with) PBG1	7380	0.906	6.08333	0.959	0.999
Contig_12157	Contig_10202	AT2G20580.1	AT1G56450.1	RPN1A (interacts with) PBG1	7039	0.386	6.53333	0.946	0.998
Contig_12170	Contig_10202	AT5G45620.1	AT1G56450.1	AT5G45620 (interacts with) PBG1	7431	0.31	1	0.951	0.997
Contig_127	Contig_10202	AT3G05530.1	AT1G56450.1	RPT5A (interacts with) PBG1	7840	0.247	1.33333	0.951	0.998
Contig_13099	Contig_10202	AT3G11270.1	AT1G56450.1	MEE34 (interacts with) PBG1	5531	0.41	1.33333	0.951	0.997
Contig_14250	Contig_10202	AT1G75950.1	AT1G56450.1	SKP1 (interacts with) PBG1	6427	0.149	60.1777	0	0.186
Contig_1508	Contig_10202	AT4G38630.1	AT1G56450.1	RPN10 (interacts with) PBG1	7231	0.764	1.33333	0.959	0.999
Contig_1598	Contig_10202	AT2G05840.1	AT1G56450.1	AT2G05840.1 (interacts with) PBG1	6712	0.821	1.5	0.951	0.999
Contig_1874	Contig_10202	AT5G58290.1	AT1G56450.1	RPT3 (interacts with) PBG1	7521	0.775	1	0.958	0.999
Contig_1896	Contig_10202	AT3G22630.1	AT1G56450.1	PBD1 (interacts with) PBG1	6874	0.989	1.5	0.951	0.999
Contig_19199	Contig_10202	AT2G32730.1	AT1G56450.1	AT2G32730 (interacts with) PBG1	7617	0.14	1	0.95	0.996
Contig_1974	Contig_10202	AT5G23540.1	AT1G56450.1	AT5G23540 (interacts with) PBG1	7689	0.705	1	0.947	0.999
Contig_2361	Contig_10202	AT1G75990.1	AT1G56450.1	AT1G75990 (interacts with) PBG1	7555	0.456	1	0.951	0.999
Contig_2414	Contig_10202	AT5G40580.1	AT1G56450.1	PBB2 (interacts with) PBG1	7155	0.773	1	0.951	0.999
Contig_2564	Contig_10202	AT4G24190.1	AT1G56450.1	SHD (interacts with) PBG1	6226	0.229	18.8447	0	0.257
Contig_26405	Contig_10202	AT3G22110.1	AT1G56450.1	PAC1 (interacts with) PBG1	7016	0.892	2.33333	0.951	0.999
Contig_273	Contig_10202	AT5G20000.1	AT1G56450.1	AT5G20000 (interacts with) PBG1	6401	0.66	1	0.951	0.999
Contig_3075	Contig_10202	AT4G19006.1	AT1G56450.1	AT4G19006 (interacts with) PBG1	7751	0.261	1	0.951	0.997
Contig_3678	Contig_10202	AT5G19990.1	AT1G56450.1	RPT6A (interacts with) PBG1	6625	0.66	1	0.951	0.999
Contig_36950	Contig_10202	AT4G29040.1	AT1G56450.1	RPT2a (interacts with) PBG1	6543	0.779	2	0.999	0.999
Contig_44151	Contig_10202	AT5G43010.1	AT1G56450.1	RPT4A (interacts with) PBG1	6935	0.782	1	0.928	0.999
Contig_5295	Contig_10202	AT1G77440.1	AT1G56450.1	PBC2 (interacts with) PBG1	7185	0.992	1.5	0.951	0.999
Contig_62	Contig_10202	AT3G14290.1	AT1G56450.1	PAE2 (interacts with) PBG1	7595	0.99	5.53333	0.951	0.999
Contig_6498	Contig_10202	AT4G14800.2	AT1G56450.1	PBD2 (interacts with) PBG1	7084	0.998	1.5	0.951	0.999
Contig_744	Contig_10202	AT4G24820.1	AT1G56450.1	AT4G24820 (interacts with) PBG1	7358	0.814	1	0.959	0.999
Contig_9228	Contig_10202	AT1G64520.1	AT1G56450.1	RPN12a (interacts with) PBG1	6688	0.909	1.66667	0.949	0.999
Contig_2564	Contig_10250	AT4G24190.1	AT3G13870.1	SHD (interacts with) RHD3	6210	0.144	23.5337	0	0.162
Contig_2690	Contig_10250	AT4G02570.1	AT3G13870.1	CUL1 (interacts with) RHD3	7270	0.197	12.5824	0	0.197
Contig_744	Contig_10250	AT4G24820.1	AT3G13870.1	AT4G24820 (interacts with) RHD3	7316	0.101	10.6785	0	0.185
Contig_11160	Contig_11159	AT5G64760.1	AT5G09900.3	RPN5B (interacts with) EMB2107	6723	0.151	1.73699	0	0.165
Contig_12170	Contig_11159	AT5G45620.1	AT5G09900.3	AT5G45620 (interacts with) EMB2107	7415	0.624	7.16778	0.943	0.993
Contig_1874	Contig_11159	AT5G58290.1	AT5G09900.3	RPT3 (interacts with) EMB2107	7495	0.852	1	0.951	0.997
Contig_1974	Contig_11159	AT5G23540.1	AT5G09900.3	AT5G23540 (interacts with) EMB2107	7667	0.588	6.46799	0.93	0.997
Contig_2414	Contig_11159	AT5G40580.1	AT5G09900.3	PBB2 (interacts with) EMB2107	7126	0.377	7.68206	0.943	0.991
Contig_273	Contig_11159	AT5G20000.1	AT5G09900.3	AT5G20000 (interacts with) EMB2107	6366	0.223	2.20886	0.943	0.986
Contig_3678	Contig_11159	AT5G19990.1	AT5G09900.3	RPT6A (interacts with) EMB2107	6586	0.223	2.20886	0.943	0.986
Contig_44151	Contig_11159	AT5G43010.1	AT5G09900.3	RPT4A (interacts with) EMB2107	6913	0.761	1	0.928	0.994
Contig_18574	Contig_119	AT3G45640.1	AT2G19130.1	MPK3 (interacts with) AT2G19130		0.251	402.974	0	0.25
Contig_11159	Contig_1209	AT5G09900.3	AT2G27020.1	EMB2107 (interacts with) PAG1	5492	0.499	1.11111	0.951	0.994
Contig_11160	Contig_1209	AT5G64760.1	AT2G27020.1	RPN5B (interacts with) PAG1	6790	0.313	1.10084	0.951	0.999
Contig_12170	Contig_1209	AT5G45620.1	AT2G27020.1	AT5G45620 (interacts with) PAG1	7444	0.264	1.125	0.951	0.998
Contig_127	Contig_1209	AT3G05530.1	AT2G27020.1	RPT5A (interacts with) PAG1	7834	0.14	1.9	0.951	0.996
Contig_13099	Contig_1209	AT3G11270.1	AT2G27020.1	MEE34 (interacts with) PAG1	5532	0.447	1.4	0.951	0.997
Contig_1508	Contig_1209	AT4G38630.1	AT2G27020.1	RPN10 (interacts with) PAG1	7246	0.481	1.49091	0.953	0.999
Contig_1874	Contig_1209	AT5G58290.1	AT2G27020.1	RPT3 (interacts with) PAG1	7508	0.453	1	0.959	0.998
Contig_1896	Contig_1209	AT3G22630.1	AT2G27020.1	PBD1 (interacts with) PAG1	6879	0.696	1.5	0.951	0.999
Contig_19199	Contig_1209	AT2G32730.1	AT2G27020.1	AT2G32730 (interacts with) PAG1	7626	0.14	5	0.951	0.999
Contig_1974	Contig_1209	AT5G23540.1	AT2G27020.1	AT5G23540 (interacts with) PAG1	7695	0.571	1	0.947	0.999
Contig_2414	Contig_1209	AT5G40580.1	AT2G27020.1	PBB2 (interacts with) PAG1	7150	0.61	1.08333	0.951	0.999
Contig_2564	Contig_1209	AT4G24190.1	AT2G27020.1	SHD (interacts with) PAG1	6216	0.188	21.8288	0	0.188
Contig_26405	Contig_1209	AT3G22110.1	AT2G27020.1	PAC1 (interacts with) PAG1	7012	0.746	2.33333	0.951	0.999
Contig_2690	Contig_1209	AT4G02570.1	AT2G27020.1	CUL1 (interacts with) PAG1	7284	0.122	10.2384	0	0.306
Contig_273	Contig_1209	AT5G20000.1	AT2G27020.1	AT5G20000 (interacts with) PAG1	6372	0.368	1.12037	0.951	0.997
Contig_3075	Contig_1209	AT4G19006.1	AT2G27020.1	AT4G19006 (interacts with) PAG1	7756	0.15	1.25397	0.951	0.998
Contig_3678	Contig_1209	AT5G19990.1	AT2G27020.1	RPT6A (interacts with) PAG1	6591	0.368	1.12037	0.951	0.997
Contig_36950	Contig_1209	AT4G29040.1	AT2G27020.1	RPT2a (interacts with) PAG1	6558	0.703	2.09091	0.999	0.999
Contig_44151	Contig_1209	AT5G43010.1	AT2G27020.1	RPT4A (interacts with) PAG1	6937	0.782	1.07143	0.941	0.999
Contig_62	Contig_1209	AT3G14290.1	AT2G27020.1	PAE2 (interacts with) PAG1	7598	0.859	18.5	0.951	0.999
Contig_6498	Contig_1209	AT4G14800.2	AT2G27020.1	PBD2 (interacts with) PAG1	7086	0.875	1.5	0.951	0.999
Contig_744	Contig_1209	AT4G24820.1	AT2G27020.1	AT4G24820 (interacts with) PAG1	7334	0.455	1	0.959	0.998
Contig_7861	Contig_1209	AT4G09570.1	AT2G27020.1	CPK4 (interacts with) PAG1	5003	0.181	163.252	0	0.181
Contig_11159	Contig_12157	AT5G09900.3	AT2G20580.1	EMB2107 (interacts with) RPN1A	5500	0.274	1.7	0.97	0.995
Contig_11160	Contig_12157	AT5G64760.1	AT2G20580.1	RPN5B (interacts with) RPN1A	6783	0.172	1.575	0.93	0.999
Contig_1209	Contig_12157	AT2G27020.1	AT2G20580.1	PAG1 (interacts with) RPN1A	7377	0.157	10.3345	0.947	0.998
Contig_12170	Contig_12157	AT5G45620.1	AT2G20580.1	AT5G45620 (interacts with) RPN1A	7453	0.238	1.68056	0.97	0.999
Contig_127	Contig_12157	AT3G05530.1	AT2G20580.1	RPT5A (interacts with) RPN1A	7849	0.699	2.55385	0.97	0.999
Contig_13099	Contig_12157	AT3G11270.1	AT2G20580.1	MEE34 (interacts with) RPN1A	5535	0.313	2.45385	0.967	0.998
Contig_1508	Contig_12157	AT4G38630.1	AT2G20580.1	RPN10 (interacts with) RPN1A	7232	0.586	1.80385	0.947	0.999
Contig_18583	Contig_12157	AT3G20770.1	AT2G20580.1	EIN3 (interacts with) RPN1A	5250	0.143	123.353	0	0.156
Contig_1874	Contig_12157	AT5G58290.1	AT2G20580.1	RPT3 (interacts with) RPN1A	7528	0.553	1.35	0.999	0.999
Contig_1896	Contig_12157	AT3G22630.1	AT2G20580.1	PBD1 (interacts with) RPN1A	6859	0.164	2.775	0.93	0.953
Contig_19199	Contig_12157	AT2G32730.1	AT2G20580.1	AT2G32730 (interacts with) RPN1A	7624	0.914	1.5	0.999	0.999
Contig_1974	Contig_12157	AT5G23540.1	AT2G20580.1	AT5G23540 (interacts with) RPN1A	7702	0.41	1.33333	0.97	0.999
Contig_2414	Contig_12157	AT5G40580.1	AT2G20580.1	PBB2 (interacts with) RPN1A	7127	0.156	1.72619	0.929	0.993
Contig_2564	Contig_12157	AT4G24190.1	AT2G20580.1	SHD (interacts with) RPN1A	6255	0.289	29.1022	0.288	0.49
Contig_26405	Contig_12157	AT3G22110.1	AT2G20580.1	PAC1 (interacts with) RPN1A	6997	0.468	2.78333	0.93	0.996
Contig_2690	Contig_12157	AT4G02570.1	AT2G20580.1	CUL1 (interacts with) RPN1A	7295	0.129	10.6542	0.381	0.508
Contig_273	Contig_12157	AT5G20000.1	AT2G20580.1	AT5G20000 (interacts with) RPN1A	6394	0.218	1.70238	0.97	0.999
Contig_3075	Contig_12157	AT4G19006.1	AT2G20580.1	AT4G19006 (interacts with) RPN1A	7761	0.187	1.98333	0.967	0.999
Contig_3678	Contig_12157	AT5G19990.1	AT2G20580.1	RPT6A (interacts with) RPN1A	6620	0.218	1.5	0.967	0.999
Contig_36950	Contig_12157	AT4G29040.1	AT2G20580.1	RPT2a (interacts with) RPN1A	6557	0.734	2.65	0.999	0.999
Contig_44151	Contig_12157	AT5G43010.1	AT2G20580.1	RPT4A (interacts with) RPN1A	6930	0.573	1.25	0.902	0.998
Contig_62	Contig_12157	AT3G14290.1	AT2G20580.1	PAE2 (interacts with) RPN1A	7586	0.189	2.62619	0.93	0.998
Contig_6498	Contig_12157	AT4G14800.2	AT2G20580.1	PBD2 (interacts with) RPN1A	7059	0.16	2.775	0.93	0.953
Contig_744	Contig_12157	AT4G24820.1	AT2G20580.1	AT4G24820 (interacts with) RPN1A	7350	0.509	1.75	0.999	0.999
Contig_11160	Contig_12170	AT5G64760.1	AT5G45620.1	RPN5B (interacts with) AT5G45620	6786	0.583	1	0.943	0.999
Contig_1874	Contig_12170	AT5G58290.1	AT5G45620.1	RPT3 (interacts with) AT5G45620	7536	0.711	1	0.951	0.999
Contig_10202	Contig_127	AT1G56450.1	AT1G09100.1	PBG1 (interacts with) RPT5B	6970	0.347	1.76901	0.951	0.998
Contig_11159	Contig_127	AT5G09900.3	AT1G09100.1	EMB2107 (interacts with) RPT5B	5494	0.694	1	0.943	0.994
Contig_11159	Contig_127	AT5G09900.3	AT3G05530.1	EMB2107 (interacts with) RPT5A	5493	0.687	2.5	0.943	0.994
Contig_11160	Contig_127	AT5G64760.1	AT3G05530.1	RPN5B (interacts with) RPT5A	6780	0.66	2.5683	0.943	0.999
Contig_11160	Contig_127	AT5G64760.1	AT1G09100.1	RPN5B (interacts with) RPT5B	6764	0.689	1	0.943	0.999
Contig_1209	Contig_127	AT2G27020.1	AT1G09100.1	PAG1 (interacts with) RPT5B	7375	0.294	6.25	0.951	0.997
Contig_12157	Contig_127	AT2G20580.1	AT1G09100.1	RPN1A (interacts with) RPT5B	7048	0.674	5.85345	0.93	0.999
Contig_12170	Contig_127	AT5G45620.1	AT1G09100.1	AT5G45620 (interacts with) RPT5B	7454	0.572	1	0.943	0.999
Contig_12170	Contig_127	AT5G45620.1	AT3G05530.1	AT5G45620 (interacts with) RPT5A	7449	0.572	6.20833	0.943	0.999
Contig_13099	Contig_127	AT3G11270.1	AT1G09100.1	MEE34 (interacts with) RPT5B	5539	0.644	1	0.943	0.999
Contig_13099	Contig_127	AT3G11270.1	AT3G05530.1	MEE34 (interacts with) RPT5A	5541	0.555	38.9	0.943	0.999
Contig_1508	Contig_127	AT4G38630.1	AT1G09100.1	RPN10 (interacts with) RPT5B	7257	0.562	1	0.951	0.999
Contig_1508	Contig_127	AT4G38630.1	AT3G05530.1	RPN10 (interacts with) RPT5A	7230	0.383	1.575	0.951	0.999
Contig_1598	Contig_127	AT2G05840.1	AT1G09100.1	AT2G05840.1 (interacts with) RPT5B	6704	0.371	1.5	0.943	0.998
Contig_1874	Contig_127	AT5G58290.1	AT1G09100.1	RPT3 (interacts with) RPT5B	7500	0.65	1	0.951	0.998
Contig_1874	Contig_127	AT5G58290.1	AT3G05530.1	RPT3 (interacts with) RPT5A	7499	0.714	1	0.951	0.998
Contig_1896	Contig_127	AT3G22630.1	AT1G09100.1	PBD1 (interacts with) RPT5B	6865	0.383	1.25	0.943	0.988
Contig_1896	Contig_127	AT3G22630.1	AT3G05530.1	PBD1 (interacts with) RPT5A	6864	0.383	53.65	0.943	0.988
Contig_19199	Contig_127	AT2G32730.1	AT1G09100.1	AT2G32730 (interacts with) RPT5B	7625	0.245	1	0.943	0.999
Contig_1974	Contig_127	AT5G23540.1	AT1G09100.1	AT5G23540 (interacts with) RPT5B	7676	0.366	1	0.93	0.998
Contig_1974	Contig_127	AT5G23540.1	AT3G05530.1	AT5G23540 (interacts with) RPT5A	7671	0.381	3.45	0.93	0.998
Contig_2361	Contig_127	AT1G75990.1	AT1G09100.1	AT1G75990 (interacts with) RPT5B	7558	0.611	1	0.943	0.999
Contig_2414	Contig_127	AT5G40580.1	AT1G09100.1	PBB2 (interacts with) RPT5B	7131	0.364	1	0.938	0.996
Contig_2414	Contig_127	AT5G40580.1	AT3G05530.1	PBB2 (interacts with) RPT5A	7133	0.279	3.93056	0.938	0.996
Contig_2548	Contig_127	AT1G47250.1	AT1G09100.1	PAF2 (interacts with) RPT5B	7539	0.202	1.76901	0.943	0.997
Contig_25494	Contig_127	AT5G05080.1	AT1G09100.1	UBC22 (interacts with) RPT5B	6063	0.08	1.83333	0.09	0.157
Contig_25494	Contig_127	AT5G05080.1	AT3G05530.1	UBC22 (interacts with) RPT5A	6064	0.08	14.5094	0.09	0.157
Contig_2564	Contig_127	AT4G24190.1	AT1G09100.1	SHD (interacts with) RPT5B	6236	0.145	15.75	0.206	0.317
Contig_2564	Contig_127	AT4G24190.1	AT3G05530.1	SHD (interacts with) RPT5A	6228	0.088	28.5011	0.206	0.27
Contig_26405	Contig_127	AT3G22110.1	AT1G09100.1	PAC1 (interacts with) RPT5B	7001	0.372	1.75	0.942	0.997
Contig_26405	Contig_127	AT3G22110.1	AT3G05530.1	PAC1 (interacts with) RPT5A	6999	0.428	37.5833	0.942	0.997
Contig_2690	Contig_127	AT4G02570.1	AT1G09100.1	CUL1 (interacts with) RPT5B	7287	0.129	4.66667	0.086	0.337
Contig_2690	Contig_127	AT4G02570.1	AT3G05530.1	CUL1 (interacts with) RPT5A	7286	0.173	9.33842	0.086	0.33
Contig_273	Contig_127	AT5G20000.1	AT1G09100.1	AT5G20000 (interacts with) RPT5B	6382	0.579	1	0.943	0.998
Contig_273	Contig_127	AT5G20000.1	AT3G05530.1	AT5G20000 (interacts with) RPT5A	6378	0.545	3.2672	0.943	0.998
Contig_3075	Contig_127	AT4G19006.1	AT1G09100.1	AT4G19006 (interacts with) RPT5B	7764	0.572	1	0.943	0.999
Contig_3075	Contig_127	AT4G19006.1	AT3G05530.1	AT4G19006 (interacts with) RPT5A	7767	0.572	36.5111	0.943	0.999
Contig_31796	Contig_127	AT1G10290.1	AT1G09100.1	ADL6 (interacts with) RPT5B	8035	0.089	19.6772	0	0.172
Contig_3678	Contig_127	AT5G19990.1	AT1G09100.1	RPT6A (interacts with) RPT5B	6605	0.545	1	0.943	0.998
Contig_3678	Contig_127	AT5G19990.1	AT3G05530.1	RPT6A (interacts with) RPT5A	6595	0.545	3.23148	0.943	0.998
Contig_36950	Contig_127	AT4G29040.1	AT1G09100.1	RPT2a (interacts with) RPT5B	6531	0.757	2	0.943	0.998
Contig_36950	Contig_127	AT4G29040.1	AT3G05530.1	RPT2a (interacts with) RPT5A	6548	0.73	3.96944	0.999	0.999
Contig_4128	Contig_127	AT1G20200.1	AT1G09100.1	EMB2719 (interacts with) RPT5B	5550	0.68	13.1282	0.943	0.999
Contig_44151	Contig_127	AT5G43010.1	AT1G09100.1	RPT4A (interacts with) RPT5B	6928	0.767	1	0.928	0.998
Contig_44151	Contig_127	AT5G43010.1	AT3G05530.1	RPT4A (interacts with) RPT5A	6939	0.732	2.25	0.976	0.999
Contig_4835	Contig_127	AT1G45000.1	AT1G09100.1	AT1G45000 (interacts with) RPT5B	7197	0.75	1	0.976	0.999
Contig_5295	Contig_127	AT1G77440.1	AT1G09100.1	PBC2 (interacts with) RPT5B	7173	0.565	1.5	0.942	0.997
Contig_5409	Contig_127	AT1G53750.1	AT1G09100.1	RPT1A (interacts with) RPT5B	6645	0.706	1.25	0.93	0.998
Contig_62	Contig_127	AT1G53850.1	AT1G09100.1	PAE1 (interacts with) RPT5B	6335	0.519	2.01901	0.943	0.998
Contig_62	Contig_127	AT3G14290.1	AT1G09100.1	PAE2 (interacts with) RPT5B	7582	0.492	4.93678	0.943	0.998
Contig_62	Contig_127	AT3G14290.1	AT3G05530.1	PAE2 (interacts with) RPT5A	7585	0.488	108.567	0.943	0.998
Contig_6498	Contig_127	AT4G14800.2	AT1G09100.1	PBD2 (interacts with) RPT5B	7065	0.447	1.25	0.943	0.989
Contig_6498	Contig_127	AT4G14800.2	AT3G05530.1	PBD2 (interacts with) RPT5A	7063	0.383	53.65	0.943	0.988
Contig_744	Contig_127	AT4G24820.1	AT1G09100.1	AT4G24820 (interacts with) RPT5B	7355	0.813	1	0.951	0.999
Contig_744	Contig_127	AT4G24820.1	AT3G05530.1	AT4G24820 (interacts with) RPT5A	7354	0.795	5.8	0.951	0.999
Contig_9228	Contig_127	AT1G64520.1	AT1G09100.1	RPN12a (interacts with) RPT5B	6684	0.802	1.4	0.943	0.999
Contig_41269	Contig_12854	AT4G13560.1	AT3G07850.1	UNE15 (interacts with) AT3G07850	5836	0.273	1	0	0.273
Contig_6957	Contig_12854	AT4G02250.1	AT3G07850.1	AT4G02250 (interacts with) AT3G07850	5623	0.27	1	0	0.27
Contig_11159	Contig_13099	AT5G09900.3	AT3G11270.1	EMB2107 (interacts with) MEE34	5502	0.733	1.31111	0.943	0.995
Contig_11160	Contig_13099	AT5G64760.1	AT3G11270.1	RPN5B (interacts with) MEE34	6781	0.719	1.22584	0.943	0.999
Contig_12170	Contig_13099	AT5G45620.1	AT3G11270.1	AT5G45620 (interacts with) MEE34	7438	0.385	1.25	0.943	0.998
Contig_1508	Contig_13099	AT4G38630.1	AT3G11270.1	RPN10 (interacts with) MEE34	7256	0.478	1.09091	0.951	0.999
Contig_1874	Contig_13099	AT5G58290.1	AT3G11270.1	RPT3 (interacts with) MEE34	7523	0.644	1.1	0.951	0.999
Contig_1896	Contig_13099	AT3G22630.1	AT3G11270.1	PBD1 (interacts with) MEE34	6862	0.317	1.875	0.943	0.973
Contig_1974	Contig_13099	AT5G23540.1	AT3G11270.1	AT5G23540 (interacts with) MEE34	7686	0.418	1	0.93	0.999
Contig_2414	Contig_13099	AT5G40580.1	AT3G11270.1	PBB2 (interacts with) MEE34	7135	0.35	1.22619	0.943	0.996
Contig_26405	Contig_13099	AT3G22110.1	AT3G11270.1	PAC1 (interacts with) MEE34	7000	0.345	11.0611	0.943	0.997
Contig_273	Contig_13099	AT5G20000.1	AT3G11270.1	AT5G20000 (interacts with) MEE34	6404	0.659	1.28704	0.943	0.999
Contig_3075	Contig_13099	AT4G19006.1	AT3G11270.1	AT4G19006 (interacts with) MEE34	7758	0.325	1.50397	0.943	0.998
Contig_3678	Contig_13099	AT5G19990.1	AT3G11270.1	RPT6A (interacts with) MEE34	6618	0.659	1.12037	0.943	0.999
Contig_36950	Contig_13099	AT4G29040.1	AT3G11270.1	RPT2a (interacts with) MEE34	6545	0.796	2.29091	0.943	0.999
Contig_44151	Contig_13099	AT5G43010.1	AT3G11270.1	RPT4A (interacts with) MEE34	6948	0.836	1.07143	0.928	0.999
Contig_62	Contig_13099	AT3G14290.1	AT3G11270.1	PAE2 (interacts with) MEE34	7579	0.378	41.8333	0.943	0.997
Contig_6498	Contig_13099	AT4G14800.2	AT3G11270.1	PBD2 (interacts with) MEE34	7062	0.396	8.90278	0.943	0.976
Contig_744	Contig_13099	AT4G24820.1	AT3G11270.1	AT4G24820 (interacts with) MEE34	7357	0.742	1.16667	0.951	0.999
Contig_14953	Contig_13581	AT3G57530.1	AT3G20600.1	CPK32 (interacts with) NDR1	5089	0.215	57.4879	0	0.231
Contig_18574	Contig_13581	AT3G45640.1	AT3G20600.1	MPK3 (interacts with) NDR1	5848	0.177	56.6848	0	0.229
Contig_33206	Contig_13581	AT5G66210.1	AT3G20600.1	CPK28 (interacts with) NDR1	5124	0.31	4.09286	0	0.348
Contig_7861	Contig_13581	AT4G09570.1	AT3G20600.1	CPK4 (interacts with) NDR1	5004	0.192	36.4119	0	0.192
Contig_1209	Contig_14250	AT2G27020.1	AT1G75950.1	PAG1 (interacts with) SKP1	7369	0.21	10.7353	0	0.21
Contig_13099	Contig_14250	AT3G11270.1	AT1G75950.1	MEE34 (interacts with) SKP1	5516	0.084	3.75915	0.342	0.4
Contig_1874	Contig_14250	AT5G58290.1	AT1G75950.1	RPT3 (interacts with) SKP1	7464	0.151	1.53417	0	0.172
Contig_1896	Contig_14250	AT3G22630.1	AT1G75950.1	PBD1 (interacts with) SKP1	6858	0.176	5.38415	0.09	0.307
Contig_2564	Contig_14250	AT4G24190.1	AT1G75950.1	SHD (interacts with) SKP1	6272	0.072	22.1286	0.571	0.819
Contig_26405	Contig_14250	AT3G22110.1	AT1G75950.1	PAC1 (interacts with) SKP1	6986	0.175	4.49248	0.09	0.218
Contig_62	Contig_14250	AT3G14290.1	AT1G75950.1	PAE2 (interacts with) SKP1	7570	0.141	5.37582	0.09	0.232
Contig_6498	Contig_14250	AT4G14800.2	AT1G75950.1	PBD2 (interacts with) SKP1	7056	0.178	5.38415	0.09	0.294
Contig_744	Contig_14250	AT4G24820.1	AT1G75950.1	AT4G24820 (interacts with) SKP1	7315	0.167	2.70518	0	0.167
Contig_32998	Contig_14437	AT5G40480.1	AT5G05560.1	EMB3012 (interacts with) EMB2771	5703	0.234	29.1693	0	0.234
Contig_15107	Contig_1459	AT4G34950.1	AT2G16660.1	AT4G34950 (interacts with) AT2G16660	5646	0.461	2	0	0.461
Contig_14953	Contig_14636	AT3G57530.1	AT3G51550.1	CPK32 (interacts with) FER	5093	0.133	150.059	0	0.259
Contig_2690	Contig_14636	AT4G02570.1	AT3G51550.1	CUL1 (interacts with) FER	7280	0.257	133.914	0	0.282
Contig_2280	Contig_14803	AT5G52020.1	AT3G23220.1	AT5G52020 (interacts with) ESE1	4964	0.187	4.43571	0	0.187
Contig_4127	Contig_14803	AT3G23240.1	AT3G23220.1	ERF1 (interacts with) ESE1	5174	0.267	89.3	0	0.298
Contig_11282	Contig_14953	AT5G66900.1	AT3G57530.1	AT5G66900 (interacts with) CPK32	4889	0.204	8.35385	0	0.204
Contig_16369	Contig_14953	AT4G17500.1	AT3G57530.1	ERF-1 (interacts with) CPK32	5053	0.417	24.4024	0	0.43
Contig_19636	Contig_14953	AT5G51190.1	AT3G57530.1	AT5G51190 (interacts with) CPK32	5164	0.576	8.08333	0	0.588
Contig_20230	Contig_14953	AT4G21390.1	AT3G57530.1	B120 (interacts with) CPK32		0.374	35.035	0	0.399
Contig_20446	Contig_14953	AT4G03230.3	AT3G57530.1	S-Locus (meta) CPK32	8816	-	333.292	-	-
Contig_2280	Contig_14953	AT5G52020.1	AT3G57530.1	AT5G52020 (interacts with) CPK32	4968	0.24	20.9262	0	0.286
Contig_24337	Contig_14953	AT5G47220.1	AT3G57530.1	ERF2 (interacts with) CPK32	5069	0.307	9.7	0	0.307
Contig_33206	Contig_14953	AT5G66210.1	AT3G57530.1	CPK28 (interacts with) CPK32	5145	0.934	5.125	0	0.938
Contig_7861	Contig_14953	AT4G09570.1	AT3G57530.1	CPK4 (interacts with) CPK32	5016	0.394	11	0	0.429
Contig_16369	Contig_14973	AT4G17500.1	AT2G35980.1	ERF-1 (interacts with) YLS9	5052	0.254	13.6667	0	0.429
Contig_18574	Contig_14973	AT3G45640.1	AT2G35980.1	MPK3 (interacts with) YLS9	5862	0.114	30.4056	0	0.271
Contig_20230	Contig_14973	AT4G21390.1	AT2G35980.1	B120 (interacts with) YLS9		0.434	54.2374	0	0.434
Contig_4127	Contig_14973	AT3G23240.1	AT2G35980.1	ERF1 (interacts with) YLS9	5175	0.279	28.75	0	0.3
Contig_11159	Contig_1508	AT5G09900.3	AT4G38630.1	EMB2107 (interacts with) RPN10	5507	0.385	9.00952	0.951	0.997
Contig_11160	Contig_1508	AT5G64760.1	AT4G38630.1	RPN5B (interacts with) RPN10	6766	0.321	9.63786	0.951	0.999
Contig_12170	Contig_1508	AT5G45620.1	AT4G38630.1	AT5G45620 (interacts with) RPN10	7446	0.692	19.3544	0.951	0.999
Contig_1874	Contig_1508	AT5G58290.1	AT4G38630.1	RPT3 (interacts with) RPN10	7531	0.86	8.1	0.959	0.999
Contig_1974	Contig_1508	AT5G23540.1	AT4G38630.1	AT5G23540 (interacts with) RPN10	7700	0.615	17.3845	0.947	0.999
Contig_2414	Contig_1508	AT5G40580.1	AT4G38630.1	PBB2 (interacts with) RPN10	7157	0.649	19.9734	0.951	0.999
Contig_273	Contig_1508	AT5G20000.1	AT4G38630.1	AT5G20000 (interacts with) RPN10	6402	0.448	10.4423	0.951	0.999
Contig_3678	Contig_1508	AT5G19990.1	AT4G38630.1	RPT6A (interacts with) RPN10	6624	0.408	10.2399	0.951	0.999
Contig_44151	Contig_1508	AT5G43010.1	AT4G38630.1	RPT4A (interacts with) RPN10	6942	0.713	8.16667	0.943	0.999
Contig_24754	Contig_15139	AT5G05440.1	AT2G28120.1	PYL5 (interacts with) AT2G28120	5388	0.375	1.5	0	0.375
Contig_32998	Contig_15331	AT5G40480.1	AT4G24270.2	EMB3012 (interacts with) EMB140	5709	0.514	1	0	0.514
Contig_11159	Contig_1598	AT5G09900.3	AT2G05840.1	EMB2107 (interacts with) AT2G05840.1	5497	0.518	1.2	0.943	0.994
Contig_11160	Contig_1598	AT5G64760.1	AT2G05840.1	RPN5B (interacts with) AT2G05840.1	6787	0.452	1.125	0.943	0.999
Contig_1209	Contig_1598	AT2G27020.1	AT2G05840.1	PAG1 (interacts with) AT2G05840.1	7387	0.814	22.4877	0.951	0.999
Contig_12157	Contig_1598	AT2G20580.1	AT2G05840.1	RPN1A (interacts with) AT2G05840.1	7036	0.212	16.6584	0.93	0.996
Contig_12170	Contig_1598	AT5G45620.1	AT2G05840.1	AT5G45620 (interacts with) AT2G05840.1	7424	0.3	1.125	0.94	0.996
Contig_127	Contig_1598	AT3G05530.1	AT2G05840.1	RPT5A (interacts with) AT2G05840.1	7835	0.203	4.68579	0.943	0.996
Contig_13099	Contig_1598	AT3G11270.1	AT2G05840.1	MEE34 (interacts with) AT2G05840.1	5533	0.444	2.27706	0.943	0.997
Contig_1508	Contig_1598	AT4G38630.1	AT2G05840.1	RPN10 (interacts with) AT2G05840.1	7233	0.292	1.59091	0.951	0.999
Contig_1874	Contig_1598	AT5G58290.1	AT2G05840.1	RPT3 (interacts with) AT2G05840.1	7533	0.492	1.1	0.951	0.999
Contig_1896	Contig_1598	AT3G22630.1	AT2G05840.1	PBD1 (interacts with) AT2G05840.1	6875	0.856	1.875	0.943	0.999
Contig_19199	Contig_1598	AT2G32730.1	AT2G05840.1	AT2G32730 (interacts with) AT2G05840.1	7615	0.107	4.09488	0.942	0.996
Contig_1974	Contig_1598	AT5G23540.1	AT2G05840.1	AT5G23540 (interacts with) AT2G05840.1	7698	0.592	1	0.93	0.999
Contig_2414	Contig_1598	AT5G40580.1	AT2G05840.1	PBB2 (interacts with) AT2G05840.1	7156	0.785	1.14286	0.982	0.999
Contig_26405	Contig_1598	AT3G22110.1	AT2G05840.1	PAC1 (interacts with) AT2G05840.1	7017	0.859	4.69206	0.943	0.999
Contig_273	Contig_1598	AT5G20000.1	AT2G05840.1	AT5G20000 (interacts with) AT2G05840.1	6376	0.38	1.16667	0.943	0.997
Contig_3075	Contig_1598	AT4G19006.1	AT2G05840.1	AT4G19006 (interacts with) AT2G05840.1	7745	0.25	1.25	0.94	0.996
Contig_3678	Contig_1598	AT5G19990.1	AT2G05840.1	RPT6A (interacts with) AT2G05840.1	6607	0.38	1	0.943	0.998
Contig_36950	Contig_1598	AT4G29040.1	AT2G05840.1	RPT2a (interacts with) AT2G05840.1	6556	0.574	2.2	0.999	0.999
Contig_3964	Contig_1598	AT2G31200.1	AT2G05840.1	ADF6 (interacts with) AT2G05840.1	7884	0.203	11.0754	0	0.203
Contig_44151	Contig_1598	AT5G43010.1	AT2G05840.1	RPT4A (interacts with) AT2G05840.1	6943	0.66	1	0.928	0.999
Contig_62	Contig_1598	AT3G14290.1	AT2G05840.1	PAE2 (interacts with) AT2G05840.1	7589	0.837	12.6782	0.943	0.999
Contig_6498	Contig_1598	AT4G14800.2	AT2G05840.1	PBD2 (interacts with) AT2G05840.1	7082	0.863	3.78373	0.943	0.999
Contig_744	Contig_1598	AT4G24820.1	AT2G05840.1	AT4G24820 (interacts with) AT2G05840.1	7347	0.79	1.16667	0.951	0.999
Contig_19636	Contig_16369	AT5G51190.1	AT4G17500.1	AT5G51190 (interacts with) ERF-1	5165	0.579	2.44167	0	0.61
Contig_20230	Contig_16369	AT4G21390.1	AT4G17500.1	B120 (interacts with) ERF-1		0.243	41.4861	0	0.242
Contig_20446	Contig_16369	AT4G03230.3	AT4G17500.1	S-Locus (meta) ERF-1	8812	-	181.429	-	-
Contig_24337	Contig_16369	AT5G47220.1	AT4G17500.1	ERF2 (interacts with) ERF-1	5081	0.933	1.75	0	0.935
Contig_33206	Contig_16369	AT5G66210.1	AT4G17500.1	CPK28 (interacts with) ERF-1	5132	0.472	2.96154	0	0.472
Contig_20446	Contig_17437	AT4G03230.3	AT3G45100.2	S-Locus (meta) SETH2	8813	-	250.974	-	-
Contig_14953	Contig_17616	AT3G57530.1	AT3G54200.1	CPK32 (interacts with) AT3G54200	5096	0.349	89.5	0	0.349
Contig_33206	Contig_17616	AT5G66210.1	AT3G54200.1	CPK28 (interacts with) AT3G54200	5109	0.16	1.5	0	0.159
Contig_6023	Contig_1806	AT5G53160.2	AT2G15890.1	RCAR3 (interacts with) MEE14	5336	0.253	1.5	0	0.252
Contig_15331	Contig_18455	AT4G24270.2	AT3G14900.1	EMB140 (interacts with) EMB3120	5657	0.247	1	0	0.246
Contig_32998	Contig_18455	AT5G40480.1	AT3G14900.1	EMB3012 (interacts with) EMB3120	5708	0.493	1	0	0.493
Contig_11282	Contig_18574	AT5G66900.1	AT3G45640.1	AT5G66900 (interacts with) MPK3	4900	0.239	14.8641	0.111	0.324
Contig_14636	Contig_18574	AT3G51550.1	AT3G45640.1	FER (interacts with) MPK3	5408	0.101	95.4233	0.201	0.291
Contig_14953	Contig_18574	AT3G57530.1	AT3G45640.1	CPK32 (interacts with) MPK3	5107	0.797	48.7465	0.302	0.898
Contig_16369	Contig_18574	AT4G17500.1	AT3G45640.1	ERF-1 (interacts with) MPK3	5057	0.5	31.7274	0	0.512
Contig_17616	Contig_18574	AT3G54200.1	AT3G45640.1	AT3G54200 (interacts with) MPK3	5625	0.151	57.5	0	0.15
Contig_19517	Contig_18574	AT4G27300.1	AT3G45640.1	AT4G27300 (interacts with) MPK3		0.111	152.791	0.201	0.298
Contig_19636	Contig_18574	AT5G51190.1	AT3G45640.1	AT5G51190 (interacts with) MPK3	5157	0.515	11.4028	0	0.515
Contig_20230	Contig_18574	AT4G21390.1	AT3G45640.1	B120 (interacts with) MPK3		0.355	48.5887	0.201	0.49
Contig_24337	Contig_18574	AT5G47220.1	AT3G45640.1	ERF2 (interacts with) MPK3	5076	0.505	13.6167	0	0.543
Contig_29643	Contig_18574	AT4G26090.1	AT3G45640.1	Rps2 (interacts with) MPK3	4780	0.105	17.0242	0.111	0.307
Contig_33206	Contig_18574	AT5G66210.1	AT3G45640.1	CPK28 (interacts with) MPK3	5144	0.852	7.71912	0.302	0.924
Contig_7861	Contig_18574	AT4G09570.1	AT3G45640.1	CPK4 (interacts with) MPK3	5020	0.323	32.2512	0.302	0.666
Contig_14636	Contig_18583	AT3G51550.1	AT3G20770.1	FER (interacts with) EIN3	5412	0.316	128.395	0	0.376
Contig_21120	Contig_18583	AT5G45360.1	AT3G20770.1	AT5G45360 (interacts with) EIN3	7899	0.156	62	0	0.155
Contig_26779	Contig_18583	AT5G25350.1	AT3G20770.1	EBF2 (interacts with) EIN3	6169	0.165	9.22857	0.974	0.998
Contig_2690	Contig_18583	AT4G02570.1	AT3G20770.1	CUL1 (interacts with) EIN3	7291	0.274	43.033	0	0.403
Contig_11160	Contig_1874	AT5G64760.1	AT5G58290.1	RPN5B (interacts with) RPT3	6761	0.805	4.40613	0.951	0.999
Contig_11159	Contig_1896	AT5G09900.3	AT3G22630.1	EMB2107 (interacts with) PBD1	5487	0.302	1.61111	0.943	0.992
Contig_11160	Contig_1896	AT5G64760.1	AT3G22630.1	RPN5B (interacts with) PBD1	6743	0.243	1.60084	0.943	0.991
Contig_12170	Contig_1896	AT5G45620.1	AT3G22630.1	AT5G45620 (interacts with) PBD1	7413	0.66	2.125	0.943	0.984
Contig_1508	Contig_1896	AT4G38630.1	AT3G22630.1	RPN10 (interacts with) PBD1	7223	0.318	6.74091	0.951	0.996
Contig_1874	Contig_1896	AT5G58290.1	AT3G22630.1	RPT3 (interacts with) PBD1	7497	0.787	1.5	0.951	0.997
Contig_1974	Contig_1896	AT5G23540.1	AT3G22630.1	AT5G23540 (interacts with) PBD1	7662	0.4	2	0.93	0.995
Contig_21280	Contig_1896	AT4G29330.1	AT3G22630.1	DER1 (interacts with) PBD1	7997	0.071	30.5833	0	0.206
Contig_2414	Contig_1896	AT5G40580.1	AT3G22630.1	PBB2 (interacts with) PBD1	7143	0.465	2.08333	0.943	0.998
Contig_273	Contig_1896	AT5G20000.1	AT3G22630.1	AT5G20000 (interacts with) PBD1	6367	0.696	1.62037	0.943	0.994
Contig_3075	Contig_1896	AT4G19006.1	AT3G22630.1	AT4G19006 (interacts with) PBD1	7736	0.66	4.90397	0.943	0.984
Contig_3678	Contig_1896	AT5G19990.1	AT3G22630.1	RPT6A (interacts with) PBD1	6587	0.696	1.4537	0.943	0.994
Contig_36950	Contig_1896	AT4G29040.1	AT3G22630.1	RPT2a (interacts with) PBD1	6538	0.703	3.57424	0.999	0.999
Contig_44151	Contig_1896	AT5G43010.1	AT3G22630.1	RPT4A (interacts with) PBD1	6910	0.742	1.57143	0.928	0.988
Contig_6498	Contig_1896	AT4G14800.2	AT3G22630.1	PBD2 (interacts with) PBD1	7058	0.709	22	0	0.808
Contig_744	Contig_1896	AT4G24820.1	AT3G22630.1	AT4G24820 (interacts with) PBD1	7328	0.838	2.65	0.951	0.993
Contig_11159	Contig_19199	AT5G09900.3	AT2G32730.1	EMB2107 (interacts with) AT2G32730	5478	0.253	1.5	0.943	0.985
Contig_11160	Contig_19199	AT5G64760.1	AT2G32730.1	RPN5B (interacts with) AT2G32730	6751	0.185	1.45	0.943	0.998
Contig_12170	Contig_19199	AT5G45620.1	AT2G32730.1	AT5G45620 (interacts with) AT2G32730	7457	0.18	1.55556	0.943	0.999
Contig_127	Contig_19199	AT3G05530.1	AT2G32730.1	RPT5A (interacts with) AT2G32730	7847	0.34	2.05385	0.943	0.999
Contig_13099	Contig_19199	AT3G11270.1	AT2G32730.1	MEE34 (interacts with) AT2G32730	5536	0.212	2.45385	0.943	0.998
Contig_1508	Contig_19199	AT4G38630.1	AT2G32730.1	RPN10 (interacts with) AT2G32730	7225	0.169	1.80385	0.951	0.998
Contig_1874	Contig_19199	AT5G58290.1	AT2G32730.1	RPT3 (interacts with) AT2G32730	7530	0.29	1.25	0.951	0.999
Contig_1896	Contig_19199	AT3G22630.1	AT2G32730.1	PBD1 (interacts with) AT2G32730	6861	0.13	2.4	0.943	0.963
Contig_1974	Contig_19199	AT5G23540.1	AT2G32730.1	AT5G23540 (interacts with) AT2G32730	7703	0.231	1.33333	0.93	0.999
Contig_2414	Contig_19199	AT5G40580.1	AT2G32730.1	PBB2 (interacts with) AT2G32730	7141	0.14	1.58333	0.943	0.997
Contig_2564	Contig_19199	AT4G24190.1	AT2G32730.1	SHD (interacts with) AT2G32730	6257	0.295	28.5011	0.285	0.497
Contig_26405	Contig_19199	AT3G22110.1	AT2G32730.1	PAC1 (interacts with) AT2G32730	6998	0.393	3.08333	0.94	0.997
Contig_2690	Contig_19199	AT4G02570.1	AT2G32730.1	CUL1 (interacts with) AT2G32730	7269	0.129	11.8208	0.116	0.197
Contig_273	Contig_19199	AT5G20000.1	AT2G32730.1	AT5G20000 (interacts with) AT2G32730	6387	0.306	1.53571	0.943	0.998
Contig_3075	Contig_19199	AT4G19006.1	AT2G32730.1	AT4G19006 (interacts with) AT2G32730	7763	0.18	1.73333	0.943	0.999
Contig_3678	Contig_19199	AT5G19990.1	AT2G32730.1	RPT6A (interacts with) AT2G32730	6598	0.306	1.5	0.943	0.998
Contig_36950	Contig_19199	AT4G29040.1	AT2G32730.1	RPT2a (interacts with) AT2G32730	6551	0.588	2.45	0.999	0.999
Contig_44151	Contig_19199	AT5G43010.1	AT2G32730.1	RPT4A (interacts with) AT2G32730	6919	0.358	1.25	0.928	0.998
Contig_62	Contig_19199	AT3G14290.1	AT2G32730.1	PAE2 (interacts with) AT2G32730	7599	0.225	40.5429	0.943	0.999
Contig_6498	Contig_19199	AT4G14800.2	AT2G32730.1	PBD2 (interacts with) AT2G32730	7060	0.13	2.4	0.943	0.963
Contig_744	Contig_19199	AT4G24820.1	AT2G32730.1	AT4G24820 (interacts with) AT2G32730	7331	0.199	1.58333	0.951	0.997
Contig_33206	Contig_19636	AT5G66210.1	AT5G51190.1	CPK28 (interacts with) AT5G51190	5136	0.521	43.5013	0	0.521
Contig_11160	Contig_1974	AT5G64760.1	AT5G23540.1	RPN5B (interacts with) AT5G23540	6788	0.399	2.71838	0.93	0.999
Contig_12170	Contig_1974	AT5G45620.1	AT5G23540.1	AT5G45620 (interacts with) AT5G23540	7450	0.339	3.33829	0.93	0.999
Contig_1874	Contig_1974	AT5G58290.1	AT5G23540.1	RPT3 (interacts with) AT5G23540	7522	0.825	1.6	0.947	0.999
Contig_2414	Contig_1974	AT5G40580.1	AT5G23540.1	PBB2 (interacts with) AT5G23540	7148	0.679	3.27738	0.93	0.998
Contig_44151	Contig_1974	AT5G43010.1	AT5G23540.1	RPT4A (interacts with) AT5G23540	6931	0.513	1.57143	0.902	0.998
Contig_32121	Contig_20162	AT3G23740.1	AT1G31650.1	AT3G23740 (interacts with) ROPGEF14	5611	0.189	62	0	0.189
Contig_20446	Contig_20200	AT1G61370.1	AT1G50180.1	AT1G61370 (interacts with) AT1G50180		0.107	66.415	0.088	0.176
Contig_11282	Contig_20230	AT5G66900.1	AT4G21390.1	AT5G66900 (interacts with) B120		0.101	30.4322	0.088	0.17
Contig_33206	Contig_20230	AT5G66210.1	AT4G21390.1	CPK28 (interacts with) B120		0.281	22.3588	0	0.31
Contig_1030	Contig_20446	AT4G26080.1	AT4G03230.3	ABI1 (meta) S-Locus	8807	-	22.0705	-	-
Contig_11282	Contig_20446	AT5G66900.1	AT4G03230.3	AT5G66900 (meta) S-Locus	8810	-	5.30385	-	-
Contig_14636	Contig_20446	AT3G51550.1	AT4G03230.3	HAI3 (meta) S-Locus	8808	-	574.271	-	-
Contig_14973	Contig_20446	AT2G35980.1	AT1G61370.1	YLS9 (interacts with) AT1G61370		0.152	65.5478	0	0.151
Contig_14973	Contig_20446	AT2G35980.1	AT4G03230.3	YLS9 (meta) S-Locus	8802	-	351.904	-	-
Contig_18574	Contig_20446	AT3G45640.1	AT4G03230.3	MPK3 (meta) S-Locus	8804	-	118.617	-	-
Contig_20162	Contig_20446	AT1G31650.1	AT4G03230.3	ROPGEF14 (meta) S-Locus	8803	-	148.933	-	-
Contig_20230	Contig_20446	AT4G21390.1	AT1G61370.1	B120 (interacts with) AT1G61370		0.234	15.089	0	0.234
Contig_24208	Contig_20446	AT5G45250.1	AT1G61370.1	RPS4-Ler (interacts with) AT1G61370		0.128	37.0473	0.088	0.195
Contig_24208	Contig_20446	AT5G45250.1	AT4G03230.3	RPS4-Ler (meta) S-Locus	8809	-	11.8056	-	-
Contig_2564	Contig_20446	AT4G24190.1	AT4G03230.3	SHD (meta) S-Locus	8811	-	139.451	-	-
Contig_33206	Contig_20446	AT5G66210.1	AT4G03230.3	CPK28 (meta) S-Locus	8805	-	3.66667	-	-
Contig_15331	Contig_22663	AT4G24270.2	AT3G56990.1	EMB140 (interacts with) EDA7	5653	0.16	1	0	0.159
Contig_31596	Contig_22663	AT4G18770.1	AT3G56990.1	MYB98 (interacts with) EDA7	5692	0.112	3	0	0.168
Contig_32998	Contig_22663	AT5G40480.1	AT3G56990.1	EMB3012 (interacts with) EDA7	5704	0.255	1	0	0.255
Contig_33206	Contig_2280	AT5G66210.1	AT5G52020.1	CPK28 (interacts with) AT5G52020	5123	0.334	6.4123	0	0.334
Contig_20162	Contig_23347	AT1G31650.1	AT1G11410.1	ROPGEF14 (interacts with) AT1G11410		0.152	327.911	0	0.151
Contig_11159	Contig_2361	AT5G09900.3	AT1G75990.1	EMB2107 (interacts with) AT1G75990	5511	0.792	1	0.943	0.999
Contig_11160	Contig_2361	AT5G64760.1	AT1G75990.1	RPN5B (interacts with) AT1G75990	6765	0.816	1	0.943	0.999
Contig_1209	Contig_2361	AT2G27020.1	AT1G75990.1	PAG1 (interacts with) AT1G75990	7384	0.217	19.4838	0.951	0.999
Contig_12157	Contig_2361	AT2G20580.1	AT1G75990.1	RPN1A (interacts with) AT1G75990	7044	0.834	13.5671	0.93	0.999
Contig_12170	Contig_2361	AT5G45620.1	AT1G75990.1	AT5G45620 (interacts with) AT1G75990	7455	0.802	1	0.943	0.999
Contig_127	Contig_2361	AT3G05530.1	AT1G75990.1	RPT5A (interacts with) AT1G75990	7846	0.611	2.24134	0.943	0.999
Contig_13099	Contig_2361	AT3G11270.1	AT1G75990.1	MEE34 (interacts with) AT1G75990	5540	0.66	2.24134	0.943	0.999
Contig_1508	Contig_2361	AT4G38630.1	AT1G75990.1	RPN10 (interacts with) AT1G75990	7237	0.751	1.59091	0.951	0.999
Contig_1598	Contig_2361	AT2G05840.1	AT1G75990.1	AT2G05840.1 (interacts with) AT1G75990	6708	0.178	1.5	0.943	0.999
Contig_1874	Contig_2361	AT5G58290.1	AT1G75990.1	RPT3 (interacts with) AT1G75990	7517	0.785	1	0.951	0.999
Contig_1896	Contig_2361	AT3G22630.1	AT1G75990.1	PBD1 (interacts with) AT1G75990	6868	0.426	1.5	0.943	0.993
Contig_19199	Contig_2361	AT2G32730.1	AT1G75990.1	AT2G32730 (interacts with) AT1G75990	7629	0.66	1.65043	0.943	0.999
Contig_1974	Contig_2361	AT5G23540.1	AT1G75990.1	AT5G23540 (interacts with) AT1G75990	7691	0.448	1	0.93	0.999
Contig_2414	Contig_2361	AT5G40580.1	AT1G75990.1	PBB2 (interacts with) AT1G75990	7145	0.169	1	0.943	0.998
Contig_2564	Contig_2361	AT4G24190.1	AT1G75990.1	SHD (interacts with) AT1G75990	6252	0.185	19.2614	0.287	0.394
Contig_26405	Contig_2361	AT3G22110.1	AT1G75990.1	PAC1 (interacts with) AT1G75990	7004	0.267	2.33333	0.943	0.999
Contig_273	Contig_2361	AT5G20000.1	AT1G75990.1	AT5G20000 (interacts with) AT1G75990	6391	0.396	1	0.943	0.998
Contig_3075	Contig_2361	AT4G19006.1	AT1G75990.1	AT4G19006 (interacts with) AT1G75990	7766	0.802	1	0.943	0.999
Contig_3678	Contig_2361	AT5G19990.1	AT1G75990.1	RPT6A (interacts with) AT1G75990	6597	0.396	1	0.943	0.998
Contig_36950	Contig_2361	AT4G29040.1	AT1G75990.1	RPT2a (interacts with) AT1G75990	6554	0.834	2	0.999	0.999
Contig_44151	Contig_2361	AT5G43010.1	AT1G75990.1	RPT4A (interacts with) AT1G75990	6927	0.452	1	0.928	0.998
Contig_5295	Contig_2361	AT1G77440.1	AT1G75990.1	PBC2 (interacts with) AT1G75990	7176	0.226	1.5	0.938	0.998
Contig_62	Contig_2361	AT3G14290.1	AT1G75990.1	PAE2 (interacts with) AT1G75990	7584	0.176	12.5671	0.943	0.998
Contig_6498	Contig_2361	AT4G14800.2	AT1G75990.1	PBD2 (interacts with) AT1G75990	7066	0.426	1.5	0.943	0.993
Contig_744	Contig_2361	AT4G24820.1	AT1G75990.1	AT4G24820 (interacts with) AT1G75990	7343	0.787	1	0.951	0.999
Contig_37849	Contig_23870	AT3G46530.1	AT1G58807.1	RPP13 (interacts with) AT1G58807	4816	0.263	6	0	0.263
Contig_12854	Contig_24127	AT3G07850.1	AT2G31500.1	AT3G07850 (interacts with) CPK24	2222	0.275	4	0	0.275
Contig_40405	Contig_24127	AT5G28680.1	AT2G31500.1	ANX2 (interacts with) CPK24	5734	0.141	1.66667	0	0.154
Contig_41269	Contig_24127	AT4G13560.1	AT2G31500.1	UNE15 (interacts with) CPK24	5835	0.27	2	0	0.27
Contig_6957	Contig_24127	AT4G02250.1	AT2G31500.1	AT4G02250 (interacts with) CPK24	5622	0.179	2	0	0.179
Contig_11160	Contig_2414	AT5G64760.1	AT5G40580.1	RPN5B (interacts with) PBB2	6752	0.245	1.9183	0.943	0.998
Contig_12170	Contig_2414	AT5G45620.1	AT5G40580.1	AT5G45620 (interacts with) PBB2	7428	0.387	3.25	0.938	0.996
Contig_1874	Contig_2414	AT5G58290.1	AT5G40580.1	RPT3 (interacts with) PBB2	7504	0.516	1.83333	0.951	0.998
Contig_44151	Contig_2414	AT5G43010.1	AT5G40580.1	RPT4A (interacts with) PBB2	6916	0.575	1.83333	0.88	0.995
Contig_1030	Contig_2428	AT4G26080.1	AT2G29380.1	ABI1 (interacts with) HAI3	5289	0.354	2.95556	0	0.368
Contig_24584	Contig_2428	AT4G19230.2	AT2G29380.1	CYP707A1 (interacts with) HAI3	4926	0.24	62	0	0.239
Contig_7944	Contig_2428	AT3G51810.1	AT2G29380.1	EM1 (interacts with) HAI3	5664	0.106	62	0	0.151
Contig_19636	Contig_24337	AT5G51190.1	AT5G47220.1	AT5G51190 (interacts with) ERF2	5159	0.501	2.65	0	0.527
Contig_33206	Contig_24337	AT5G66210.1	AT5G47220.1	CPK28 (interacts with) ERF2	5137	0.522	3.61228	0	0.522
Contig_1030	Contig_24584	AT4G26080.1	AT4G19230.2	ABI1 (interacts with) CYP707A1	5285	0.17	34.5	0	0.276
Contig_10202	Contig_2548	AT1G56450.1	AT1G47250.1	PBG1 (interacts with) PAF2	6979	0.822	2.38579	0.951	0.999
Contig_11159	Contig_2548	AT5G09900.3	AT1G47250.1	EMB2107 (interacts with) PAF2	5481	0.238	1	0.943	0.99
Contig_11160	Contig_2548	AT5G64760.1	AT1G47250.1	RPN5B (interacts with) PAF2	6756	0.183	1	0.943	0.998
Contig_1209	Contig_2548	AT2G27020.1	AT1G47250.1	PAG1 (interacts with) PAF2	7392	0.765	7.68579	0.951	0.999
Contig_12157	Contig_2548	AT2G20580.1	AT1G47250.1	RPN1A (interacts with) PAF2	7033	0.085	9.43427	0.93	0.994
Contig_12170	Contig_2548	AT5G45620.1	AT1G47250.1	AT5G45620 (interacts with) PAF2	7429	0.496	1	0.943	0.997
Contig_127	Contig_2548	AT3G05530.1	AT1G47250.1	RPT5A (interacts with) PAF2	7837	0.202	2.78579	0.943	0.997
Contig_13099	Contig_2548	AT3G11270.1	AT1G47250.1	MEE34 (interacts with) PAF2	5527	0.196	1.69293	0.943	0.996
Contig_14250	Contig_2548	AT1G75950.1	AT1G47250.1	SKP1 (interacts with) PAF2	6421	0.126	42.643	0.09	0.17
Contig_1508	Contig_2548	AT4G38630.1	AT1G47250.1	RPN10 (interacts with) PAF2	7248	0.319	1.4	0.951	0.999
Contig_1598	Contig_2548	AT2G05840.1	AT1G47250.1	AT2G05840.1 (interacts with) PAF2	6715	0.845	1.5	0.943	0.999
Contig_1874	Contig_2548	AT5G58290.1	AT1G47250.1	RPT3 (interacts with) PAF2	7496	0.26	1	0.951	0.997
Contig_1896	Contig_2548	AT3G22630.1	AT1G47250.1	PBD1 (interacts with) PAF2	6873	0.825	1.25	0.943	0.998
Contig_19199	Contig_2548	AT2G32730.1	AT1G47250.1	AT2G32730 (interacts with) PAF2	7616	0.118	2.38579	0.943	0.996
Contig_1974	Contig_2548	AT5G23540.1	AT1G47250.1	AT5G23540 (interacts with) PAF2	7672	0.278	1	0.93	0.998
Contig_2361	Contig_2548	AT1G75990.1	AT1G47250.1	AT1G75990 (interacts with) PAF2	7561	0.243	2.09286	0.943	0.999
Contig_2414	Contig_2548	AT5G40580.1	AT1G47250.1	PBB2 (interacts with) PAF2	7166	0.55	1	0.943	0.999
Contig_26405	Contig_2548	AT3G22110.1	AT1G47250.1	PAC1 (interacts with) PAF2	7005	0.818	3.64286	0.943	0.999
Contig_273	Contig_2548	AT5G20000.1	AT1G47250.1	AT5G20000 (interacts with) PAF2	6380	0.398	1	0.943	0.998
Contig_3075	Contig_2548	AT4G19006.1	AT1G47250.1	AT4G19006 (interacts with) PAF2	7749	0.496	1	0.943	0.997
Contig_3678	Contig_2548	AT5G19990.1	AT1G47250.1	RPT6A (interacts with) PAF2	6602	0.398	1	0.943	0.998
Contig_36950	Contig_2548	AT4G29040.1	AT1G47250.1	RPT2a (interacts with) PAF2	6532	0.517	2	0.943	0.998
Contig_44151	Contig_2548	AT5G43010.1	AT1G47250.1	RPT4A (interacts with) PAF2	6922	0.7	1	0.928	0.998
Contig_5295	Contig_2548	AT1G77440.1	AT1G47250.1	PBC2 (interacts with) PAF2	7184	0.818	1.5	0.943	0.999
Contig_5409	Contig_2548	AT1G53750.1	AT1G47250.1	RPT1A (interacts with) PAF2	6647	0.818	2.63579	0.93	0.999
Contig_62	Contig_2548	AT1G53850.1	AT1G47250.1	PAE1 (interacts with) PAF2	6342	0.771	1.25	0.943	0.999
Contig_62	Contig_2548	AT3G14290.1	AT1G47250.1	PAE2 (interacts with) PAF2	7590	0.77	5.81667	0.943	0.999
Contig_6498	Contig_2548	AT4G14800.2	AT1G47250.1	PBD2 (interacts with) PAF2	7075	0.836	2.34286	0.943	0.998
Contig_744	Contig_2548	AT4G24820.1	AT1G47250.1	AT4G24820 (interacts with) PAF2	7333	0.701	1	0.951	0.998
Contig_9228	Contig_2548	AT1G64520.1	AT1G47250.1	RPN12a (interacts with) PAF2	6679	0.456	2.75952	0.943	0.997
Contig_10249	Contig_2564	AT4G25590.1	AT4G24190.1	ADF7 (interacts with) SHD	7875	0.083	109.022	0	0.162
Contig_11159	Contig_2564	AT5G09900.3	AT4G24190.1	EMB2107 (interacts with) SHD	5472	0.188	59.2617	0	0.225
Contig_11160	Contig_2564	AT5G64760.1	AT4G24190.1	RPN5B (interacts with) SHD	6726	0.16	45.6425	0	0.198
Contig_1508	Contig_2564	AT4G38630.1	AT4G24190.1	RPN10 (interacts with) SHD	7221	0.084	138.983	0.926	0.929
Contig_1874	Contig_2564	AT5G58290.1	AT4G24190.1	RPT3 (interacts with) SHD	7472	0.14	39.4167	0.419	0.479
Contig_273	Contig_2564	AT5G20000.1	AT4G24190.1	AT5G20000 (interacts with) SHD	6348	0.083	63.6955	0.206	0.305
Contig_3678	Contig_2564	AT5G19990.1	AT4G24190.1	RPT6A (interacts with) SHD	6564	0.083	63.5289	0.206	0.305
Contig_36950	Contig_2564	AT4G29040.1	AT4G24190.1	RPT2a (interacts with) SHD	6511	0.374	104.602	0.206	0.482
Contig_44151	Contig_2564	AT5G43010.1	AT4G24190.1	RPT4A (interacts with) SHD	6891	0.19	47.5398	0.206	0.36
Contig_11159	Contig_26405	AT5G09900.3	AT3G22110.1	EMB2107 (interacts with) PAC1	5506	0.326	1.50397	0.943	0.996
Contig_11160	Contig_26405	AT5G64760.1	AT3G22110.1	RPN5B (interacts with) PAC1	6779	0.175	1.35084	0.943	0.999
Contig_12170	Contig_26405	AT5G45620.1	AT3G22110.1	AT5G45620 (interacts with) PAC1	7423	0.318	1.45833	0.941	0.996
Contig_1508	Contig_26405	AT4G38630.1	AT3G22110.1	RPN10 (interacts with) PAC1	7249	0.562	4.49476	0.951	0.999
Contig_1874	Contig_26405	AT5G58290.1	AT3G22110.1	RPT3 (interacts with) PAC1	7509	0.579	1.25	0.951	0.998
Contig_1896	Contig_26405	AT3G22630.1	AT3G22110.1	PBD1 (interacts with) PAC1	6876	0.895	3.5	0.943	0.999
Contig_1974	Contig_26405	AT5G23540.1	AT3G22110.1	AT5G23540 (interacts with) PAC1	7701	0.51	1.33333	0.93	0.999
Contig_2414	Contig_26405	AT5G40580.1	AT3G22110.1	PBB2 (interacts with) PAC1	7149	0.575	1.41667	0.943	0.999
Contig_2564	Contig_26405	AT4G24190.1	AT3G22110.1	SHD (interacts with) PAC1	6219	0.2	50.1733	0	0.2
Contig_273	Contig_26405	AT5G20000.1	AT3G22110.1	AT5G20000 (interacts with) PAC1	6383	0.489	1.37037	0.943	0.998
Contig_3075	Contig_26405	AT4G19006.1	AT3G22110.1	AT4G19006 (interacts with) PAC1	7744	0.247	1.5873	0.941	0.996
Contig_3678	Contig_26405	AT5G19990.1	AT3G22110.1	RPT6A (interacts with) PAC1	6613	0.489	1.37037	0.943	0.998
Contig_36950	Contig_26405	AT4G29040.1	AT3G22110.1	RPT2a (interacts with) PAC1	6547	0.69	2.54091	0.999	0.999
Contig_43291	Contig_26405	AT4G23650.1	AT3G22110.1	CDPK6 (interacts with) PAC1	4979	0.153	37.5789	0	0.152
Contig_44151	Contig_26405	AT5G43010.1	AT3G22110.1	RPT4A (interacts with) PAC1	6940	0.823	1.32143	0.928	0.999
Contig_6498	Contig_26405	AT4G14800.2	AT3G22110.1	PBD2 (interacts with) PAC1	7080	0.893	3.5	0.943	0.999
Contig_744	Contig_26405	AT4G24820.1	AT3G22110.1	AT4G24820 (interacts with) PAC1	7345	0.8	1.25	0.951	0.999
Contig_11159	Contig_2690	AT5G09900.3	AT4G02570.1	EMB2107 (interacts with) CUL1	5467	0.164	20.0259	0	0.164
Contig_1508	Contig_2690	AT4G38630.1	AT4G02570.1	RPN10 (interacts with) CUL1	7208	0.119	18.8958	0.571	0.605
Contig_1874	Contig_2690	AT5G58290.1	AT4G02570.1	RPT3 (interacts with) CUL1	7471	0.373	10.5037	0.086	0.402
Contig_1974	Contig_2690	AT5G23540.1	AT4G02570.1	AT5G23540 (interacts with) CUL1	7647	0.105	20.5464	0.444	0.503
Contig_34445	Contig_2690	AT5G38990.1	AT4G02570.1	AT5G38990 (interacts with) CUL1	5757	0.155	30.9315	0	0.182
Contig_36950	Contig_2690	AT4G29040.1	AT4G02570.1	RPT2a (interacts with) CUL1	6508	0.092	28.7775	0.086	0.228
Contig_40405	Contig_2690	AT5G28680.1	AT4G02570.1	ANX2 (interacts with) CUL1	5737	0.155	26.9815	0	0.182
Contig_44151	Contig_2690	AT5G43010.1	AT4G02570.1	RPT4A (interacts with) CUL1	6888	0.173	15.6745	0.086	0.211
Contig_744	Contig_2690	AT4G24820.1	AT4G02570.1	AT4G24820 (interacts with) CUL1	7317	0.206	43.4465	0	0.206
Contig_1176	Contig_27126	AT5G36930.2	AT1G69550.1	AT5G36930 (interacts with) AT1G69550	4903	0.26	2.5	0	0.26
Contig_18234	Contig_27126	AT5G48620.1	AT1G69550.1	AT5G48620 (interacts with) AT1G69550	4850	0.204	1.14286	0	0.36
Contig_37849	Contig_27126	AT3G46530.1	AT1G69550.1	RPP13 (interacts with) AT1G69550	4819	0.317	3.16667	0	0.404
Contig_11160	Contig_273	AT5G64760.1	AT5G20000.1	RPN5B (interacts with) AT5G20000	6759	0.223	1	0.943	0.998
Contig_12170	Contig_273	AT5G45620.1	AT5G20000.1	AT5G45620 (interacts with) AT5G20000	7432	0.257	5.88504	0.943	0.998
Contig_1874	Contig_273	AT5G58290.1	AT5G20000.1	RPT3 (interacts with) AT5G20000	7520	0.793	1	0.951	0.999
Contig_1974	Contig_273	AT5G23540.1	AT5G20000.1	AT5G23540 (interacts with) AT5G20000	7673	0.376	6.46799	0.93	0.998
Contig_2414	Contig_273	AT5G40580.1	AT5G20000.1	PBB2 (interacts with) AT5G20000	7137	0.38	6.38087	0.943	0.997
Contig_44151	Contig_273	AT5G43010.1	AT5G20000.1	RPT4A (interacts with) AT5G20000	6947	0.819	1	0.928	0.999
Contig_1974	Contig_2902	AT5G23540.1	AT3G20060.1	AT5G23540 (interacts with) UBC19	7657	0.084	1	0	0.904
Contig_25494	Contig_2902	AT5G05080.1	AT3G20060.1	UBC22 (interacts with) UBC19	6087	0.326	10.4428	0.288	0.599
Contig_18574	Contig_2945	AT3G45640.1	AT2G17890.1	MPK3 (interacts with) CPK16	5877	0.09	24.2833	0.302	0.523
Contig_24127	Contig_2945	AT2G31500.1	AT2G17890.1	CPK24 (interacts with) CPK16	4950	0.107	5.33333	0	0.156
Contig_11159	Contig_3075	AT5G09900.3	AT4G19006.1	EMB2107 (interacts with) AT4G19006	5489	0.556	1.14286	0.943	0.992
Contig_11160	Contig_3075	AT5G64760.1	AT4G19006.1	RPN5B (interacts with) AT4G19006	6778	0.556	1	0.943	0.999
Contig_1508	Contig_3075	AT4G38630.1	AT4G19006.1	RPN10 (interacts with) AT4G19006	7242	0.672	4	0.951	0.999
Contig_1874	Contig_3075	AT5G58290.1	AT4G19006.1	RPT3 (interacts with) AT4G19006	7525	0.692	1	0.951	0.999
Contig_1974	Contig_3075	AT5G23540.1	AT4G19006.1	AT5G23540 (interacts with) AT4G19006	7697	0.369	1	0.93	0.999
Contig_2414	Contig_3075	AT5G40580.1	AT4G19006.1	PBB2 (interacts with) AT4G19006	7130	0.327	1	0.938	0.995
Contig_273	Contig_3075	AT5G20000.1	AT4G19006.1	AT5G20000 (interacts with) AT4G19006	6390	0.343	1	0.943	0.998
Contig_3678	Contig_3075	AT5G19990.1	AT4G19006.1	RPT6A (interacts with) AT4G19006	6601	0.257	1	0.943	0.998
Contig_36950	Contig_3075	AT4G29040.1	AT4G19006.1	RPT2a (interacts with) AT4G19006	6544	0.454	2	0.943	0.999
Contig_44151	Contig_3075	AT5G43010.1	AT4G19006.1	RPT4A (interacts with) AT4G19006	6924	0.241	1	0.928	0.998
Contig_744	Contig_3075	AT4G24820.1	AT4G19006.1	AT4G24820 (interacts with) AT4G19006	7361	0.802	1	0.951	0.999
Contig_20446	Contig_31642	AT4G03230.3	AT1G50180.1	S-Locus (meta) AT1G50180	8819	-	54.9167	-	-
Contig_14953	Contig_31687	AT3G57530.1	AT2G27260.1	CPK32 (interacts with) AT2G27260	5087	0.201	40.0951	0	0.201
Contig_17616	Contig_31687	AT3G54200.1	AT2G27260.1	AT3G54200 (interacts with) AT2G27260	5626	0.167	1	0	0.167
Contig_18574	Contig_31687	AT3G45640.1	AT2G27260.1	MPK3 (interacts with) AT2G27260	5846	0.197	33.9842	0	0.197
Contig_33206	Contig_31687	AT5G66210.1	AT2G27260.1	CPK28 (interacts with) AT2G27260	5117	0.239	1.33333	0	0.238
Contig_4878	Contig_31687	AT3G15210.1	AT2G27260.1	ERF4 (interacts with) AT2G27260	5026	0.217	16.5874	0	0.217
Contig_12157	Contig_31796	AT2G20580.1	AT1G10290.1	RPN1A (interacts with) ADL6	7023	0.199	25.846	0	0.199
Contig_127	Contig_31796	AT3G05530.1	AT1G10290.1	RPT5A (interacts with) ADL6	7824	0.089	12.3349	0	0.172
Contig_14548	Contig_31796	AT3G51460.1	AT1G10290.1	RHD4 (interacts with) ADL6	5906	0.067	3	0.207	0.314
Contig_1508	Contig_31796	AT4G38630.1	AT1G10290.1	RPN10 (interacts with) ADL6	7199	0.151	4.13651	0	0.151
Contig_1874	Contig_31796	AT5G58290.1	AT1G10290.1	RPT3 (interacts with) ADL6	7470	0.234	2.2	0	0.304
Contig_19199	Contig_31796	AT2G32730.1	AT1G10290.1	AT2G32730 (interacts with) ADL6	7603	0.197	12.3349	0	0.197
Contig_1974	Contig_31796	AT5G23540.1	AT1G10290.1	AT5G23540 (interacts with) ADL6	7640	0.11	2.67222	0.137	0.199
Contig_2690	Contig_31796	AT4G02570.1	AT1G10290.1	CUL1 (interacts with) ADL6	7285	0.271	10.704	0	0.311
Contig_36950	Contig_31796	AT4G29040.1	AT1G10290.1	RPT2a (interacts with) ADL6	6506	0.107	5.13651	0	0.188
Contig_43085	Contig_31796	AT1G60070.2	AT1G10290.1	AT1G60070 (interacts with) ADL6	7991	0.153	16.5889	0	0.627
Contig_44151	Contig_31796	AT5G43010.1	AT1G10290.1	RPT4A (interacts with) ADL6	6886	0.101	2.42222	0	0.183
Contig_5409	Contig_31796	AT1G53750.1	AT1G10290.1	RPT1A (interacts with) ADL6	6639	0.096	26.7349	0	0.663
Contig_706	Contig_31796	AT1G15130.1	AT1G10290.1	AT1G15130 (interacts with) ADL6	5346	0.186	47.2797	0	0.186
Contig_805	Contig_31796	AT4G21980.2	AT1G10290.1	APG8A (interacts with) ADL6	5681	0.106	4.98333	0.237	0.311
Contig_127	Contig_31903	AT3G05530.1	AT2G43790.1	RPT5A (interacts with) MPK6	7823	0.157	432.549	0	0.156
Contig_14636	Contig_31903	AT3G51550.1	AT2G43790.1	FER (interacts with) MPK6	5410	0.133	32.0361	0.201	0.326
Contig_18583	Contig_31903	AT3G20770.1	AT2G43790.1	EIN3 (interacts with) MPK6	5273	0.2	59.7333	0	0.957
Contig_1874	Contig_31903	AT5G58290.1	AT2G43790.1	RPT3 (interacts with) MPK6	7463	0.156	8.8683	0	0.155
Contig_2690	Contig_31903	AT4G02570.1	AT2G43790.1	CUL1 (interacts with) MPK6	7283	0.217	37.6206	0.09	0.295
Contig_20446	Contig_31906	AT4G03230.3	AT2G43790.1	S-Locus (meta) MPK6	8814	-	80.2674	-	-
Contig_32998	Contig_31998	AT5G40480.1	AT2G25660.1	EMB3012 (interacts with) emb2410	5702	0.192	1	0	0.192
Contig_2690	Contig_32627	AT4G02570.1	AT1G66340.1	CUL1 (interacts with) ETR1	7288	0.118	11.0807	0.063	0.367
Contig_1030	Contig_33177	AT4G26080.1	AT2G36640.1	ABI1 (interacts with) ECP63	5276	0.154	24	0	0.153
Contig_7944	Contig_33177	AT3G51810.1	AT2G36640.1	EM1 (interacts with) ECP63	5667	0.56	1	0	0.56
Contig_11282	Contig_33206	AT5G66900.1	AT5G66210.1	AT5G66900 (interacts with) CPK28	4894	0.241	11.4641	0	0.24
Contig_11282	Contig_34445	AT5G66900.1	AT5G38990.1	AT5G66900 (interacts with) AT5G38990	4891	0.161	11.6436	0.088	0.226
Contig_1974	Contig_34965	AT5G23540.1	AT1G75440.1	AT5G23540 (interacts with) UBC16	7639	0.066	1.49286	0.152	0.174
Contig_805	Contig_34965	AT4G21980.2	AT1G75440.1	APG8A (interacts with) UBC16	5670	0.157	2.99286	0	0.157
Contig_18583	Contig_35067	AT3G20770.1	AT2G40940.1	EIN3 (interacts with) ERS1	5271	0.153	11.5087	0	0.881
Contig_26779	Contig_35067	AT5G25350.1	AT2G40940.1	EBF2 (interacts with) ERS1	6159	0.475	3.5	0	0.597
Contig_43291	Contig_35067	AT4G23650.1	AT2G40940.1	CDPK6 (interacts with) ERS1	4982	0.193	15.5515	0	0.193
Contig_11160	Contig_3678	AT5G64760.1	AT5G19990.1	RPN5B (interacts with) RPT6A	6758	0.223	2.125	0.943	0.998
Contig_12170	Contig_3678	AT5G45620.1	AT5G19990.1	AT5G45620 (interacts with) RPT6A	7443	0.257	7.01004	0.943	0.998
Contig_1874	Contig_3678	AT5G58290.1	AT5G19990.1	RPT3 (interacts with) RPT6A	7503	0.698	2.1	0.951	0.998
Contig_1974	Contig_3678	AT5G23540.1	AT5G19990.1	AT5G23540 (interacts with) RPT6A	7678	0.225	7.46799	0.93	0.998
Contig_2414	Contig_3678	AT5G40580.1	AT5G19990.1	PBB2 (interacts with) RPT6A	7142	0.38	7.52372	0.943	0.997
Contig_44151	Contig_3678	AT5G43010.1	AT5G19990.1	RPT4A (interacts with) RPT6A	6929	0.802	2	0.928	0.998
Contig_11159	Contig_36950	AT5G09900.3	AT4G29040.1	EMB2107 (interacts with) RPT2a	5512	0.802	1.64286	0.999	0.999
Contig_11160	Contig_36950	AT5G64760.1	AT4G29040.1	RPN5B (interacts with) RPT2a	6771	0.764	1.93699	0.999	0.999
Contig_12170	Contig_36950	AT5G45620.1	AT4G29040.1	AT5G45620 (interacts with) RPT2a	7452	0.454	7.39	0.999	0.999
Contig_1508	Contig_36950	AT4G38630.1	AT4G29040.1	RPN10 (interacts with) RPT2a	7253	0.797	4	0.951	0.999
Contig_1874	Contig_36950	AT5G58290.1	AT4G29040.1	RPT3 (interacts with) RPT2a	7524	0.837	1	0.999	0.999
Contig_1974	Contig_36950	AT5G23540.1	AT4G29040.1	AT5G23540 (interacts with) RPT2a	7699	0.802	6.46799	0.999	0.999
Contig_2414	Contig_36950	AT5G40580.1	AT4G29040.1	PBB2 (interacts with) RPT2a	7144	0.477	7.93206	0.943	0.998
Contig_273	Contig_36950	AT5G20000.1	AT4G29040.1	AT5G20000 (interacts with) RPT2a	6398	0.7	2.49458	0.999	0.999
Contig_3678	Contig_36950	AT5G19990.1	AT4G29040.1	RPT6A (interacts with) RPT2a	6619	0.7	2.45886	0.999	0.999
Contig_44151	Contig_36950	AT5G43010.1	AT4G29040.1	RPT4A (interacts with) RPT2a	6950	0.874	1	0.928	0.999
Contig_1176	Contig_37849	AT5G36930.2	AT3G46530.1	AT5G36930 (interacts with) RPP13	4905	0.396	66.5	0	0.396
Contig_18234	Contig_37849	AT5G48620.1	AT3G46530.1	AT5G48620 (interacts with) RPP13	4851	0.342	6.50119	0	0.365
Contig_1896	Contig_3964	AT3G22630.1	AT2G31200.1	PBD1 (interacts with) ADF6	6857	0.217	16.9167	0	0.217
Contig_2564	Contig_3964	AT4G24190.1	AT2G31200.1	SHD (interacts with) ADF6	6212	0.083	31.0675	0	0.162
Contig_805	Contig_3964	AT4G21980.2	AT2G31200.1	APG8A (interacts with) ADF6	5675	0.2	4.16667	0	0.2
Contig_14953	Contig_4127	AT3G57530.1	AT3G23240.1	CPK32 (interacts with) ERF1	5085	0.177	39.6105	0	0.195
Contig_16369	Contig_4127	AT4G17500.1	AT3G23240.1	ERF-1 (interacts with) ERF1	5048	0.271	3.81667	0	0.325
Contig_18574	Contig_4127	AT3G45640.1	AT3G23240.1	MPK3 (interacts with) ERF1	5867	0.174	57.0113	0	0.395
Contig_20230	Contig_4127	AT4G21390.1	AT3G23240.1	B120 (interacts with) ERF1		0.357	45.8777	0	0.357
Contig_20446	Contig_4127	AT4G03230.3	AT3G23240.1	S-Locus (meta) ERF1	8817	-	179.294	-	-
Contig_24337	Contig_4127	AT5G47220.1	AT3G23240.1	ERF2 (interacts with) ERF1	5073	0.326	3.85	0	0.415
Contig_33206	Contig_4127	AT5G66210.1	AT3G23240.1	CPK28 (interacts with) ERF1	5111	0.169	4.57938	0	0.169
Contig_10202	Contig_4128	AT1G56450.1	AT1G20200.1	PBG1 (interacts with) EMB2719	6976	0.628	1.1886	0.951	0.999
Contig_11159	Contig_4128	AT5G09900.3	AT1G20200.1	EMB2107 (interacts with) EMB2719	5513	0.849	1	0.943	0.999
Contig_11160	Contig_4128	AT5G64760.1	AT1G20200.1	RPN5B (interacts with) EMB2719	6773	0.808	1	0.943	0.999
Contig_1209	Contig_4128	AT2G27020.1	AT1G20200.1	PAG1 (interacts with) EMB2719	7391	0.351	3.37474	0.951	0.999
Contig_12157	Contig_4128	AT2G20580.1	AT1G20200.1	RPN1A (interacts with) EMB2719	7042	0.89	2.54386	0.97	0.999
Contig_12170	Contig_4128	AT5G45620.1	AT1G20200.1	AT5G45620 (interacts with) EMB2719	7456	0.831	1	0.943	0.999
Contig_127	Contig_4128	AT3G05530.1	AT1G20200.1	RPT5A (interacts with) EMB2719	7845	0.673	1.5886	0.943	0.999
Contig_13099	Contig_4128	AT3G11270.1	AT1G20200.1	MEE34 (interacts with) EMB2719	5543	0.717	1.5886	0.943	0.999
Contig_14250	Contig_4128	AT1G75950.1	AT1G20200.1	SKP1 (interacts with) EMB2719	6419	0.085	13.2474	0	0.151
Contig_1508	Contig_4128	AT4G38630.1	AT1G20200.1	RPN10 (interacts with) EMB2719	7241	0.894	1.4	0.951	0.999
Contig_1598	Contig_4128	AT2G05840.1	AT1G20200.1	AT2G05840.1 (interacts with) EMB2719	6706	0.266	1.5	0.943	0.999
Contig_1874	Contig_4128	AT5G58290.1	AT1G20200.1	RPT3 (interacts with) EMB2719	7534	0.878	1	0.951	0.999
Contig_1896	Contig_4128	AT3G22630.1	AT1G20200.1	PBD1 (interacts with) EMB2719	6869	0.492	1.25	0.943	0.994
Contig_19199	Contig_4128	AT2G32730.1	AT1G20200.1	AT2G32730 (interacts with) EMB2719	7628	0.695	1.1886	0.943	0.999
Contig_1974	Contig_4128	AT5G23540.1	AT1G20200.1	AT5G23540 (interacts with) EMB2719	7681	0.663	1	0.93	0.999
Contig_20174	Contig_4128	AT5G03970.1	AT1G20200.1	AT5G03970 (interacts with) EMB2719	7910	0.169	3	0	0.169
Contig_2361	Contig_4128	AT1G75990.1	AT1G20200.1	AT1G75990 (interacts with) EMB2719	7548	0.511	1	0	0.949
Contig_2414	Contig_4128	AT5G40580.1	AT1G20200.1	PBB2 (interacts with) EMB2719	7160	0.34	1	0.943	0.999
Contig_2548	Contig_4128	AT1G47250.1	AT1G20200.1	PAF2 (interacts with) EMB2719	7543	0.31	1	0.943	0.999
Contig_2564	Contig_4128	AT4G24190.1	AT1G20200.1	SHD (interacts with) EMB2719	6258	0.332	14.4822	0.287	0.503
Contig_26405	Contig_4128	AT3G22110.1	AT1G20200.1	PAC1 (interacts with) EMB2719	7018	0.482	1	0.943	0.999
Contig_273	Contig_4128	AT5G20000.1	AT1G20200.1	AT5G20000 (interacts with) EMB2719	6389	0.396	1	0.943	0.998
Contig_3075	Contig_4128	AT4G19006.1	AT1G20200.1	AT4G19006 (interacts with) EMB2719	7762	0.802	1	0.943	0.999
Contig_3678	Contig_4128	AT5G19990.1	AT1G20200.1	RPT6A (interacts with) EMB2719	6599	0.396	1	0.943	0.998
Contig_36950	Contig_4128	AT4G29040.1	AT1G20200.1	RPT2a (interacts with) EMB2719	6549	0.905	2	0.999	0.999
Contig_43085	Contig_4128	AT1G60070.2	AT1G20200.1	AT1G60070 (interacts with) EMB2719	7987	0.169	16.2619	0	0.169
Contig_43291	Contig_4128	AT4G23650.1	AT1G20200.1	CDPK6 (interacts with) EMB2719	4980	0.169	4.7286	0	0.169
Contig_44151	Contig_4128	AT5G43010.1	AT1G20200.1	RPT4A (interacts with) EMB2719	6954	0.593	1	0.928	0.999
Contig_4835	Contig_4128	AT1G45000.1	AT1G20200.1	AT1G45000 (interacts with) EMB2719	7195	0.479	1.1886	0.928	0.998
Contig_5295	Contig_4128	AT1G77440.1	AT1G20200.1	PBC2 (interacts with) EMB2719	7181	0.35	1.5	0.938	0.999
Contig_5409	Contig_4128	AT1G53750.1	AT1G20200.1	RPT1A (interacts with) EMB2719	6646	0.764	1.4386	0.93	0.999
Contig_62	Contig_4128	AT1G53850.1	AT1G20200.1	PAE1 (interacts with) EMB2719	6341	0.425	1.25	0.943	0.999
Contig_62	Contig_4128	AT3G14290.1	AT1G20200.1	PAE2 (interacts with) EMB2719	7594	0.244	1.58333	0.943	0.999
Contig_6498	Contig_4128	AT4G14800.2	AT1G20200.1	PBD2 (interacts with) EMB2719	7071	0.622	1.25	0.943	0.996
Contig_744	Contig_4128	AT4G24820.1	AT1G20200.1	AT4G24820 (interacts with) EMB2719	7344	0.873	1	0.951	0.999
Contig_9228	Contig_4128	AT1G64520.1	AT1G20200.1	RPN12a (interacts with) EMB2719	6685	0.465	1.58333	0.943	0.999
Contig_10250	Contig_43085	AT3G13870.1	AT1G60070.2	RHD3 (interacts with) AT1G60070	5896	0.207	7.83242	0	0.207
Contig_12157	Contig_43085	AT2G20580.1	AT1G60070.2	RPN1A (interacts with) AT1G60070	7024	0.21	22.2549	0	0.21
Contig_19199	Contig_43085	AT2G32730.1	AT1G60070.2	AT2G32730 (interacts with) AT1G60070	7605	0.371	11.6597	0	0.371
Contig_2564	Contig_43085	AT4G24190.1	AT1G60070.2	SHD (interacts with) AT1G60070	6242	0.347	22.9046	0	0.347
Contig_2634	Contig_43085	AT1G63700.1	AT1G60070.2	YDA (interacts with) AT1G60070	5773	0.177	57.3095	0	0.177
Contig_26405	Contig_43085	AT3G22110.1	AT1G60070.2	PAC1 (interacts with) AT1G60070	6987	0.31	9.38956	0	0.309
Contig_1508	Contig_43291	AT4G38630.1	AT4G23650.1	RPN10 (interacts with) CDPK6	7205	0.142	25.4543	0	0.26
Contig_2564	Contig_43291	AT4G24190.1	AT4G23650.1	SHD (interacts with) CDPK6	6227	0.138	27.8059	0	0.258
Contig_11160	Contig_44151	AT5G64760.1	AT5G43010.1	RPN5B (interacts with) RPT4A	6782	0.689	2.06199	0.928	0.999
Contig_12170	Contig_44151	AT5G45620.1	AT5G43010.1	AT5G45620 (interacts with) RPT4A	7451	0.308	7.515	0.928	0.999
Contig_1874	Contig_44151	AT5G58290.1	AT5G43010.1	RPT3 (interacts with) RPT4A	7515	0.871	1.1	0.943	0.999
Contig_119	Contig_4582	AT2G19130.1	AT1G08450.1	AT2G19130 (interacts with) CRT3		0.241	79.0748	0	0.24
Contig_20446	Contig_4582	AT4G03230.3	AT1G08450.1	S-Locus (meta) CRT3	8815	-	28.3667	-	-
Contig_2564	Contig_4582	AT4G24190.1	AT1G08450.1	SHD (interacts with) CRT3	6294	0.485	27.325	0.854	0.971
Contig_29643	Contig_4582	AT4G26090.1	AT1G08450.1	Rps2 (interacts with) CRT3	4773	0.228	1.75	0	0.227
Contig_7861	Contig_4582	AT4G09570.1	AT1G08450.1	CPK4 (interacts with) CRT3	5012	0.292	4	0	0.292
Contig_10202	Contig_4835	AT1G56450.1	AT1G45000.1	PBG1 (interacts with) AT1G45000	6972	0.753	6.62222	0.928	0.999
Contig_11159	Contig_4835	AT5G09900.3	AT1G45000.1	EMB2107 (interacts with) AT1G45000	5503	0.786	1	0.928	0.995
Contig_11160	Contig_4835	AT5G64760.1	AT1G45000.1	RPN5B (interacts with) AT1G45000	6770	0.682	1	0.928	0.999
Contig_1209	Contig_4835	AT2G27020.1	AT1G45000.1	PAG1 (interacts with) AT1G45000	7378	0.729	9.83333	0.941	0.998
Contig_12157	Contig_4835	AT2G20580.1	AT1G45000.1	RPN1A (interacts with) AT1G45000	7038	0.388	11.4	0.954	0.997
Contig_12170	Contig_4835	AT5G45620.1	AT1G45000.1	AT5G45620 (interacts with) AT1G45000	7437	0.316	1	0.928	0.998
Contig_127	Contig_4835	AT3G05530.1	AT1G45000.1	RPT5A (interacts with) AT1G45000	7842	0.732	1.4	0.928	0.998
Contig_13099	Contig_4835	AT3G11270.1	AT1G45000.1	MEE34 (interacts with) AT1G45000	5544	0.829	1.4	0.928	0.999
Contig_1508	Contig_4835	AT4G38630.1	AT1G45000.1	RPN10 (interacts with) AT1G45000	7259	0.539	1.4	0.943	0.999
Contig_1598	Contig_4835	AT2G05840.1	AT1G45000.1	AT2G05840.1 (interacts with) AT1G45000	6702	0.579	1.5	0.928	0.997
Contig_1874	Contig_4835	AT5G58290.1	AT1G45000.1	RPT3 (interacts with) AT1G45000	7532	0.812	1	0.943	0.999
Contig_1896	Contig_4835	AT3G22630.1	AT1G45000.1	PBD1 (interacts with) AT1G45000	6863	0.726	1.25	0.928	0.987
Contig_19199	Contig_4835	AT2G32730.1	AT1G45000.1	AT2G32730 (interacts with) AT1G45000	7623	0.327	1	0.928	0.998
Contig_1974	Contig_4835	AT5G23540.1	AT1G45000.1	AT5G23540 (interacts with) AT1G45000	7665	0.437	1	0.902	0.997
Contig_2361	Contig_4835	AT1G75990.1	AT1G45000.1	AT1G75990 (interacts with) AT1G45000	7552	0.452	1	0.928	0.998
Contig_2414	Contig_4835	AT5G40580.1	AT1G45000.1	PBB2 (interacts with) AT1G45000	7129	0.428	1	0.88	0.994
Contig_2548	Contig_4835	AT1G47250.1	AT1G45000.1	PAF2 (interacts with) AT1G45000	7542	0.703	6.62222	0.928	0.998
Contig_2564	Contig_4835	AT4G24190.1	AT1G45000.1	SHD (interacts with) AT1G45000	6250	0.23	16.6194	0.206	0.392
Contig_26405	Contig_4835	AT3G22110.1	AT1G45000.1	PAC1 (interacts with) AT1G45000	7003	0.846	2.33333	0.928	0.999
Contig_2690	Contig_4835	AT4G02570.1	AT1G45000.1	CUL1 (interacts with) AT1G45000	7264	0.124	6.41082	0.086	0.165
Contig_273	Contig_4835	AT5G20000.1	AT1G45000.1	AT5G20000 (interacts with) AT1G45000	6381	0.802	1	0.928	0.998
Contig_3075	Contig_4835	AT4G19006.1	AT1G45000.1	AT4G19006 (interacts with) AT1G45000	7754	0.241	1	0.928	0.998
Contig_3678	Contig_4835	AT5G19990.1	AT1G45000.1	RPT6A (interacts with) AT1G45000	6604	0.802	1	0.928	0.998
Contig_36950	Contig_4835	AT4G29040.1	AT1G45000.1	RPT2a (interacts with) AT1G45000	6552	0.828	2	0.999	0.999
Contig_44151	Contig_4835	AT5G43010.1	AT1G45000.1	RPT4A (interacts with) AT1G45000	6909	0.232	1	0	0.92
Contig_5295	Contig_4835	AT1G77440.1	AT1G45000.1	PBC2 (interacts with) AT1G45000	7174	0.786	1.5	0.928	0.998
Contig_5409	Contig_4835	AT1G53750.1	AT1G45000.1	RPT1A (interacts with) AT1G45000	6648	0.88	1.25	0.902	0.999
Contig_62	Contig_4835	AT1G53850.1	AT1G45000.1	PAE1 (interacts with) AT1G45000	6336	0.726	6.87222	0.928	0.998
Contig_62	Contig_4835	AT3G14290.1	AT1G45000.1	PAE2 (interacts with) AT1G45000	7587	0.712	10.5667	0.928	0.998
Contig_6498	Contig_4835	AT4G14800.2	AT1G45000.1	PBD2 (interacts with) AT1G45000	7064	0.758	1.25	0.928	0.989
Contig_744	Contig_4835	AT4G24820.1	AT1G45000.1	AT4G24820 (interacts with) AT1G45000	7351	0.845	1	0.943	0.999
Contig_9228	Contig_4835	AT1G64520.1	AT1G45000.1	RPN12a (interacts with) AT1G45000	6689	0.726	1.66667	0.928	0.999
Contig_13581	Contig_4878	AT3G20600.1	AT3G15210.1	NDR1 (interacts with) ERF4	5727	0.169	20.6667	0	0.182
Contig_14953	Contig_4878	AT3G57530.1	AT3G15210.1	CPK32 (interacts with) ERF4	5103	0.557	29.7958	0	0.564
Contig_16369	Contig_4878	AT4G17500.1	AT3G15210.1	ERF-1 (interacts with) ERF4	5055	0.4	18.4357	0	0.489
Contig_17616	Contig_4878	AT3G54200.1	AT3G15210.1	AT3G54200 (interacts with) ERF4	5631	0.375	2.5	0	0.375
Contig_18574	Contig_4878	AT3G45640.1	AT3G15210.1	MPK3 (interacts with) ERF4	5868	0.317	31.4263	0	0.412
Contig_19636	Contig_4878	AT5G51190.1	AT3G15210.1	AT5G51190 (interacts with) ERF4	5160	0.529	1.33333	0	0.557
Contig_2280	Contig_4878	AT5G52020.1	AT3G15210.1	AT5G52020 (interacts with) ERF4	4962	0.176	3	0	0.175
Contig_24337	Contig_4878	AT5G47220.1	AT3G15210.1	ERF2 (interacts with) ERF4	5075	0.336	1.33333	0	0.474
Contig_33206	Contig_4878	AT5G66210.1	AT3G15210.1	CPK28 (interacts with) ERF4	5126	0.369	1.79167	0	0.369
Contig_4127	Contig_4878	AT3G23240.1	AT3G15210.1	ERF1 (interacts with) ERF4	5171	0.117	19.1024	0	0.258
Contig_11159	Contig_5295	AT5G09900.3	AT1G77440.1	EMB2107 (interacts with) PBC2	5485	0.266	1	0.942	0.991
Contig_11160	Contig_5295	AT5G64760.1	AT1G77440.1	RPN5B (interacts with) PBC2	6753	0.184	1	0.942	0.998
Contig_1209	Contig_5295	AT2G27020.1	AT1G77440.1	PAG1 (interacts with) PBC2	7385	0.855	22.0115	0.951	0.999
Contig_12157	Contig_5295	AT2G20580.1	AT1G77440.1	RPN1A (interacts with) PBC2	7035	0.16	16.6584	0.93	0.994
Contig_12170	Contig_5295	AT5G45620.1	AT1G77440.1	AT5G45620 (interacts with) PBC2	7445	0.644	1	0.941	0.998
Contig_127	Contig_5295	AT3G05530.1	AT1G77440.1	RPT5A (interacts with) PBC2	7836	0.565	4.18579	0.942	0.997
Contig_13099	Contig_5295	AT3G11270.1	AT1G77440.1	MEE34 (interacts with) PBC2	5529	0.286	2.27706	0.941	0.996
Contig_1508	Contig_5295	AT4G38630.1	AT1G77440.1	RPN10 (interacts with) PBC2	7252	0.611	1.59091	0.951	0.999
Contig_1598	Contig_5295	AT2G05840.1	AT1G77440.1	AT2G05840.1 (interacts with) PBC2	6716	0.719	1	0.943	0.999
Contig_1874	Contig_5295	AT5G58290.1	AT1G77440.1	RPT3 (interacts with) PBC2	7493	0.5	1	0.951	0.997
Contig_1896	Contig_5295	AT3G22630.1	AT1G77440.1	PBD1 (interacts with) PBC2	6882	0.988	1.5	0.943	0.999
Contig_19199	Contig_5295	AT2G32730.1	AT1G77440.1	AT2G32730 (interacts with) PBC2	7611	0.139	3.59488	0.94	0.995
Contig_1974	Contig_5295	AT5G23540.1	AT1G77440.1	AT5G23540 (interacts with) PBC2	7674	0.349	1	0.93	0.998
Contig_2414	Contig_5295	AT5G40580.1	AT1G77440.1	PBB2 (interacts with) PBC2	7162	0.634	1	0.943	0.999
Contig_26405	Contig_5295	AT3G22110.1	AT1G77440.1	PAC1 (interacts with) PBC2	7019	0.866	4.49206	0.943	0.999
Contig_273	Contig_5295	AT5G20000.1	AT1G77440.1	AT5G20000 (interacts with) PBC2	6369	0.394	1	0.942	0.996
Contig_3075	Contig_5295	AT4G19006.1	AT1G77440.1	AT4G19006 (interacts with) PBC2	7747	0.608	1	0.941	0.997
Contig_3678	Contig_5295	AT5G19990.1	AT1G77440.1	RPT6A (interacts with) PBC2	6589	0.394	1	0.942	0.996
Contig_36950	Contig_5295	AT4G29040.1	AT1G77440.1	RPT2a (interacts with) PBC2	6529	0.479	2	0.941	0.997
Contig_3964	Contig_5295	AT2G31200.1	AT1G77440.1	ADF6 (interacts with) PBC2	7882	0.181	10.0754	0	0.181
Contig_44151	Contig_5295	AT5G43010.1	AT1G77440.1	RPT4A (interacts with) PBC2	6925	0.842	1	0.928	0.998
Contig_62	Contig_5295	AT3G14290.1	AT1G77440.1	PAE2 (interacts with) PBC2	7588	0.994	12.4282	0.943	0.999
Contig_6498	Contig_5295	AT4G14800.2	AT1G77440.1	PBD2 (interacts with) PBC2	7079	0.987	3.40873	0.943	0.999
Contig_744	Contig_5295	AT4G24820.1	AT1G77440.1	AT4G24820 (interacts with) PBC2	7342	0.733	1	0.951	0.998
Contig_10202	Contig_5409	AT1G56450.1	AT1G53750.1	PBG1 (interacts with) RPT1A	6978	0.742	12.4167	0.945	0.999
Contig_11159	Contig_5409	AT5G09900.3	AT1G53750.1	EMB2107 (interacts with) RPT1A	5504	0.802	1.25	0.93	0.995
Contig_11160	Contig_5409	AT5G64760.1	AT1G53750.1	RPN5B (interacts with) RPT1A	6769	0.701	1.2	0.93	0.999
Contig_1209	Contig_5409	AT2G27020.1	AT1G53750.1	PAG1 (interacts with) RPT1A	7379	0.591	10.9	0.947	0.998
Contig_12157	Contig_5409	AT2G20580.1	AT1G53750.1	RPN1A (interacts with) RPT1A	7046	0.425	11.5833	0.97	0.999
Contig_12170	Contig_5409	AT5G45620.1	AT1G53750.1	AT5G45620 (interacts with) RPT1A	7436	0.544	1.22222	0.93	0.998
Contig_127	Contig_5409	AT3G05530.1	AT1G53750.1	RPT5A (interacts with) RPT1A	7839	0.701	1.4	0.93	0.998
Contig_13099	Contig_5409	AT3G11270.1	AT1G53750.1	MEE34 (interacts with) RPT1A	5542	0.812	1.8	0.93	0.999
Contig_1508	Contig_5409	AT4G38630.1	AT1G53750.1	RPN10 (interacts with) RPT1A	7251	0.537	1.4	0.947	0.999
Contig_1598	Contig_5409	AT2G05840.1	AT1G53750.1	AT2G05840.1 (interacts with) RPT1A	6703	0.611	3	0.93	0.997
Contig_1874	Contig_5409	AT5G58290.1	AT1G53750.1	RPT3 (interacts with) RPT1A	7512	0.931	1	0.947	0.999
Contig_1896	Contig_5409	AT3G22630.1	AT1G53750.1	PBD1 (interacts with) RPT1A	6871	0.793	1.4	0.93	0.995
Contig_19199	Contig_5409	AT2G32730.1	AT1G53750.1	AT2G32730 (interacts with) RPT1A	7620	0.461	1	0.93	0.998
Contig_1974	Contig_5409	AT5G23540.1	AT1G53750.1	AT5G23540 (interacts with) RPT1A	7687	0.664	1	0.928	0.999
Contig_21280	Contig_5409	AT4G29330.1	AT1G53750.1	DER1 (interacts with) RPT1A	7999	0.17	4.25	0	0.208
Contig_2361	Contig_5409	AT1G75990.1	AT1G53750.1	AT1G75990 (interacts with) RPT1A	7560	0.714	2	0.93	0.999
Contig_2414	Contig_5409	AT5G40580.1	AT1G53750.1	PBB2 (interacts with) RPT1A	7140	0.627	1.25	0.93	0.997
Contig_2564	Contig_5409	AT4G24190.1	AT1G53750.1	SHD (interacts with) RPT1A	6240	0.165	21.7178	0.206	0.346
Contig_26405	Contig_5409	AT3G22110.1	AT1G53750.1	PAC1 (interacts with) RPT1A	7015	0.809	2.91667	0.93	0.999
Contig_2690	Contig_5409	AT4G02570.1	AT1G53750.1	CUL1 (interacts with) RPT1A	7290	0.327	6.70375	0.086	0.381
Contig_273	Contig_5409	AT5G20000.1	AT1G53750.1	AT5G20000 (interacts with) RPT1A	6397	0.838	1.28571	0.93	0.999
Contig_3075	Contig_5409	AT4G19006.1	AT1G53750.1	AT4G19006 (interacts with) RPT1A	7757	0.496	1.4	0.93	0.998
Contig_3678	Contig_5409	AT5G19990.1	AT1G53750.1	RPT6A (interacts with) RPT1A	6617	0.824	1.25	0.93	0.999
Contig_36950	Contig_5409	AT4G29040.1	AT1G53750.1	RPT2a (interacts with) RPT1A	6533	0.905	2	0.999	0.999
Contig_44151	Contig_5409	AT5G43010.1	AT1G53750.1	RPT4A (interacts with) RPT1A	6949	0.925	1	0.902	0.999
Contig_5295	Contig_5409	AT1G77440.1	AT1G53750.1	PBC2 (interacts with) RPT1A	7175	0.816	3	0.929	0.998
Contig_62	Contig_5409	AT1G53850.1	AT1G53750.1	PAE1 (interacts with) RPT1A	6343	0.826	12.4167	0.93	0.999
Contig_62	Contig_5409	AT3G14290.1	AT1G53750.1	PAE2 (interacts with) RPT1A	7583	0.686	11.15	0.93	0.998
Contig_6498	Contig_5409	AT4G14800.2	AT1G53750.1	PBD2 (interacts with) RPT1A	7072	0.813	1.4	0.93	0.996
Contig_744	Contig_5409	AT4G24820.1	AT1G53750.1	AT4G24820 (interacts with) RPT1A	7353	0.976	1.33333	0.947	0.999
Contig_9228	Contig_5409	AT1G64520.1	AT1G53750.1	RPN12a (interacts with) RPT1A	6686	0.558	2.66667	0.93	0.999
Contig_10202	Contig_62	AT1G56450.1	AT1G53850.1	PBG1 (interacts with) PAE1	6974	0.993	2.62415	0.951	0.999
Contig_11159	Contig_62	AT5G09900.3	AT1G53850.1	EMB2107 (interacts with) PAE1	5505	0.638	1	0.943	0.996
Contig_11159	Contig_62	AT5G09900.3	AT3G14290.1	EMB2107 (interacts with) PAE2	5491	0.363	2.11111	0.943	0.993
Contig_11160	Contig_62	AT5G64760.1	AT3G14290.1	RPN5B (interacts with) PAE2	6784	0.229	3.13025	0.943	0.999
Contig_11160	Contig_62	AT5G64760.1	AT1G53850.1	RPN5B (interacts with) PAE1	6763	0.274	1	0.943	0.999
Contig_1209	Contig_62	AT2G27020.1	AT1G53850.1	PAG1 (interacts with) PAE1	7388	0.909	7.9297	0.951	0.999
Contig_12157	Contig_62	AT2G20580.1	AT1G53850.1	RPN1A (interacts with) PAE1	7034	0.162	9.71218	0.93	0.994
Contig_12170	Contig_62	AT5G45620.1	AT1G53850.1	AT5G45620 (interacts with) PAE1	7421	0.265	1	0.94	0.996
Contig_12170	Contig_62	AT5G45620.1	AT3G14290.1	AT5G45620 (interacts with) PAE2	7426	0.279	3.16667	0.94	0.996
Contig_127	Contig_62	AT3G05530.1	AT1G53850.1	RPT5A (interacts with) PAE1	7838	0.451	3.02415	0.943	0.997
Contig_13099	Contig_62	AT3G11270.1	AT1G53850.1	MEE34 (interacts with) PAE1	5530	0.51	1.725	0.943	0.997
Contig_14250	Contig_62	AT1G75950.1	AT1G53850.1	SKP1 (interacts with) PAE1	6426	0.141	63.9788	0.09	0.184
Contig_1508	Contig_62	AT4G38630.1	AT1G53850.1	RPN10 (interacts with) PAE1	7244	0.527	1.4	0.951	0.999
Contig_1508	Contig_62	AT4G38630.1	AT3G14290.1	RPN10 (interacts with) PAE2	7254	0.414	3.09091	0.951	0.999
Contig_1598	Contig_62	AT2G05840.1	AT1G53850.1	AT2G05840.1 (interacts with) PAE1	6713	0.829	1.5	0.943	0.999
Contig_1874	Contig_62	AT5G58290.1	AT1G53850.1	RPT3 (interacts with) PAE1	7501	0.674	1	0.951	0.998
Contig_1874	Contig_62	AT5G58290.1	AT3G14290.1	RPT3 (interacts with) PAE2	7513	0.583	1.66667	0.951	0.999
Contig_1896	Contig_62	AT3G22630.1	AT1G53850.1	PBD1 (interacts with) PAE1	6878	0.955	1	0.943	0.999
Contig_1896	Contig_62	AT3G22630.1	AT3G14290.1	PBD1 (interacts with) PAE2	6883	0.958	4.5	0.943	0.999
Contig_19199	Contig_62	AT2G32730.1	AT1G53850.1	AT2G32730 (interacts with) PAE1	7618	0.106	2.62415	0.943	0.997
Contig_1974	Contig_62	AT5G23540.1	AT1G53850.1	AT5G23540 (interacts with) PAE1	7682	0.773	1	0.93	0.999
Contig_1974	Contig_62	AT5G23540.1	AT3G14290.1	AT5G23540 (interacts with) PAE2	7696	0.497	2	0.93	0.999
Contig_21280	Contig_62	AT4G29330.1	AT1G53850.1	DER1 (interacts with) PAE1	8000	0.209	2.58333	0	0.209
Contig_2361	Contig_62	AT1G75990.1	AT1G53850.1	AT1G75990 (interacts with) PAE1	7550	0.176	2.29915	0.943	0.998
Contig_2414	Contig_62	AT5G40580.1	AT1G53850.1	PBB2 (interacts with) PAE1	7159	0.635	1	0.943	0.999
Contig_2414	Contig_62	AT5G40580.1	AT3G14290.1	PBB2 (interacts with) PAE2	7152	0.496	3.08333	0.943	0.999
Contig_26405	Contig_62	AT3G22110.1	AT1G53850.1	PAC1 (interacts with) PAE1	7002	0.878	3.8547	0.943	0.999
Contig_26405	Contig_62	AT3G22110.1	AT3G14290.1	PAC1 (interacts with) PAE2	7008	0.912	11.3	0.943	0.999
Contig_273	Contig_62	AT5G20000.1	AT1G53850.1	AT5G20000 (interacts with) PAE1	6374	0.493	1	0.943	0.997
Contig_273	Contig_62	AT5G20000.1	AT3G14290.1	AT5G20000 (interacts with) PAE2	6375	0.447	3.15741	0.943	0.997
Contig_2902	Contig_62	AT3G20060.1	AT1G53850.1	UBC19 (interacts with) PAE1	6139	0.142	1.725	0.102	0.916
Contig_3075	Contig_62	AT4G19006.1	AT1G53850.1	AT4G19006 (interacts with) PAE1	7742	0.186	1	0.94	0.995
Contig_3075	Contig_62	AT4G19006.1	AT3G14290.1	AT4G19006 (interacts with) PAE2	7739	0.186	3.36508	0.94	0.995
Contig_3678	Contig_62	AT5G19990.1	AT1G53850.1	RPT6A (interacts with) PAE1	6594	0.447	1	0.943	0.997
Contig_3678	Contig_62	AT5G19990.1	AT3G14290.1	RPT6A (interacts with) PAE2	6593	0.447	3.15741	0.943	0.997
Contig_36950	Contig_62	AT4G29040.1	AT1G53850.1	RPT2a (interacts with) PAE1	6539	0.382	2	0.999	0.999
Contig_36950	Contig_62	AT4G29040.1	AT3G14290.1	RPT2a (interacts with) PAE2	6542	0.465	3.75758	0.999	0.999
Contig_44151	Contig_62	AT5G43010.1	AT1G53850.1	RPT4A (interacts with) PAE1	6933	0.749	1	0.928	0.998
Contig_44151	Contig_62	AT5G43010.1	AT3G14290.1	RPT4A (interacts with) PAE2	6921	0.705	2.07143	0.928	0.998
Contig_5295	Contig_62	AT1G77440.1	AT1G53850.1	PBC2 (interacts with) PAE1	7179	0.994	1.5	0.943	0.999
Contig_62	Contig_62	AT3G14290.1	AT1G53850.1	PAE2 (interacts with) PAE1	7578	0.532	5.83248	0	0.951
Contig_6498	Contig_62	AT4G14800.2	AT1G53850.1	PBD2 (interacts with) PAE1	7076	0.975	2.29915	0.943	0.999
Contig_6498	Contig_62	AT4G14800.2	AT3G14290.1	PBD2 (interacts with) PAE2	7087	0.958	10.4	0.943	0.999
Contig_744	Contig_62	AT4G24820.1	AT1G53850.1	AT4G24820 (interacts with) PAE1	7335	0.75	1	0.951	0.998
Contig_744	Contig_62	AT4G24820.1	AT3G14290.1	AT4G24820 (interacts with) PAE2	7337	0.566	2	0.951	0.998
Contig_9228	Contig_62	AT1G64520.1	AT1G53850.1	RPN12a (interacts with) PAE1	6687	0.927	2.96581	0.943	0.999
Contig_11159	Contig_6498	AT5G09900.3	AT4G14800.2	EMB2107 (interacts with) PBD2	5495	0.495	1.11111	0.943	0.994
Contig_11160	Contig_6498	AT5G64760.1	AT4G14800.2	RPN5B (interacts with) PBD2	6744	0.243	1.10084	0.943	0.991
Contig_12170	Contig_6498	AT5G45620.1	AT4G14800.2	AT5G45620 (interacts with) PBD2	7414	0.69	1.125	0.943	0.986
Contig_1508	Contig_6498	AT4G38630.1	AT4G14800.2	RPN10 (interacts with) PBD2	7224	0.439	4.49091	0.951	0.997
Contig_1874	Contig_6498	AT5G58290.1	AT4G14800.2	RPT3 (interacts with) PBD2	7489	0.827	1	0.951	0.994
Contig_1974	Contig_6498	AT5G23540.1	AT4G14800.2	AT5G23540 (interacts with) PBD2	7663	0.659	1	0.93	0.997
Contig_21280	Contig_6498	AT4G29330.1	AT4G14800.2	DER1 (interacts with) PBD2	7998	0.071	29.5833	0	0.206
Contig_2414	Contig_6498	AT5G40580.1	AT4G14800.2	PBB2 (interacts with) PBD2	7147	0.748	1.08333	0.943	0.998
Contig_2564	Contig_6498	AT4G24190.1	AT4G14800.2	SHD (interacts with) PBD2	6222	0.189	59.9233	0.092	0.232
Contig_273	Contig_6498	AT5G20000.1	AT4G14800.2	AT5G20000 (interacts with) PBD2	6403	0.696	1.12037	0.943	0.999
Contig_3075	Contig_6498	AT4G19006.1	AT4G14800.2	AT4G19006 (interacts with) PBD2	7737	0.66	2.65397	0.943	0.984
Contig_3678	Contig_6498	AT5G19990.1	AT4G14800.2	RPT6A (interacts with) PBD2	6596	0.696	1.12037	0.943	0.998
Contig_36950	Contig_6498	AT4G29040.1	AT4G14800.2	RPT2a (interacts with) PBD2	6553	0.723	2.49091	0.999	0.999
Contig_44151	Contig_6498	AT5G43010.1	AT4G14800.2	RPT4A (interacts with) PBD2	6911	0.758	1.07143	0.928	0.989
Contig_744	Contig_6498	AT4G24820.1	AT4G14800.2	AT4G24820 (interacts with) PBD2	7329	0.864	1.4	0.951	0.994
Contig_28946	Contig_6551	AT5G49980.1	AT2G39940.1	AFB5 (interacts with) COI1	6197	0.154	1.36667	0	0.762
Contig_7765	Contig_6551	AT5G03540.3	AT2G39940.1	EXO70A1 (interacts with) COI1	6096	0.168	4.33333	0	0.167
Contig_17437	Contig_706	AT3G45100.1	AT1G15130.1	SETH2 (interacts with) AT1G15130	2849	0.101	8.75	0.203	0.252
Contig_18583	Contig_706	AT3G20770.1	AT1G15130.1	EIN3 (interacts with) AT1G15130	5249	0.156	13.9444	0	0.155
Contig_1874	Contig_706	AT5G58290.1	AT1G15130.1	RPT3 (interacts with) AT1G15130	7469	0.254	2	0	0.254
Contig_2634	Contig_706	AT1G63700.1	AT1G15130.1	YDA (interacts with) AT1G15130	5775	0.203	24.0889	0.108	0.258
Contig_2690	Contig_706	AT4G02570.1	AT1G15130.1	CUL1 (interacts with) AT1G15130	7263	0.16	19.3694	0	0.159
Contig_31903	Contig_706	AT2G43790.1	AT1G15130.1	MPK6 (interacts with) AT1G15130	5445	0.16	57.7956	0.248	0.341
Contig_11159	Contig_744	AT5G09900.3	AT4G24820.1	EMB2107 (interacts with) AT4G24820	5510	0.894	1.8373	0.951	0.998
Contig_11160	Contig_744	AT5G64760.1	AT4G24820.1	RPN5B (interacts with) AT4G24820	6762	0.8	2.36724	0.951	0.999
Contig_12170	Contig_744	AT5G45620.1	AT4G24820.1	AT5G45620 (interacts with) AT4G24820	7458	0.828	3.4494	0.951	0.999
Contig_1508	Contig_744	AT4G38630.1	AT4G24820.1	RPN10 (interacts with) AT4G24820	7238	0.811	4.42424	0.959	0.999
Contig_1874	Contig_744	AT5G58290.1	AT4G24820.1	RPT3 (interacts with) AT4G24820	7516	0.901	1.33333	0.959	0.999
Contig_1974	Contig_744	AT5G23540.1	AT4G24820.1	AT5G23540 (interacts with) AT4G24820	7680	0.82	1.5	0.947	0.999
Contig_2414	Contig_744	AT5G40580.1	AT4G24820.1	PBB2 (interacts with) AT4G24820	7138	0.559	3.38452	0.951	0.997
Contig_273	Contig_744	AT5G20000.1	AT4G24820.1	AT5G20000 (interacts with) AT4G24820	6396	0.671	2.86627	0.951	0.999
Contig_3678	Contig_744	AT5G19990.1	AT4G24820.1	RPT6A (interacts with) AT4G24820	6614	0.671	2.86627	0.951	0.999
Contig_36950	Contig_744	AT4G29040.1	AT4G24820.1	RPT2a (interacts with) AT4G24820	6541	0.873	2.67424	0.999	0.999
Contig_44151	Contig_744	AT5G43010.1	AT4G24820.1	RPT4A (interacts with) AT4G24820	6952	0.893	1.40476	0.943	0.999
Contig_20230	Contig_7861	AT4G21390.1	AT4G09570.1	B120 (interacts with) CPK4		0.213	17.0243	0	0.245
Contig_20446	Contig_7861	AT4G03230.3	AT4G09570.1	S-Locus (meta) CPK4	8818	-	241.845	-	-
Contig_24337	Contig_7861	AT5G47220.1	AT4G09570.1	ERF2 (interacts with) CPK4	5068	0.285	7.86667	0	0.284
Contig_33206	Contig_7861	AT5G66210.1	AT4G09570.1	CPK28 (interacts with) CPK4	5139	0.527	9.71591	0	0.545
Contig_1030	Contig_7944	AT4G26080.1	AT3G51810.1	ABI1 (interacts with) EM1	5281	0.143	35.5	0	0.218
Contig_3678	Contig_805	AT5G19990.1	AT4G21980.2	RPT6A (interacts with) APG8A	6567	0.437	8.58333	0	0.437
Contig_11159	Contig_9228	AT5G09900.3	AT1G64520.1	EMB2107 (interacts with) RPN12a	5509	0.545	1	0.943	0.997
Contig_11160	Contig_9228	AT5G64760.1	AT1G64520.1	RPN5B (interacts with) RPN12a	6768	0.23	1	0.943	0.999
Contig_1209	Contig_9228	AT2G27020.1	AT1G64520.1	PAG1 (interacts with) RPN12a	7382	0.632	19.3171	0.951	0.999
Contig_12157	Contig_9228	AT2G20580.1	AT1G64520.1	RPN1A (interacts with) RPN12a	7041	0.326	12.5671	0.97	0.999
Contig_12170	Contig_9228	AT5G45620.1	AT1G64520.1	AT5G45620 (interacts with) RPN12a	7448	0.392	1	0.943	0.999
Contig_127	Contig_9228	AT3G05530.1	AT1G64520.1	RPT5A (interacts with) RPN12a	7844	0.795	2.24134	0.943	0.999
Contig_13099	Contig_9228	AT3G11270.1	AT1G64520.1	MEE34 (interacts with) RPN12a	5545	0.579	2.24134	0.943	0.999
Contig_1508	Contig_9228	AT4G38630.1	AT1G64520.1	RPN10 (interacts with) RPN12a	7250	0.702	1.59091	0.951	0.999
Contig_1598	Contig_9228	AT2G05840.1	AT1G64520.1	AT2G05840.1 (interacts with) RPN12a	6705	0.745	1.5	0.943	0.998
Contig_1874	Contig_9228	AT5G58290.1	AT1G64520.1	RPT3 (interacts with) RPN12a	7535	0.738	1	0.951	0.999
Contig_1896	Contig_9228	AT3G22630.1	AT1G64520.1	PBD1 (interacts with) RPN12a	6866	0.789	1.5	0.943	0.991
Contig_19199	Contig_9228	AT2G32730.1	AT1G64520.1	AT2G32730 (interacts with) RPN12a	7627	0.11	1.65043	0.943	0.999
Contig_1974	Contig_9228	AT5G23540.1	AT1G64520.1	AT5G23540 (interacts with) RPN12a	7688	0.804	1	0.93	0.999
Contig_2361	Contig_9228	AT1G75990.1	AT1G64520.1	AT1G75990 (interacts with) RPN12a	7559	0.256	1	0.943	0.999
Contig_2414	Contig_9228	AT5G40580.1	AT1G64520.1	PBB2 (interacts with) RPN12a	7136	0.482	1	0.943	0.997
Contig_2564	Contig_9228	AT4G24190.1	AT1G64520.1	SHD (interacts with) RPN12a	6243	0.14	19.0947	0.272	0.374
Contig_26405	Contig_9228	AT3G22110.1	AT1G64520.1	PAC1 (interacts with) RPN12a	7007	0.783	2.33333	0.943	0.999
Contig_273	Contig_9228	AT5G20000.1	AT1G64520.1	AT5G20000 (interacts with) RPN12a	6384	0.303	1	0.943	0.998
Contig_2902	Contig_9228	AT3G20060.1	AT1G64520.1	UBC19 (interacts with) RPN12a	6138	0.154	2.24134	0	0.911
Contig_3075	Contig_9228	AT4G19006.1	AT1G64520.1	AT4G19006 (interacts with) RPN12a	7765	0.273	1	0.943	0.999
Contig_3678	Contig_9228	AT5G19990.1	AT1G64520.1	RPT6A (interacts with) RPN12a	6612	0.235	1	0.943	0.998
Contig_36950	Contig_9228	AT4G29040.1	AT1G64520.1	RPT2a (interacts with) RPN12a	6540	0.558	2	0.999	0.999
Contig_44151	Contig_9228	AT5G43010.1	AT1G64520.1	RPT4A (interacts with) RPN12a	6938	0.743	1	0.928	0.999
Contig_5295	Contig_9228	AT1G77440.1	AT1G64520.1	PBC2 (interacts with) RPN12a	7178	0.724	1.5	0.942	0.998
Contig_62	Contig_9228	AT3G14290.1	AT1G64520.1	PAE2 (interacts with) RPN12a	7593	0.856	11.5671	0.943	0.999
Contig_6498	Contig_9228	AT4G14800.2	AT1G64520.1	PBD2 (interacts with) RPN12a	7068	0.863	1.5	0.943	0.994
Contig_744	Contig_9228	AT4G24820.1	AT1G64520.1	AT4G24820 (interacts with) RPN12a	7360	0.784	1	0.951	0.999
Contig_805	Contig_9228	AT4G21980.2	AT1G64520.1	APG8A (interacts with) RPN12a	5680	0.069	7.76667	0.271	0.292
Contig_14636	Contig_9258	AT3G51550.1	AT2G25490.1	FER (interacts with) EBF1	5407	0.248	26.4678	0	0.248
Contig_18583	Contig_9258	AT3G20770.1	AT2G25490.1	EIN3 (interacts with) EBF1	5275	0.133	9.95238	0.994	0.999
Contig_26779	Contig_9258	AT5G25350.1	AT2G25490.1	EBF2 (interacts with) EBF1	6161	0.623	4	0	0.633
Contig_28946	Contig_9258	AT5G49980.1	AT2G25490.1	AFB5 (interacts with) EBF1	6177	0.212	2.7	0	0.235
Contig_31903	Contig_9258	AT2G43790.1	AT2G25490.1	MPK6 (interacts with) EBF1	5432	0.184	51.4652	0	0.196
Contig_21120	Contig_9265	AT5G45360.1	AT2G18280.1	AT5G45360 (interacts with) TLP2	7901	0.19	1	0	0.19
